# Supplementary material for: MaMAPK3-MaICE1-MaPOD P7 pathway, a positive regulator of cold tolerance in banana
Source: BMC Plant Biol. 2021 Feb 17;21:97. doi: 10.1186/s12870-021-02868-z (PMC7890976; doi:10.1186/s12870-021-02868-z)
Supplement: Supplementary file 2 — Additional file 2 Table S1. Transcriptomic analysis between WT and Ox-ICE1 (line13) under 0 h cold treatment. [file 12870_2021_2868_MOESM2_ESM.xlsx]

## Sheet: Sheet1
Table S1. Transcriptomic analysis betwween WT and Ox-ICE1（line13） under 0h cold treatment
Gene ID	Description	WT_0h FPKM	line13_0h FPKM	log2(line13_0h/WT_0h)	Qvalue(WT_0h-vs-line13_0h)	Pvalue(WT_0h-vs-line13_0h)	TFs	PRG	Kegg Orthology	GO
Ma00_g00350	gp176, putative, expressed	0.623	1.68	1.44415	3.74183e-19	3.08851e-20			K00640//serine O-acetyltransferase [EC:2.3.1.30]+ko00920//Sulfur metabolism+ko01230//Biosynthesis of amino acids+ko01100//Metabolic pathways+ko01110//Biosynthesis of secondary metabolites+ko00270//Cysteine and methionine metabolism+ko01200//Carbon metabolism
Ma00_g01940	Putative GATA transcription factor 24	0.29	0.623	1.10997	1.58303e-08	2.64719e-09
Ma00_g02350	Putative 21 kDa protein	8.853	17.686	1.00022	2.44913e-34	1.18817e-35			K01051//pectinesterase [EC:3.1.1.11]+ko00040//Pentose and glucuronate interconversions+ko01100//Metabolic pathways	GO:0004857//enzyme inhibitor activity;GO:0030234//enzyme regulator activity;GO:0098772//molecular function regulator;
Ma00_g02580	Tricetin 3',4',5'-O-trimethyltransferase	144.366	68.113	-1.06296	0	0			K13066//caffeic acid 3-O-methyltransferase [EC:2.1.1.68]+ko01100//Metabolic pathways+ko01110//Biosynthesis of secondary metabolites+ko00940//Phenylpropanoid biosynthesis;K05279//flavonol 3-O-methyltransferase [EC:2.1.1.76]+ko00944//Flavone and flavonol biosynthesis;K13066//caffeic acid 3-O-methyltransferase [EC:2.1.1.68]+ko01100//Metabolic pathways+ko01110//Biosynthesis of secondary metabolites+k…	GO:0016740//transferase activity;GO:0008171//O-methyltransferase activity;GO:0005488//binding;GO:0008168//methyltransferase activity;GO:0046983//protein dimerization activity;GO:0003824//catalytic activity;GO:0005515//protein binding;GO:0016741//transferase activity, transferring one-carbon groups;
Ma00_g02790	Putative Ethylene-responsive transcription factor 9	12.693	5.69	-1.15124	2.41992e-44	9.13522e-46	AP2-EREBP	Malus x domestica AP2 domain class transcription factor (AP2D43) mRNA, complete cds	K09286//EREBP-like factor
Ma00_g02990	Secoisolariciresinol dehydrogenase (Fragment)	1.233	0.55	-1.15493	7.3393e-05	1.97723e-05			K13070//momilactone-A synthase [EC:1.1.1.295]+ko00904//Diterpenoid biosynthesis+ko01110//Biosynthesis of secondary metabolites;K09841//xanthoxin dehydrogenase [EC:1.1.1.288]+ko00906//Carotenoid biosynthesis+ko01100//Metabolic pathways+ko01110//Biosynthesis of secondary metabolites;K13070//momilactone-A synthase [EC:1.1.1.295]+ko00904//Diterpenoid biosynthesis+ko01110//Biosynthesis of secondary me…
Ma00_g03090	Alpha-humulene synthase	0.53	0.106	-2.3154	1.0085e-07	1.82021e-08			K15803//(-)-germacrene D synthase [EC:4.2.3.22 4.2.3.75]+ko00909//Sesquiterpenoid and triterpenoid biosynthesis;K15803//(-)-germacrene D synthase [EC:4.2.3.75]+ko00909//Sesquiterpenoid and triterpenoid biosynthesis;K14184//alpha-humulene/beta-caryophyllene synthase [EC:4.2.3.104 4.2.3.57]+ko00909//Sesquiterpenoid and triterpenoid biosynthesis+ko01100//Metabolic pathways+ko01110//Biosynthesis of s…	GO:0003824//catalytic activity;GO:0043167//ion binding;GO:0005488//binding;GO:0016829//lyase activity;GO:0016838//carbon-oxygen lyase activity, acting on phosphates;GO:0046872//metal ion binding;GO:0000287//magnesium ion binding;GO:0043169//cation binding;GO:0010333//terpene synthase activity;GO:0016835//carbon-oxygen lyase activity;
Ma00_g03560	Probable mannitol dehydrogenase	4.946	9.886	1.00124	6.75677e-31	3.63301e-32			K00083//cinnamyl-alcohol dehydrogenase [EC:1.1.1.195]+ko01100//Metabolic pathways+ko01110//Biosynthesis of secondary metabolites+ko00940//Phenylpropanoid biosynthesis;K00083//cinnamyl-alcohol dehydrogenase [EC:1.1.1.195]+ko01100//Metabolic pathways+ko01110//Biosynthesis of secondary metabolites+ko00940//Phenylpropanoid biosynthesis
Ma00_g04010	Amino-acid permease BAT1 homolog	5.27	2.463	-1.02619	2.06785e-32	1.0686e-33			K05658//ATP-binding cassette, subfamily B (MDR/TAP), member 1 [EC:3.6.3.44]+ko02010//ABC transporters
Ma00_g04090	Uncharacterized protein	1.853	0.903	-1.02555	6.67716e-06	1.50761e-06			K13832//3-dehydroquinate dehydratase / shikimate dehydrogenase [EC:4.2.1.10 1.1.1.25]+ko01230//Biosynthesis of amino acids+ko01100//Metabolic pathways+ko01110//Biosynthesis of secondary metabolites+ko00400//Phenylalanine, tyrosine and tryptophan biosynthesis;K07198//5'-AMP-activated protein kinase, catalytic alpha subunit [EC:2.7.11.11];K11446//histone demethylase JARID1 [EC:1.14.11.-];K00963//UT…
Ma00_g04640	Uncharacterized protein	0.006	0.076	3.20581	0.000353932	0.000109542			K03062//26S proteasome regulatory subunit T2+ko03050//Proteasome
Ma00_g04770	Probable 1-aminocyclopropane-1-carboxylate oxidase	46.28	16.28	-1.49006	1.66257e-109	2.53594e-111			K05933//aminocyclopropanecarboxylate oxidase [EC:1.14.17.4]+ko01100//Metabolic pathways+ko01110//Biosynthesis of secondary metabolites+ko00270//Cysteine and methionine metabolism;K05933//aminocyclopropanecarboxylate oxidase [EC:1.14.17.4]+ko01100//Metabolic pathways+ko01110//Biosynthesis of secondary metabolites+ko00270//Cysteine and methionine metabolism
Ma00_g05050	Putative Probable L-type lectin-domain containing receptor kinase S.5	1.396	0.503	-1.45993	6.59046e-18	5.73227e-19			K04733//interleukin-1 receptor-associated kinase 4 [EC:2.7.11.1];K04733//interleukin-1 receptor-associated kinase 4 [EC:2.7.11.1]
Ma00_g05130	Putative Probable LRR receptor-like serine/threonine-protein kinase At4g08850	0.35	0.07	-2.30793	2.16531e-06	4.59296e-07			K04730//interleukin-1 receptor-associated kinase 1 [EC:2.7.11.1];K04733//interleukin-1 receptor-associated kinase 4 [EC:2.7.11.1]
Ma00_g05170	Uncharacterized protein	0.096	0.333	1.81741	0.000169715	4.90983e-05			K08176//MFS transporter, PHS family, inorganic phosphate transporter	GO:0006811//ion transport;GO:0015698//inorganic anion transport;GO:0051179//localization;GO:0006817//phosphate ion transport;GO:0051234//establishment of localization;GO:0006820//anion transport;GO:0006810//transport;GO:0005623//cell;GO:0044464//cell part;GO:0005887//integral component of plasma membrane;GO:0016021//integral component of membrane;GO:0031224//intrinsic component of membrane;GO:007…
Ma00_g05390	Uncharacterized protein	1.963	0.096	-4.3154	3.06494e-05	7.71658e-06
Ma01_g00220	ELMO/CED-12 family protein, putative, expressed	0.196	0.44	1.01983	4.60079e-05	1.19675e-05		PREDICTED: Vitis vinifera hypothetical protein LOC100252764 (LOC100252764), mRNA	K13457//disease resistance protein RPM1+ko04626//Plant-pathogen interaction;K13457//disease resistance protein RPM1+ko04626//Plant-pathogen interaction;K08869//aarF domain-containing kinase	GO:0016020//membrane;GO:0016021//integral component of membrane;GO:0031224//intrinsic component of membrane;GO:0044425//membrane part;
Ma01_g00720	Putative Probable WRKY transcription factor 40	4.976	2.713	-1.02633	8.89397e-18	7.81749e-19	WRKY		K18834//WRKY transcription factor 1+ko04626//Plant-pathogen interaction;K18834//WRKY transcription factor 1+ko04626//Plant-pathogen interaction;K13424//WRKY transcription factor 33+ko04626//Plant-pathogen interaction+ko04016//MAPK signaling pathway - plant	GO:0034654//nucleobase-containing compound biosynthetic process;GO:0090304//nucleic acid metabolic process;GO:0009059//macromolecule biosynthetic process;GO:0018130//heterocycle biosynthetic process;GO:1901362//organic cyclic compound biosynthetic process;GO:0043170//macromolecule metabolic process;GO:0071704//organic substance metabolic process;GO:1901360//organic cyclic compound metabolic proce…
Ma01_g01040	Uncharacterized protein	3.903	1.58	-1.28837	6.48432e-14	7.03919e-15			K09338//homeobox-leucine zipper protein;K09338//homeobox-leucine zipper protein	GO:0043231//intracellular membrane-bounded organelle;GO:0043226//organelle;GO:0043229//intracellular organelle;GO:0043227//membrane-bounded organelle;GO:0044464//cell part;GO:0005623//cell;GO:0005622//intracellular;GO:0044424//intracellular part;GO:0005634//nucleus;GO:0003677//DNA binding;GO:1901363//heterocyclic compound binding;GO:0043565//sequence-specific DNA binding;GO:0003700//DNA binding t…
Ma01_g02030	AT-hook motif nuclear-localized protein 20	0.49	0.14	-1.83477	6.7929e-05	1.81894e-05
Ma01_g02140	DTA2, putative, expressed	5.286	2.44	-1.11017	7.06972e-35	3.36849e-36			K13667//protein glucosyltransferase [EC:2.4.1.-]+ko00514//Other types of O-glycan biosynthesis;K13667//protein glucosyltransferase [EC:2.4.1.-]+ko00514//Other types of O-glycan biosynthesis
Ma01_g03380	ABC transporter G family member 45	0.033	0.096	1.63102	0.000732221	0.000242946		pleiotropic drug resistance 11 (best arabidopsis hit); Plant PDR ABC transporter associated domain containing protein, expressed (best rice hit)	K05681//ATP-binding cassette, subfamily G (WHITE), member 2+ko02010//ABC transporters;K05681//ATP-binding cassette, subfamily G (WHITE), member 2+ko02010//ABC transporters
Ma01_g04490	Putative Wall-associated receptor kinase 5	0.48	0.196	-1.21798	4.86493e-05	1.26943e-05			K04733//interleukin-1 receptor-associated kinase 4 [EC:2.7.11.1];K04733//interleukin-1 receptor-associated kinase 4 [EC:2.7.11.1]
Ma01_g04500	Putative Wall-associated receptor kinase 3	0.21	0.076	-1.51733	0.000671653	0.000220691			K04733//interleukin-1 receptor-associated kinase 4 [EC:2.7.11.1]
Ma01_g04510	Putative Wall-associated receptor kinase 3	1.333	0.453	-1.56534	1.80398e-20	1.40895e-21			K04733//interleukin-1 receptor-associated kinase 4 [EC:2.7.11.1];K04733//interleukin-1 receptor-associated kinase 4 [EC:2.7.11.1]
Ma01_g04530	Putative Wall-associated receptor kinase 3	0.35	0.103	-1.76466	6.40006e-07	1.26548e-07			K04733//interleukin-1 receptor-associated kinase 4 [EC:2.7.11.1]
Ma01_g05720	Putative Pentatricopeptide repeat-containing protein At1g77360, mitochondrial	0.16	0.046	-1.84546	0.000305823	9.34353e-05			K17964//leucine-rich PPR motif-containing protein, mitochondrial
Ma01_g05990	Hypothetical protein	6.473	2.776	-1.19816	3.93251e-10	5.66529e-11			K03283//heat shock 70kDa protein 1/8+ko03040//Spliceosome+ko04144//Endocytosis+ko04141//Protein processing in endoplasmic reticulum;K16219//protein N-terminal methyltransferase [EC:2.1.1.244];K17609//nucleoredoxin [EC:1.8.1.8]
Ma01_g06010	DC1 domain-containing protein, putative, expressed	7.373	2.34	-1.63488	5.56244e-24	3.74564e-25			K17609//nucleoredoxin [EC:1.8.1.8]
Ma01_g06130	glycosyl hydrolase family 10 protein, putative, expressed	0.033	0.003	-3.81365	5.23122e-05	1.37132e-05			K01181//endo-1,4-beta-xylanase [EC:3.2.1.8]
Ma01_g06190	Galactomannan galactosyltransferase 1	0.296	0.69	1.23535	8.28414e-05	2.25586e-05			K08238//xyloglucan 6-xylosyltransferase [EC:2.4.2.39]
Ma01_g08910	Cyclin-dependent kinase F-4	0	0.376	8.42523	7.4583e-35	3.55744e-36			K08829//male germ cell-associated kinase [EC:2.7.11.22]	GO:0001882//nucleoside binding;GO:0004674//protein serine/threonine kinase activity;GO:0005488//binding;GO:0004672//protein kinase activity;GO:0032559//adenyl ribonucleotide binding;GO:0016772//transferase activity, transferring phosphorus-containing groups;GO:0097367//carbohydrate derivative binding;GO:0032549//ribonucleoside binding;GO:0030554//adenyl nucleotide binding;GO:0000166//nucleotide b…
Ma01_g10030	Uncharacterized protein	3.936	1.656	-1.24009	1.29109e-26	7.75209e-28			K14573//nucleolar protein 4+ko03008//Ribosome biogenesis in eukaryotes;K02184//formin 2
Ma01_g10040	UP-9A, putative, expressed	176.146	70.046	-1.31648	0	0
Ma01_g10070	Protein NRT1/ PTR FAMILY 6.3	0.543	1.48	1.41508	9.94494e-19	8.36076e-20			K14638//solute carrier family 15 (peptide/histidine transporter), member 3/4;K14638//solute carrier family 15 (peptide/histidine transporter), member 3/4
Ma01_g11540	1-aminocyclopropane-1-carboxylate oxidase 3	0.726	0.323	-1.15853	0.000221636	6.56115e-05			K05933//aminocyclopropanecarboxylate oxidase [EC:1.14.17.4]+ko01100//Metabolic pathways+ko01110//Biosynthesis of secondary metabolites+ko00270//Cysteine and methionine metabolism	GO:0005488//binding;GO:0016491//oxidoreductase activity;GO:0043169//cation binding;GO:0046872//metal ion binding;GO:0043167//ion binding;GO:0003824//catalytic activity;
Ma01_g11920	Putative Protein SHI RELATED SEQUENCE 7	0.5	0.176	-1.44516	5.55549e-07	1.08715e-07	SRS
Ma01_g12210	Hypothetical protein	0.596	0.256	-1.20806	5.30431e-07	1.03529e-07
Ma01_g13110	AT-hook motif nuclear-localized protein 22	0.206	0.066	-1.57843	0.000266714	8.03597e-05				GO:1901362//organic cyclic compound biosynthetic process;GO:0010467//gene expression;GO:0071704//organic substance metabolic process;GO:0008152//metabolic process;GO:0006807//nitrogen compound metabolic process;GO:0032774//RNA biosynthetic process;GO:0006351//transcription, DNA-templated;GO:0034641//cellular nitrogen compound metabolic process;GO:0034645//cellular macromolecule biosynthetic proce…
Ma01_g13190	Putative Wall-associated receptor kinase 3	1.223	0.45	-1.42003	3.10215e-21	2.32314e-22			K04733//interleukin-1 receptor-associated kinase 4 [EC:2.7.11.1];K04733//interleukin-1 receptor-associated kinase 4 [EC:2.7.11.1]
Ma01_g13210	Putative Wall-associated receptor kinase 3	2.113	0.736	-1.51299	1.37801e-29	7.62727e-31			K04733//interleukin-1 receptor-associated kinase 4 [EC:2.7.11.1];K04733//interleukin-1 receptor-associated kinase 4 [EC:2.7.11.1]
Ma01_g13220	Putative Wall-associated receptor kinase 2	1.566	0.286	-2.22012	1.63154e-23	1.11446e-24			K04733//interleukin-1 receptor-associated kinase 4 [EC:2.7.11.1];K04730//interleukin-1 receptor-associated kinase 1 [EC:2.7.11.1];K04733//interleukin-1 receptor-associated kinase 4 [EC:2.7.11.1]
Ma01_g13240	Putative Wall-associated receptor kinase 3	4.886	1.903	-1.23682	6.21457e-46	2.26992e-47			K04733//interleukin-1 receptor-associated kinase 4 [EC:2.7.11.1];K04733//interleukin-1 receptor-associated kinase 4 [EC:2.7.11.1];K04733//interleukin-1 receptor-associated kinase 4 [EC:2.7.11.1];K04733//interleukin-1 receptor-associated kinase 4 [EC:2.7.11.1];K04730//interleukin-1 receptor-associated kinase 1 [EC:2.7.11.1]
Ma01_g13270	ICE-like protease p20 domain containing protein, putative, expressed	0	0.146	5.30958	1.65463e-05	3.97565e-06
Ma01_g13890	Uncharacterized protein	0.2	0.01	-4.08093	0.000168686	4.87661e-05	C2C2-Dof		K16222//Dof zinc finger protein DOF5.5+ko04712//Circadian rhythm - plant;K09326//homeobox protein OTX1;K20043//clathrin coat assembly protein AP180;K16222//Dof zinc finger protein DOF5.5+ko04712//Circadian rhythm - plant	GO:0010468//regulation of gene expression;GO:2001141//regulation of RNA biosynthetic process;GO:2000112//regulation of cellular macromolecule biosynthetic process;GO:1903506//regulation of nucleic acid-templated transcription;GO:0051171//regulation of nitrogen compound metabolic process;GO:0065007//biological regulation;GO:0019219//regulation of nucleobase-containing compound metabolic process;GO…
Ma01_g14480	18.2 kDa class I heat shock protein	0.226	0.996	2.15853	0.000147465	4.20361e-05			K13993//HSP20 family protein+ko04141//Protein processing in endoplasmic reticulum
Ma01_g14490	18.5 kDa class I heat shock protein	49.403	172.086	1.80245	0	0			K13993//HSP20 family protein+ko04141//Protein processing in endoplasmic reticulum
Ma01_g15100	structural constituent of ribosome, putative, expressed	0.123	0.263	1.13206	0.000346646	0.000107128
Ma01_g15470	Peroxidase N	0.76	0.213	-1.82636	3.96857e-06	8.68921e-07			K00430//peroxidase [EC:1.11.1.7]+ko01100//Metabolic pathways+ko01110//Biosynthesis of secondary metabolites+ko00940//Phenylpropanoid biosynthesis;K00430//peroxidase [EC:1.11.1.7]+ko01100//Metabolic pathways+ko01110//Biosynthesis of secondary metabolites+ko00940//Phenylpropanoid biosynthesis
Ma01_g15580	Receptor protein kinase TMK1	0.25	0.503	1.0185	1.68884e-05	4.06647e-06		O.sativa mRNA for leucine rich repeat receptor-like kinase	K00924//;K00924//kinase [EC:2.7.1.-]
Ma01_g16650	MYB family transcription factor, putative, expressed	1.8	0.72	-1.43404	1.07172e-10	1.46632e-11	G2-like		K14491//two-component response regulator ARR-B family+ko04075//Plant hormone signal transduction	GO:0019222//regulation of metabolic process;GO:0044237//cellular metabolic process;GO:0009889//regulation of biosynthetic process;GO:0051252//regulation of RNA metabolic process;GO:1903506//regulation of nucleic acid-templated transcription;GO:0009987//cellular process;GO:0016070//RNA metabolic process;GO:0034654//nucleobase-containing compound biosynthetic process;GO:0044249//cellular biosynthet…
Ma01_g16670	Pathogenesis-related protein PR-4B	19.47	6.716	-1.51865	7.91665e-56	2.42315e-57				GO:0006952//defense response;GO:0006950//response to stress;GO:0009617//response to bacterium;GO:0050832//defense response to fungus;GO:0009605//response to external stimulus;GO:0051707//response to other organism;GO:0009620//response to fungus;GO:0042742//defense response to bacterium;GO:0051704//multi-organism process;GO:0050896//response to stimulus;GO:0043207//response to external biotic stim…
Ma01_g16820	Glutathione S-transferase U17	0.426	1.946	1.94992	6.28793e-13	7.32961e-14		Populus trichocarpa clone 177919 NBS type disease resistance protein mRNA, complete cds.	K00799//glutathione S-transferase [EC:2.5.1.18]+ko00480//Glutathione metabolism;K05658//ATP-binding cassette, subfamily B (MDR/TAP), member 1 [EC:3.6.3.44]+ko02010//ABC transporters;K00799//glutathione S-transferase [EC:2.5.1.18]+ko00480//Glutathione metabolism;K00799//glutathione S-transferase [EC:2.5.1.18]+ko00480//Glutathione metabolism;K00799//glutathione S-transferase [EC:2.5.1.18]+ko00480//…
Ma01_g17110	ZOS1-09 - C2H2 zinc finger protein, expressed	2.063	4.53	1.13222	4.18591e-39	1.78091e-40			K14016//ubiquitin fusion degradation protein 1+ko04141//Protein processing in endoplasmic reticulum;K14016//ubiquitin fusion degradation protein 1+ko04141//Protein processing in endoplasmic reticulum	GO:0043632//modification-dependent macromolecule catabolic process;GO:1901575//organic substance catabolic process;GO:0008152//metabolic process;GO:0009057//macromolecule catabolic process;GO:0019538//protein metabolic process;GO:0009987//cellular process;GO:0044248//cellular catabolic process;GO:0043170//macromolecule metabolic process;GO:0044260//cellular macromolecule metabolic process;GO:0019…
Ma01_g17230	Germin-like protein 5-1	68.5	29.83	-1.1884	4.68444e-224	3.58456e-226		Leucine-rich repeat protein kinase family protein (best arabidopsis hit)	K11426//SET and MYND domain-containing protein;K00384//thioredoxin reductase (NADPH) [EC:1.8.1.9]+ko00450//Selenocompound metabolism;K03006//DNA-directed RNA polymerase II subunit RPB1 [EC:2.7.7.6]+ko00230//Purine metabolism+ko03020//RNA polymerase+ko01100//Metabolic pathways+ko00240//Pyrimidine metabolism;K00430//peroxidase [EC:1.11.1.7]+ko01100//Metabolic pathways+ko01110//Biosynthesis of secon…	GO:0005576//extracellular region;GO:0043169//cation binding;GO:0030145//manganese ion binding;GO:0045735//nutrient reservoir activity;GO:0046914//transition metal ion binding;GO:0046872//metal ion binding;GO:0005488//binding;GO:0043167//ion binding;
Ma01_g19450	Protein RALF-like 33	0.443	1.476	1.75196	7.30457e-06	1.66045e-06
Ma01_g20550	Hypothetical protein	0.053	0.006	-2.96401	2.99895e-10	4.26529e-11		Brassica rapa subsp. pekinensis isolate BrTNL10 disease resistance protein gene, complete cds.	K01191//alpha-mannosidase [EC:3.2.1.24]+ko00511//Other glycan degradation;K00430//peroxidase [EC:1.11.1.7]+ko01100//Metabolic pathways+ko01110//Biosynthesis of secondary metabolites+ko00940//Phenylpropanoid biosynthesis;K01303//acylaminoacyl-peptidase [EC:3.4.19.1];K15255//ATP-dependent DNA helicase PIF1 [EC:3.6.4.12];K05666//ATP-binding cassette, subfamily C (CFTR/MRP), member 2+ko02010//ABC tra…
Ma01_g21160	Putative OsSAUR3 - Auxin-responsive SAUR gene family member, expressed	1.853	0.893	-1.04711	2.61597e-06	5.59823e-07			K14488//SAUR family protein+ko04075//Plant hormone signal transduction
Ma01_g21320	Uncharacterized protein	0.21	0.063	-1.74466	0.000105404	2.92243e-05
Ma01_g21800	AP2/ERF and B3 domain-containing transcription repressor RAV2	1.223	0.36	-1.75428	1.98828e-11	2.56617e-12	AP2-EREBP	Hordeum vulgare subsp. vulgare mRNA for predicted protein, complete cds, clone: NIASHv2087M16	K09287//RAV-like factor
Ma01_g22270	transposon protein, putative, unclassified, expressed	0.033	0.1	1.51251	9.01209e-10	1.33187e-10			K01426//amidase [EC:3.5.1.4]+ko00380//Tryptophan metabolism+ko00330//Arginine and proline metabolism+ko00360//Phenylalanine metabolism;K01051//pectinesterase [EC:3.1.1.11]+ko00040//Pentose and glucuronate interconversions+ko01100//Metabolic pathways;K12251//N-carbamoylputrescine amidase [EC:3.5.1.53]+ko00330//Arginine and proline metabolism+ko01100//Metabolic pathways
Ma01_g23360	Putative Probable WRKY transcription factor 41	2.983	0.95	-1.64924	7.37809e-28	4.27195e-29	WRKY		K16225//probable WRKY transcription factor 52+ko04626//Plant-pathogen interaction;K13459//disease resistance protein RPS2+ko04626//Plant-pathogen interaction	GO:0032774//RNA biosynthetic process;GO:0010467//gene expression;GO:0071704//organic substance metabolic process;GO:0044271//cellular nitrogen compound biosynthetic process;GO:0006351//transcription, DNA-templated;GO:1901576//organic substance biosynthetic process;GO:0006807//nitrogen compound metabolic process;GO:0044237//cellular metabolic process;GO:0008152//metabolic process;GO:0006139//nucle…
Ma02_g00070	Ethylene-responsive transcription factor ERF071	0.196	0.59	1.5928	0.000263387	7.91995e-05	AP2-EREBP	Malus x domestica AP2 domain class transcription factor (AP2D43) mRNA, complete cds	K09286//EREBP-like factor	GO:0044260//cellular macromolecule metabolic process;GO:0008152//metabolic process;GO:1901362//organic cyclic compound biosynthetic process;GO:0010467//gene expression;GO:0032774//RNA biosynthetic process;GO:0006807//nitrogen compound metabolic process;GO:0046483//heterocycle metabolic process;GO:0034645//cellular macromolecule biosynthetic process;GO:0044271//cellular nitrogen compound biosynthe…
Ma02_g00910	Uncharacterized protein	1.393	7.676	2.49767	4.4442e-18	3.83601e-19
Ma02_g01070	expressed protein	0.123	0.413	1.72477	0.000178061	5.16854e-05			K01191//alpha-mannosidase [EC:3.2.1.24]+ko00511//Other glycan degradation
Ma02_g01190	Putative Calmodulin-binding protein 25	3.73	1.37	-1.43645	1.96982e-14	2.07608e-15				GO:0031224//intrinsic component of membrane;GO:0016021//integral component of membrane;GO:0016020//membrane;GO:0044425//membrane part;
Ma02_g01720	Probable inorganic phosphate transporter 1-4	0.706	4.193	2.58926	1.57101e-25	9.85758e-27			K08176//MFS transporter, PHS family, inorganic phosphate transporter;K08176//MFS transporter, PHS family, inorganic phosphate transporter	GO:0015698//inorganic anion transport;GO:0006817//phosphate ion transport;GO:0051234//establishment of localization;GO:0006820//anion transport;GO:0051179//localization;GO:0006810//transport;GO:0006811//ion transport;GO:0016021//integral component of membrane;GO:0071944//cell periphery;GO:0044459//plasma membrane part;GO:0005887//integral component of plasma membrane;GO:0044464//cell part;GO:0031…
Ma02_g01750	Putative Calmodulin-binding protein 25	6.12	2.7	-1.17379	1.06554e-20	8.22422e-22
Ma02_g01830	Putative expressed protein	7.463	25.446	1.77608	1.63669e-186	1.51123e-188
Ma02_g02860	Secoisolariciresinol dehydrogenase (Fragment)	24.68	11.553	-1.05912	9.16615e-68	2.24448e-69			K13070//momilactone-A synthase [EC:1.1.1.295]+ko00904//Diterpenoid biosynthesis+ko01110//Biosynthesis of secondary metabolites;K09841//xanthoxin dehydrogenase [EC:1.1.1.288]+ko00906//Carotenoid biosynthesis+ko01100//Metabolic pathways+ko01110//Biosynthesis of secondary metabolites;K13070//momilactone-A synthase [EC:1.1.1.295]+ko00904//Diterpenoid biosynthesis+ko01110//Biosynthesis of secondary me…
Ma02_g02920	Transcription factor TGA2	0.05	0.01	-2.4529	0.000700692	0.000231198			K14431//transcription factor TGA+ko04075//Plant hormone signal transduction
Ma02_g04180	Uncharacterized protein	0.12	0.383	1.64396	2.28124e-05	5.62205e-06
Ma02_g04550	Probable potassium transporter 11	0.78	1.913	1.30543	2.26659e-24	1.50315e-25			K03549//KUP system potassium uptake protein;K03549//KUP system potassium uptake protein;K03549//KUP system potassium uptake protein	GO:0044425//membrane part;GO:0031224//intrinsic component of membrane;GO:0016020//membrane;GO:0016021//integral component of membrane;GO:0015079//potassium ion transmembrane transporter activity;GO:0008324//cation transmembrane transporter activity;GO:0046873//metal ion transmembrane transporter activity;GO:0022857//transmembrane transporter activity;GO:0005215//transporter activity;GO:0015077//m…
Ma02_g04590	Hypothetical protein	8.56	4.036	-1.07376	4.59359e-41	1.86766e-42
Ma02_g04950	Putative Uncharacterized protein	1.306	0.556	-1.23858	0.00029802	9.07777e-05
Ma02_g05320	Protein STAY-GREEN, chloroplastic	0.613	1.253	1.02061	7.60972e-05	2.05668e-05			K18213//proteinaceous RNase P [EC:3.1.26.5]+ko03013//RNA transport;K22013//magnesium dechelatase [EC:4.99.1.10]+ko00860//Porphyrin and chlorophyll metabolism+ko01110//Biosynthesis of secondary metabolites
Ma02_g05330	(3S,6E)-nerolidol synthase 1	0.376	0.966	1.32846	4.099e-06	8.99571e-07			K15086//(3S)-linalool synthase [EC:4.2.3.25]+ko00902//Monoterpenoid biosynthesis+ko01110//Biosynthesis of secondary metabolites;K14175//(3S,6E)-nerolidol synthase [EC:4.2.3.48]+ko00909//Sesquiterpenoid and triterpenoid biosynthesis+ko01100//Metabolic pathways;K15086//(3S)-linalool synthase [EC:4.2.3.25]+ko00902//Monoterpenoid biosynthesis+ko01110//Biosynthesis of secondary metabolites
Ma02_g06440	Tricetin 3',4',5'-O-trimethyltransferase	0.6	0.253	-1.23385	0.000741296	0.000246222			K13066//caffeic acid 3-O-methyltransferase [EC:2.1.1.68]+ko01100//Metabolic pathways+ko01110//Biosynthesis of secondary metabolites+ko00940//Phenylpropanoid biosynthesis;K13066//caffeic acid 3-O-methyltransferase [EC:2.1.1.68]+ko01100//Metabolic pathways+ko01110//Biosynthesis of secondary metabolites+ko00940//Phenylpropanoid biosynthesis	GO:0005488//binding;GO:0008168//methyltransferase activity;GO:0003824//catalytic activity;GO:0008171//O-methyltransferase activity;GO:0046983//protein dimerization activity;GO:0016741//transferase activity, transferring one-carbon groups;GO:0005515//protein binding;GO:0016740//transferase activity;
Ma02_g07670	Endoglucanase 12	11.593	4.066	-1.51094	1.10733e-253	7.28707e-256			K01179//endoglucanase [EC:3.2.1.4]+ko01100//Metabolic pathways+ko00500//Starch and sucrose metabolism;K01179//endoglucanase [EC:3.2.1.4]+ko01100//Metabolic pathways+ko00500//Starch and sucrose metabolism
Ma02_g08040	Putative quinone-oxidoreductase homolog, chloroplastic	9.496	1.953	-2.283	7.44378e-108	1.15819e-109			K18980//2-methylene-furan-3-one reductase [EC:1.3.1.105];K18980//2-methylene-furan-3-one reductase [EC:1.3.1.105];K18980//2-methylene-furan-3-one reductase [EC:1.3.1.105];K18980//2-methylene-furan-3-one reductase [EC:1.3.1.105]	GO:0016491//oxidoreductase activity;GO:0003824//catalytic activity;
Ma02_g08050	Quinone-oxidoreductase homolog, chloroplastic	14.77	2.47	-2.56727	6.70916e-170	6.70827e-172			K18980//2-methylene-furan-3-one reductase [EC:1.3.1.105];K18980//2-methylene-furan-3-one reductase [EC:1.3.1.105];K18980//2-methylene-furan-3-one reductase [EC:1.3.1.105]	GO:0016491//oxidoreductase activity;GO:0003824//catalytic activity;
Ma02_g09120	Ser/Thr protein kinase, putative, expressed	1.353	0.546	-1.31014	2.77745e-16	2.65382e-17			K04733//interleukin-1 receptor-associated kinase 4 [EC:2.7.11.1];K04733//interleukin-1 receptor-associated kinase 4 [EC:2.7.11.1];K04733//interleukin-1 receptor-associated kinase 4 [EC:2.7.11.1]	GO:0031224//intrinsic component of membrane;GO:0016021//integral component of membrane;GO:0044425//membrane part;GO:0016020//membrane;GO:0043167//ion binding;GO:0030246//carbohydrate binding;GO:0001882//nucleoside binding;GO:0016773//phosphotransferase activity, alcohol group as acceptor;GO:0000166//nucleotide binding;GO:0030554//adenyl nucleotide binding;GO:0032549//ribonucleoside binding;GO:190…
Ma02_g10140	zinc finger family protein, putative, expressed	4.753	9.696	1.03628	8.09971e-22	5.91697e-23			K15407//queuine tRNA-ribosyltransferase subunit QTRTD1 [EC:2.4.2.29];K14651//transcription initiation factor TFIID subunit 15+ko03022//Basal transcription factors;K14651//transcription initiation factor TFIID subunit 15+ko03022//Basal transcription factors;K13811//3'-phosphoadenosine 5'-phosphosulfate synthase [EC:2.7.7.4 2.7.1.25]+ko00920//Sulfur metabolism+ko00230//Purine metabolism+ko00450//Se…
Ma02_g10870	Protein RADIALIS-like 6	0.586	1.483	1.32846	0.000393219	0.000122925	MYB			GO:0043226//organelle;GO:0005623//cell;GO:0005622//intracellular;GO:0044424//intracellular part;GO:0043229//intracellular organelle;GO:0043231//intracellular membrane-bounded organelle;GO:0044464//cell part;GO:0005634//nucleus;GO:0043227//membrane-bounded organelle;GO:0097159//organic cyclic compound binding;GO:0005488//binding;GO:1901363//heterocyclic compound binding;GO:0003677//DNA binding;GO:…
Ma02_g12100	RING-H2 finger protein ATL3J, putative, expressed	1.366	0.613	-1.1519	1.17831e-06	2.41522e-07			K10663//E3 ubiquitin-protein ligase ATL4 [EC:2.3.2.27]
Ma02_g12120	Putative Receptor-like protein 12	0	0.073	5.16034	4.79815e-05	1.25078e-05			K13466//EIX receptor 1/2+ko04626//Plant-pathogen interaction
Ma02_g12600	Fatty acid 2-hydroxylase 1	0.52	0.22	-1.1389	0.000301562	9.20258e-05			K19706//dihydroceramide fatty acyl 2-hydroxylase [EC:1.14.18.7];K19706//dihydroceramide fatty acyl 2-hydroxylase [EC:1.14.18.7]	GO:1901576//organic substance biosynthetic process;GO:0071704//organic substance metabolic process;GO:0008152//metabolic process;GO:0044238//primary metabolic process;GO:0008610//lipid biosynthetic process;GO:0009058//biosynthetic process;GO:0006629//lipid metabolic process;GO:0016020//membrane;GO:0016021//integral component of membrane;GO:0031224//intrinsic component of membrane;GO:0044425//memb…
Ma02_g12610	Putative Receptor-like protein 12	0.5	0.08	-2.61878	1.21173e-17	1.07434e-18			K04567//lysyl-tRNA synthetase, class II [EC:6.1.1.6]+ko00970//Aminoacyl-tRNA biosynthesis;K13466//EIX receptor 1/2+ko04626//Plant-pathogen interaction
Ma02_g12630	Putative LRR receptor-like serine/threonine-protein kinase FLS2	1.77	0.413	-2.08946	6.0725e-46	2.21493e-47			K13466//EIX receptor 1/2+ko04626//Plant-pathogen interaction;K04567//lysyl-tRNA synthetase, class II [EC:6.1.1.6]+ko00970//Aminoacyl-tRNA biosynthesis;K03021//DNA-directed RNA polymerase III subunit RPC2 [EC:2.7.7.6]+ko00230//Purine metabolism+ko03020//RNA polymerase+ko01100//Metabolic pathways+ko00240//Pyrimidine metabolism;K13466//EIX receptor 1/2+ko04626//Plant-pathogen interaction;K03021//DNA…
Ma02_g12660	Putative Receptor-like protein 12	0.746	0.35	-1.07791	2.97287e-08	5.09112e-09			K13466//EIX receptor 1/2+ko04626//Plant-pathogen interaction;K04567//lysyl-tRNA synthetase, class II [EC:6.1.1.6]+ko00970//Aminoacyl-tRNA biosynthesis;K03021//DNA-directed RNA polymerase III subunit RPC2 [EC:2.7.7.6]+ko00230//Purine metabolism+ko03020//RNA polymerase+ko01100//Metabolic pathways+ko00240//Pyrimidine metabolism;K10406//kinesin family member C2/C3
Ma02_g12710	Putative Wall-associated receptor kinase 5	0.223	0.08	-1.44858	0.000149759	4.27828e-05			K04733//interleukin-1 receptor-associated kinase 4 [EC:2.7.11.1]
Ma02_g12760	Putative OsWAK14 - OsWAK receptor-like protein kinase, expressed	2.466	0.706	-1.79155	2.80334e-57	8.4089e-59			K04733//interleukin-1 receptor-associated kinase 4 [EC:2.7.11.1]
Ma02_g12770	Putative Wall-associated receptor kinase 2	1.496	0.523	-1.5017	7.13851e-34	3.49595e-35			K04733//interleukin-1 receptor-associated kinase 4 [EC:2.7.11.1]
Ma02_g12780	Putative OsWAK14 - OsWAK receptor-like protein kinase, expressed	0.52	0.166	-1.61988	1.48289e-39	6.23339e-41			K04733//interleukin-1 receptor-associated kinase 4 [EC:2.7.11.1];K04733//interleukin-1 receptor-associated kinase 4 [EC:2.7.11.1];K04733//interleukin-1 receptor-associated kinase 4 [EC:2.7.11.1]
Ma02_g12990	Putative Wall-associated receptor kinase 2	0.543	0.246	-1.13862	9.13506e-27	5.45235e-28			K04733//interleukin-1 receptor-associated kinase 4 [EC:2.7.11.1];K04733//interleukin-1 receptor-associated kinase 4 [EC:2.7.11.1];K04733//interleukin-1 receptor-associated kinase 4 [EC:2.7.11.1];K04733//interleukin-1 receptor-associated kinase 4 [EC:2.7.11.1]
Ma02_g13010	wall-associated receptor kinase-like 22 precursor, putative, expressed	9.34	2.913	-1.6566	1.26238e-37	5.6349e-39			K04733//interleukin-1 receptor-associated kinase 4 [EC:2.7.11.1];K04733//interleukin-1 receptor-associated kinase 4 [EC:2.7.11.1]
Ma02_g14050	Probable low-specificity L-threonine aldolase 1	7.946	16.503	1.06067	1.98167e-73	4.51883e-75			K01620//threonine aldolase [EC:4.1.2.48]+ko01230//Biosynthesis of amino acids+ko01100//Metabolic pathways+ko01110//Biosynthesis of secondary metabolites+ko00260//Glycine, serine and threonine metabolism;K01620//threonine aldolase [EC:4.1.2.48]+ko01230//Biosynthesis of amino acids+ko01100//Metabolic pathways+ko01110//Biosynthesis of secondary metabolites+ko00260//Glycine, serine and threonine meta…	GO:0006520//cellular amino acid metabolic process;GO:0006807//nitrogen compound metabolic process;GO:0006082//organic acid metabolic process;GO:0043436//oxoacid metabolic process;GO:1901564//organonitrogen compound metabolic process;GO:0044238//primary metabolic process;GO:0008152//metabolic process;GO:0009987//cellular process;GO:0019752//carboxylic acid metabolic process;GO:0071704//organic sub…
Ma02_g14380	Small heat shock protein, chloroplastic	0.086	0.543	2.70697	1.03902e-06	2.11222e-07			K13993//HSP20 family protein+ko04141//Protein processing in endoplasmic reticulum;K13993//HSP20 family protein+ko04141//Protein processing in endoplasmic reticulum
Ma02_g14780	9-cis-epoxycarotenoid dioxygenase 1, chloroplastic	0.35	0.093	-1.87611	1.64925e-06	3.4512e-07			K09840//9-cis-epoxycarotenoid dioxygenase [EC:1.13.11.51]+ko00906//Carotenoid biosynthesis+ko01100//Metabolic pathways+ko01110//Biosynthesis of secondary metabolites	GO:0005488//binding;GO:0003824//catalytic activity;GO:0016491//oxidoreductase activity;GO:0016702//oxidoreductase activity, acting on single donors with incorporation of molecular oxygen, incorporation of two atoms of oxygen;GO:0043167//ion binding;GO:0051213//dioxygenase activity;GO:0043169//cation binding;GO:0016701//oxidoreductase activity, acting on single donors with incorporation of molecul…
Ma02_g15060	Pathogenesis-related protein 1C	132.713	40.473	-1.69035	0	0			K13449//pathogenesis-related protein 1+ko04626//Plant-pathogen interaction+ko04016//MAPK signaling pathway - plant+ko04075//Plant hormone signal transduction;K13449//pathogenesis-related protein 1+ko04626//Plant-pathogen interaction+ko04016//MAPK signaling pathway - plant+ko04075//Plant hormone signal transduction;K13449//pathogenesis-related protein 1+ko04626//Plant-pathogen interaction+ko04016/…	GO:0005576//extracellular region;
Ma02_g15080	Pathogenesis-related protein 1C	21.466	4.89	-2.11525	6.60118e-121	9.26063e-123			K13449//pathogenesis-related protein 1+ko04626//Plant-pathogen interaction+ko04016//MAPK signaling pathway - plant+ko04075//Plant hormone signal transduction	GO:0005576//extracellular region;
Ma02_g15160	Allene oxide synthase, chloroplastic	11.826	4.853	-1.27241	1.88606e-86	3.62731e-88			K01723//hydroperoxide dehydratase [EC:4.2.1.92]+ko00592//alpha-Linolenic acid metabolism+ko01100//Metabolic pathways+ko01110//Biosynthesis of secondary metabolites	GO:0016705//oxidoreductase activity, acting on paired donors, with incorporation or reduction of molecular oxygen;GO:0046914//transition metal ion binding;GO:0005506//iron ion binding;GO:0043167//ion binding;GO:0003824//catalytic activity;GO:0005488//binding;GO:0004497//monooxygenase activity;GO:1901363//heterocyclic compound binding;GO:0043169//cation binding;GO:0016491//oxidoreductase activity;…
Ma02_g15180	Uncharacterized protein	2.76	1.276	-1.09583	4.27585e-07	8.26264e-08
Ma02_g15270	Putative Zinc finger protein ZAT10	6.453	2.76	-1.21513	6.7395e-34	3.29711e-35	C2H2			GO:1901363//heterocyclic compound binding;GO:0097159//organic cyclic compound binding;GO:0003676//nucleic acid binding;GO:0005488//binding;
Ma02_g16390	Putative Calmodulin-binding protein 60 D	0.79	0.21	-1.89393	2.71187e-06	5.81039e-07				GO:0006950//response to stress;GO:0050896//response to stimulus;GO:0005516//calmodulin binding;GO:0005488//binding;GO:0005515//protein binding;
Ma02_g16400	Putative Probable non-specific lipid-transfer protein AKCS9	17.806	7.526	-1.22425	8.19462e-36	3.80414e-37				GO:0010876//lipid localization;GO:0033036//macromolecule localization;GO:0006810//transport;GO:0071702//organic substance transport;GO:0006869//lipid transport;GO:0051179//localization;GO:0051234//establishment of localization;
Ma02_g17390	Uncharacterized protein	2.816	1.28	-1.13242	1.21299e-27	7.07276e-29			K17535//serine/threonine-protein kinase TNNI3K [EC:2.7.11.1];K04365//B-Raf proto-oncogene serine/threonine-protein kinase [EC:2.7.11.1];K17535//serine/threonine-protein kinase TNNI3K [EC:2.7.11.1];K04365//B-Raf proto-oncogene serine/threonine-protein kinase [EC:2.7.11.1];K17535//serine/threonine-protein kinase TNNI3K [EC:2.7.11.1];K04365//B-Raf proto-oncogene serine/threonine-protein kinase [EC:2…
Ma02_g18170	Glycerol-3-phosphate acyltransferase 5	0.343	0.793	1.23281	2.80961e-07	5.31606e-08			K13508//glycerol-3-phosphate acyltransferase [EC:2.3.1.15]+ko01100//Metabolic pathways+ko01110//Biosynthesis of secondary metabolites+ko00564//Glycerophospholipid metabolism+ko00561//Glycerolipid metabolism;K13508//glycerol-3-phosphate acyltransferase [EC:2.3.1.15 2.3.1.198]+ko01100//Metabolic pathways+ko01110//Biosynthesis of secondary metabolites+ko00564//Glycerophospholipid metabolism+ko00561/…
Ma02_g18260	Putative leucine-rich repeat receptor-like protein kinase At2g19210	0.443	0.183	-1.24577	7.44419e-06	1.69447e-06		Leucine-rich repeat transmembrane protein kinase protein (best arabidopsis hit)	K04733//interleukin-1 receptor-associated kinase 4 [EC:2.7.11.1]
Ma02_g18300	Probable mannose-1-phosphate guanylyltransferase 1	1.116	0.476	-1.2565	7.34704e-08	1.3103e-08			K00966//mannose-1-phosphate guanylyltransferase [EC:2.7.7.13]+ko00520//Amino sugar and nucleotide sugar metabolism+ko01100//Metabolic pathways+ko00051//Fructose and mannose metabolism+ko01110//Biosynthesis of secondary metabolites;K00966//mannose-1-phosphate guanylyltransferase [EC:2.7.7.13]+ko00520//Amino sugar and nucleotide sugar metabolism+ko01100//Metabolic pathways+ko00051//Fructose and man…	GO:0008152//metabolic process;GO:0009058//biosynthetic process;GO:0016740//transferase activity;GO:0016779//nucleotidyltransferase activity;GO:0016772//transferase activity, transferring phosphorus-containing groups;GO:0003824//catalytic activity;
Ma02_g18440	Heat shock factor protein HSF30	1.753	3.603	1.02402	1.58106e-13	1.76313e-14	HSF		K09419//heat shock transcription factor, other eukaryote;K09419//heat shock transcription factor, other eukaryote
Ma02_g18800	Probable receptor-like protein kinase At5g20050	0.53	0.24	-1.14031	0.000911307	0.000309013			K04733//interleukin-1 receptor-associated kinase 4 [EC:2.7.11.1]
Ma02_g19200	Putative Non-specific lipid-transfer protein-like protein At5g64080	1.833	4.27	1.19122	2.29241e-19	1.87728e-20				GO:0006810//transport;GO:0010876//lipid localization;GO:0033036//macromolecule localization;GO:0071702//organic substance transport;GO:0006869//lipid transport;GO:0051179//localization;GO:0051234//establishment of localization;GO:0008289//lipid binding;GO:0005488//binding;
Ma02_g19210	Putative Non-specific lipid-transfer protein-like protein At2g13820	4.536	10.493	1.1905	5.06152e-33	2.56399e-34				GO:0006869//lipid transport;GO:0006810//transport;GO:0051234//establishment of localization;GO:0071702//organic substance transport;GO:0033036//macromolecule localization;GO:0010876//lipid localization;GO:0051179//localization;GO:0005488//binding;GO:0008289//lipid binding;
Ma02_g20220	Putative Probable WRKY transcription factor 42	8.373	3.036	-1.46081	5.07324e-80	1.05334e-81	WRKY		K01892//histidyl-tRNA synthetase [EC:6.1.1.21]+ko00970//Aminoacyl-tRNA biosynthesis;K13424//WRKY transcription factor 33+ko04626//Plant-pathogen interaction+ko04016//MAPK signaling pathway - plant;K18834//WRKY transcription factor 1+ko04626//Plant-pathogen interaction;K18835//WRKY transcription factor 2+ko04626//Plant-pathogen interaction;K13424//WRKY transcription factor 33+ko04626//Plant-pathog…
Ma02_g21790	Indole-3-pyruvate monooxygenase YUCCA2	0.466	0.193	-1.29303	0.000178135	5.17249e-05			K11816//indole-3-pyruvate monooxygenase [EC:1.14.13.168]+ko00380//Tryptophan metabolism+ko01100//Metabolic pathways;K11816//indole-3-pyruvate monooxygenase [EC:1.14.13.168]+ko00380//Tryptophan metabolism+ko01100//Metabolic pathways
Ma02_g22020	Putative WRKY transcription factor 6	0.943	0.383	-1.28746	1.1041e-10	1.51287e-11	WRKY		K01892//histidyl-tRNA synthetase [EC:6.1.1.21]+ko00970//Aminoacyl-tRNA biosynthesis;K13424//WRKY transcription factor 33+ko04626//Plant-pathogen interaction+ko04016//MAPK signaling pathway - plant;K18835//WRKY transcription factor 2+ko04626//Plant-pathogen interaction
Ma02_g22390	Putative expressed protein	0.356	0.113	-1.65643	0.000544898	0.000175651		TSA: Lactuca sativa Letassy_X1_17963 mRNA sequence
Ma02_g23000	NAC domain-containing protein 83	9.9	4.123	-1.24398	2.03793e-45	7.54765e-47	NAC	NAC domain containing protein 90 (best arabidopsis hit); NBS-LRR disease resistance protein, putative, expressed (best rice hit)	K01054//acylglycerol lipase [EC:3.1.1.23]+ko01100//Metabolic pathways+ko00561//Glycerolipid metabolism;K12581//CCR4-NOT transcription complex subunit 7/8+ko03018//RNA degradation;K03094//S-phase kinase-associated protein 1+ko04141//Protein processing in endoplasmic reticulum+ko04120//Ubiquitin mediated proteolysis;K05941//glutathione gamma-glutamylcysteinyltransferase [EC:2.3.2.15];K13126//polyad…	GO:0071704//organic substance metabolic process;GO:0043170//macromolecule metabolic process;GO:0044237//cellular metabolic process;GO:0006139//nucleobase-containing compound metabolic process;GO:0090304//nucleic acid metabolic process;GO:0044260//cellular macromolecule metabolic process;GO:0080090//regulation of primary metabolic process;GO:0032774//RNA biosynthetic process;GO:0097659//nucleic ac…
Ma02_g23080	Uncharacterized protein	2.16	0.75	-1.65438	1.69578e-19	1.38326e-20			K13456//RPM1-interacting protein 4+ko04626//Plant-pathogen interaction
Ma02_g23280	Uncharacterized protein	0.536	0.18	-1.57843	2.15074e-05	5.27959e-06	AP2-EREBP	Malus x domestica AP2 domain class transcription factor (AP2D43) mRNA, complete cds	K09286//EREBP-like factor;K12900//FUS-interacting serine-arginine-rich protein 1+ko03040//Spliceosome;K09286//EREBP-like factor	GO:0043170//macromolecule metabolic process;GO:1901360//organic cyclic compound metabolic process;GO:0044271//cellular nitrogen compound biosynthetic process;GO:0071704//organic substance metabolic process;GO:0090304//nucleic acid metabolic process;GO:0046483//heterocycle metabolic process;GO:0008152//metabolic process;GO:0034641//cellular nitrogen compound metabolic process;GO:0006351//transcrip…
Ma02_g23610	Putative Nuclear transcription factor Y subunit A-3	1.296	2.92	1.16407	3.41426e-32	1.78006e-33			K08064//nuclear transcription factor Y, alpha;K08064//nuclear transcription factor Y, alpha;K08064//nuclear transcription factor Y, alpha;K08064//nuclear transcription factor Y, alpha
Ma02_g23760	Putative RING-H2 finger protein ATL3	0.826	0.356	-1.21586	0.000187917	5.48052e-05			K16286//E3 ubiquitin-protein ligase EL5 [EC:2.3.2.27]
Ma02_g24190	Patatin-like protein 2	0.683	0.26	-1.34494	2.88687e-05	7.23536e-06			K16815//calcium-independent phospholipase A2-gamma	GO:0009056//catabolic process;GO:0044238//primary metabolic process;GO:0006629//lipid metabolic process;GO:0071704//organic substance metabolic process;GO:0008152//metabolic process;GO:0016042//lipid catabolic process;GO:1901575//organic substance catabolic process;GO:0003824//catalytic activity;GO:0016787//hydrolase activity;
Ma02_g24280	WAT1-related protein At1g21890	8.303	3.306	-1.33348	1.10082e-49	3.77374e-51			K00801//farnesyl-diphosphate farnesyltransferase [EC:2.5.1.21]+ko00909//Sesquiterpenoid and triterpenoid biosynthesis+ko01100//Metabolic pathways+ko01110//Biosynthesis of secondary metabolites+ko00100//Steroid biosynthesis;K17500//integrin-linked kinase-associated serine/threonine phosphatase 2C [EC:3.1.3.16];K07874//Ras-related protein Rab-1A	GO:0044425//membrane part;GO:0016020//membrane;GO:0016021//integral component of membrane;GO:0031224//intrinsic component of membrane;GO:0005215//transporter activity;GO:0022857//transmembrane transporter activity;
Ma02_g24380	Putative CASP-like protein 4A4	1.593	0.416	-1.90367	2.03438e-11	2.63086e-12			K02184//formin 2	GO:0005886//plasma membrane;GO:0005623//cell;GO:0044425//membrane part;GO:0016021//integral component of membrane;GO:0044464//cell part;GO:0071944//cell periphery;GO:0016020//membrane;GO:0031224//intrinsic component of membrane;
Ma02_g24400	AP2/ERF and B3 domain-containing transcription repressor RAV2	7.856	3.643	-1.09802	7.41041e-29	4.17348e-30	AP2-EREBP	Hordeum vulgare subsp. vulgare mRNA for predicted protein, complete cds, clone: NIASHv2087M16	K09287//RAV-like factor
Ma03_g00960	Pleiotropic drug resistance protein 3	0.513	0.16	-1.52952	2.71789e-15	2.72446e-16		pleiotropic drug resistance 9 (best arabidopsis hit)	K05681//ATP-binding cassette, subfamily G (WHITE), member 2+ko02010//ABC transporters;K05681//ATP-binding cassette, subfamily G (WHITE), member 2+ko02010//ABC transporters;K21396//ATP-binding cassette, subfamily G (WHITE), eye pigment precursor transporter
Ma03_g01020	Phenylpropanoylacetyl-CoA synthase	4.336	1.766	-1.28369	2.16565e-25	1.3644e-26			K00660//chalcone synthase [EC:2.3.1.74]+ko04712//Circadian rhythm - plant+ko01100//Metabolic pathways+ko01110//Biosynthesis of secondary metabolites+ko00941//Flavonoid biosynthesis;K13233//phenylpropanoylacetyl-CoA synthase [EC:2.3.1.218]+ko01110//Biosynthesis of secondary metabolites+ko00945//Stilbenoid, diarylheptanoid and gingerol biosynthesis;K00660//chalcone synthase [EC:2.3.1.74]+ko04712//C…
Ma03_g01360	Probable serine/threonine-protein kinase At1g18390	5.56	2.623	-1.041	1.40941e-34	6.75854e-36			K04733//interleukin-1 receptor-associated kinase 4 [EC:2.7.11.1];K04733//interleukin-1 receptor-associated kinase 4 [EC:2.7.11.1]
Ma03_g01410	Sphinganine C4-monooxygenase 2	2.233	0.926	-1.24553	1.0295e-07	1.86178e-08			K04713//sphinganine C4-monooxygenase [EC:1.14.18.5]+ko00600//Sphingolipid metabolism+ko01100//Metabolic pathways;K04713//sphinganine C4-monooxygenase [EC:1.14.18.5]+ko00600//Sphingolipid metabolism+ko01100//Metabolic pathways	GO:0009058//biosynthetic process;GO:0008610//lipid biosynthetic process;GO:0008152//metabolic process;GO:1901576//organic substance biosynthetic process;GO:0071704//organic substance metabolic process;GO:0044238//primary metabolic process;GO:0006629//lipid metabolic process;GO:0016021//integral component of membrane;GO:0044425//membrane part;GO:0031224//intrinsic component of membrane;GO:0016020/…
Ma03_g02250	Uncharacterized protein	2.2	8.623	1.97482	7.93541e-47	2.85799e-48				GO:0016021//integral component of membrane;GO:0044425//membrane part;GO:0031224//intrinsic component of membrane;GO:0016020//membrane;
Ma03_g02760	Cationic peroxidase SPC4	9.423	3.55	-1.39612	1.57951e-58	4.53648e-60			K00430//peroxidase [EC:1.11.1.7]+ko01100//Metabolic pathways+ko01110//Biosynthesis of secondary metabolites+ko00940//Phenylpropanoid biosynthesis;K00430//peroxidase [EC:1.11.1.7]+ko01100//Metabolic pathways+ko01110//Biosynthesis of secondary metabolites+ko00940//Phenylpropanoid biosynthesis
Ma03_g03480	Uncharacterized protein	0.746	2.503	1.65615	5.69448e-21	4.34002e-22			K13993//HSP20 family protein+ko04141//Protein processing in endoplasmic reticulum
Ma03_g03540	Probable inorganic phosphate transporter 1-10	4.633	1.196	-1.94359	3.20862e-80	6.64554e-82			K08176//MFS transporter, PHS family, inorganic phosphate transporter;K08176//MFS transporter, PHS family, inorganic phosphate transporter
Ma03_g03550	Xylem cysteine proteinase 1	0.41	1.03	1.28452	3.11769e-06	6.73395e-07			K16290//xylem cysteine proteinase [EC:3.4.22.-];K16290//xylem cysteine proteinase [EC:3.4.22.-]	GO:0003824//catalytic activity;GO:0008233//peptidase activity;GO:0070011//peptidase activity, acting on L-amino acid peptides;GO:0008234//cysteine-type peptidase activity;GO:0016787//hydrolase activity;
Ma03_g03790	Uncharacterized protein	13.72	3.586	-1.91233	1.63346e-83	3.27481e-85
Ma03_g03840	Putative Aspartic proteinase nepenthesin-2	4.223	9.583	1.17512	2.57935e-54	8.11863e-56			K02882//large subunit ribosomal protein L18Ae+ko03010//Ribosome;K01381//saccharopepsin [EC:3.4.23.25];K00924//;K06002//pepsin A [EC:3.4.23.1];K02882//large subunit ribosomal protein L18Ae+ko03010//Ribosome;K01381//saccharopepsin [EC:3.4.23.25];K06002//pepsin A [EC:3.4.23.1];K02882//large subunit ribosomal protein L18Ae+ko03010//Ribosome;K01381//saccharopepsin [EC:3.4.23.25];K06002//pepsin A [EC:3…
Ma03_g03870	Putative Aspartic proteinase nepenthesin-2	0.076	0.276	1.75581	0.000730798	0.000242362			K02882//large subunit ribosomal protein L18Ae+ko03010//Ribosome;K00924//;K01381//saccharopepsin [EC:3.4.23.25];K06002//pepsin A [EC:3.4.23.1];K02882//large subunit ribosomal protein L18Ae+ko03010//Ribosome;K00924//kinase [EC:2.7.1.-]
Ma03_g04050	BTB/POZ domain-containing protein At1g55760	3.71	8.453	1.20508	1.52404e-49	5.23237e-51		Oryza sativa Japonica Group cDNA clone:001-130-F02, full insert sequence	K10523//speckle-type POZ protein;K10523//speckle-type POZ protein;K10523//speckle-type POZ protein
Ma03_g04170	transporter, putative, expressed	2.956	1.16	-1.34598	5.04864e-26	3.11378e-27
Ma03_g04450	OsPOP6 - Putative Prolyl Oligopeptidase homologue, expressed	0.863	0.36	-1.13365	9.30076e-06	2.14696e-06			K06889//uncharacterized protein
Ma03_g04820	Hypothetical protein	22.77	8.153	-1.39512	1.49493e-174	1.47948e-176			K05387//glutamate receptor, ionotropic, plant;K05387//glutamate receptor, ionotropic, plant
Ma03_g05370	cation transport regulator-like protein 1, putative, expressed	62.44	15.053	-2.03842	0	0			K07232//cation transport protein ChaC;K07232//cation transport protein ChaC	GO:0044237//cellular metabolic process;GO:0006751//glutathione catabolic process;GO:0006575//cellular modified amino acid metabolic process;GO:0043603//cellular amide metabolic process;GO:1901564//organonitrogen compound metabolic process;GO:0006749//glutathione metabolic process;GO:0006518//peptide metabolic process;GO:0008152//metabolic process;GO:0009056//catabolic process;GO:1901575//organic …
Ma03_g06110	Putative U-box domain-containing protein 19	0.146	0.343	1.27955	0.000406952	0.000127779		TSA: Lactuca sativa CLC_LTR_V1A_17001 mRNA sequence	K08332//
Ma03_g06310	Putative Transcription factor BIM2	0.116	0.04	-1.57843	0.000728522	0.00024157
Ma03_g07070	Alpha-amylase isozyme 3E	18.16	6.483	-1.45598	4.98633e-24	3.35515e-25			K01176//alpha-amylase [EC:3.2.1.1]+ko01100//Metabolic pathways+ko00500//Starch and sucrose metabolism;K01176//alpha-amylase [EC:3.2.1.1]+ko01100//Metabolic pathways+ko00500//Starch and sucrose metabolism	GO:0008152//metabolic process;GO:0071704//organic substance metabolic process;GO:0044238//primary metabolic process;GO:0005975//carbohydrate metabolic process;GO:0003824//catalytic activity;
Ma03_g07150	Alpha-amylase isozyme 3A	8.813	4.243	-1.04516	1.77802e-52	5.85943e-54			K01176//alpha-amylase [EC:3.2.1.1]+ko01100//Metabolic pathways+ko00500//Starch and sucrose metabolism;K01176//alpha-amylase [EC:3.2.1.1]+ko01100//Metabolic pathways+ko00500//Starch and sucrose metabolism	GO:0005975//carbohydrate metabolic process;GO:0044238//primary metabolic process;GO:0071704//organic substance metabolic process;GO:0008152//metabolic process;GO:0005509//calcium ion binding;GO:0046872//metal ion binding;GO:0043169//cation binding;GO:0003824//catalytic activity;GO:0043167//ion binding;GO:0016160//amylase activity;GO:0016787//hydrolase activity;GO:0004556//alpha-amylase activity;G…
Ma03_g07170	Nitrate reductase [NADH] 1	2.98	1.24	-1.25174	9.64035e-36	4.48512e-37			K10534//nitrate reductase (NAD(P)H) [EC:1.7.1.1 1.7.1.2 1.7.1.3]+ko00910//Nitrogen metabolism;K10534//nitrate reductase (NAD(P)H) [EC:1.7.1.1 1.7.1.2 1.7.1.3]+ko00910//Nitrogen metabolism
Ma03_g07350	3-ketoacyl-CoA synthase 6	5.533	2.06	-1.43187	1.06759e-43	4.1064e-45			K15397//3-ketoacyl-CoA synthase [EC:2.3.1.199]+ko01110//Biosynthesis of secondary metabolites+ko00062//Fatty acid elongation
Ma03_g07920	Lichenase	0.066	0.306	2.17646	0.000446417	0.000141377			K19891//glucan endo-1,3-beta-glucosidase 1/2/3 [EC:3.2.1.39]+ko00500//Starch and sucrose metabolism;K19891//glucan endo-1,3-beta-glucosidase 1/2/3 [EC:3.2.1.39]+ko00500//Starch and sucrose metabolism
Ma03_g08140	Pathogenesis-related protein 1	0.256	1.22	2.18489	3.39044e-06	7.35422e-07				GO:0009607//response to biotic stimulus;GO:0050896//response to stimulus;GO:0006950//response to stress;GO:0006952//defense response;
Ma03_g08160	Pathogenesis-related protein 1	0.06	0.406	2.7435	0.000563323	0.000182251				GO:0006950//response to stress;GO:0009607//response to biotic stimulus;GO:0050896//response to stimulus;GO:0006952//defense response;
Ma03_g08330	Polygalacturonase At1g48100	5.746	1.803	-1.66179	1.52331e-69	3.66011e-71			K01213//galacturan 1,4-alpha-galacturonidase [EC:3.2.1.67]+ko00040//Pentose and glucuronate interconversions+ko01100//Metabolic pathways;K01213//galacturan 1,4-alpha-galacturonidase [EC:3.2.1.67]+ko00040//Pentose and glucuronate interconversions+ko01100//Metabolic pathways	GO:0044238//primary metabolic process;GO:0071704//organic substance metabolic process;GO:0005975//carbohydrate metabolic process;GO:0008152//metabolic process;GO:0003824//catalytic activity;GO:0004650//polygalacturonase activity;GO:0004553//hydrolase activity, hydrolyzing O-glycosyl compounds;GO:0016787//hydrolase activity;GO:0016798//hydrolase activity, acting on glycosyl bonds;
Ma03_g09310	Putative Myb-related protein 306	0.216	0.583	1.40246	0.000429465	0.000135515	MYB		K09422//myb proto-oncogene protein, plant;K09422//transcription factor MYB, plant	GO:0097159//organic cyclic compound binding;GO:1901363//heterocyclic compound binding;GO:0003676//nucleic acid binding;GO:0005488//binding;GO:0003677//DNA binding;
Ma03_g09450	Putative Protein LURP-one-related 8	0.27	0.576	1.08876	0.000333945	0.000102896			K03239//translation initiation factor eIF-2B subunit alpha+ko03013//RNA transport
Ma03_g10830	Putative Probable inactive leucine-rich repeat receptor-like protein kinase At1g66830	0	0.076	4.81389	0.000396671	0.000124146		Oryza sativa Japonica Group Os08g0506400 (Os08g0506400) mRNA, partial cds	K04733//interleukin-1 receptor-associated kinase 4 [EC:2.7.11.1]
Ma03_g11050	Putative AT-hook motif nuclear-localized protein 18	0.403	0.176	-1.18735	5.80676e-05	1.53237e-05
Ma03_g11190	Putative Subtilisin-like protease SBT3.6	0.22	0.073	-1.57767	0.000848866	0.000286022			K12663//Delta(3,5)-Delta(2,4)-dienoyl-CoA isomerase [EC:5.3.3.-]+ko04146//Peroxisome
Ma03_g11220	Putative Subtilisin-like protease SBT3.10	0.233	0.03	-2.8456	1.79114e-10	2.49904e-11			K04733//interleukin-1 receptor-associated kinase 4 [EC:2.7.11.1];K13199//plasminogen activator inhibitor 1 RNA-binding protein;K12663//Delta(3,5)-Delta(2,4)-dienoyl-CoA isomerase [EC:5.3.3.-]+ko04146//Peroxisome
Ma03_g11270	Putative Subtilisin-like protease SBT3.3	0.233	0.053	-2.10952	2.43354e-07	4.56629e-08			K04733//interleukin-1 receptor-associated kinase 4 [EC:2.7.11.1];K13199//plasminogen activator inhibitor 1 RNA-binding protein;K12663//Delta(3,5)-Delta(2,4)-dienoyl-CoA isomerase [EC:5.3.3.-]+ko04146//Peroxisome
Ma03_g11780	Putative UPF0481 protein At3g47200	0.053	0	-4.75582	0.000524474	0.000168532			K06997//PLP dependent protein
Ma03_g12530	S-adenosylmethionine synthase	0.263	0.856	1.70555	1.63745e-08	2.74488e-09			K00789//S-adenosylmethionine synthetase [EC:2.5.1.6]+ko01230//Biosynthesis of amino acids+ko01100//Metabolic pathways+ko01110//Biosynthesis of secondary metabolites+ko00270//Cysteine and methionine metabolism	GO:0008152//metabolic process;GO:0051188//cofactor biosynthetic process;GO:0009987//cellular process;GO:0046500//S-adenosylmethionine metabolic process;GO:0044237//cellular metabolic process;GO:0051186//cofactor metabolic process;GO:0006556//S-adenosylmethionine biosynthetic process;GO:0044272//sulfur compound biosynthetic process;GO:0006730//one-carbon metabolic process;GO:0006790//sulfur compou…
Ma03_g12540	Pto-interacting protein 1	0.156	0.073	-1.08454	0.00063405	0.000207009			K13436//pto-interacting protein 1 [EC:2.7.11.1]+ko04626//Plant-pathogen interaction	GO:0016740//transferase activity;GO:0001883//purine nucleoside binding;GO:0032550//purine ribonucleoside binding;GO:0016301//kinase activity;GO:0030554//adenyl nucleotide binding;GO:0001882//nucleoside binding;GO:0097159//organic cyclic compound binding;GO:0005488//binding;GO:1901265//nucleoside phosphate binding;GO:0016772//transferase activity, transferring phosphorus-containing groups;GO:00325…
Ma03_g13050	Formin-like protein 17	0.07	0.023	-1.58839	7.83468e-06	1.79175e-06			K18080//tensin;K02184//formin 2
Ma03_g13060	Putative WRKY transcription factor 18	0.396	0.096	-2.02169	1.26056e-05	2.97415e-06			K18834//WRKY transcription factor 1+ko04626//Plant-pathogen interaction;K13424//WRKY transcription factor 33+ko04626//Plant-pathogen interaction+ko04016//MAPK signaling pathway - plant	GO:0044237//cellular metabolic process;GO:0044260//cellular macromolecule metabolic process;GO:0044271//cellular nitrogen compound biosynthetic process;GO:1901360//organic cyclic compound metabolic process;GO:1901362//organic cyclic compound biosynthetic process;GO:0034654//nucleobase-containing compound biosynthetic process;GO:0071704//organic substance metabolic process;GO:0019438//aromatic com…
Ma03_g13420	Plant intracellular Ras-group-related LRR protein 1	0.633	0.263	-1.26025	5.15396e-05	1.34958e-05			K02978//small subunit ribosomal protein S27e+ko03010//Ribosome;K19613//leucine-rich repeat protein SHOC2;K19613//leucine-rich repeat protein SHOC2;K19613//leucine-rich repeat protein SHOC2;K19613//leucine-rich repeat protein SHOC2
Ma03_g13510	cation transport regulator-like protein 1, putative, expressed	34.89	11.443	-1.61874	2.7927e-240	1.96603e-242			K07232//cation transport protein ChaC;K07232//cation transport protein ChaC	GO:0008152//metabolic process;GO:1901575//organic substance catabolic process;GO:0044273//sulfur compound catabolic process;GO:0044237//cellular metabolic process;GO:0042219//cellular modified amino acid catabolic process;GO:0071704//organic substance metabolic process;GO:0034641//cellular nitrogen compound metabolic process;GO:1901564//organonitrogen compound metabolic process;GO:0006575//cellul…
Ma03_g15420	Putative Cytochrome P450 71A4	0.176	0.583	1.7435	6.16157e-07	1.21455e-07			K20617//cytochrome P450 family 71 subfamily A;K17854//cytochrome P450 family 2 subfamily K;K07408//cytochrome P450 family 1 subfamily A polypeptide 1 [EC:1.14.14.1]+ko00380//Tryptophan metabolism+ko01100//Metabolic pathways;K20617//cytochrome P450 family 71 subfamily A
Ma03_g15990	Type IV inositol polyphosphate 5-phosphatase 11	0	0.11	5.17646	4.30044e-05	1.11055e-05			K01106//inositol-1,4,5-trisphosphate 5-phosphatase [EC:3.1.3.56]+ko01100//Metabolic pathways+ko04070//Phosphatidylinositol signaling system+ko00562//Inositol phosphate metabolism
Ma03_g16830	Transketolase, chloroplastic	0.61	2.376	1.9725	2.50327e-17	2.24243e-18			K00615//transketolase [EC:2.2.1.1]+ko00030//Pentose phosphate pathway+ko01230//Biosynthesis of amino acids+ko01100//Metabolic pathways+ko01110//Biosynthesis of secondary metabolites+ko00710//Carbon fixation in photosynthetic organisms+ko01200//Carbon metabolism	GO:0008152//metabolic process;GO:0016740//transferase activity;GO:0004802//transketolase activity;GO:0003824//catalytic activity;GO:0016744//transferase activity, transferring aldehyde or ketonic groups;
Ma03_g17920	Uncharacterized protein	0.256	0.94	1.92591	1.79744e-09	2.73064e-10			K21952//CASK-interacting protein
Ma03_g18040	Calmodulin-like protein 5	0.496	1.1	1.14816	0.000447528	0.000141752			K13448//calcium-binding protein CML+ko04626//Plant-pathogen interaction;K01148//poly(A)-specific ribonuclease [EC:3.1.13.4]+ko03018//RNA degradation
Ma03_g18690	Protein NRT1/ PTR FAMILY 8.1	0.486	0.206	-1.20925	2.4997e-05	6.2038e-06			K14638//solute carrier family 15 (peptide/histidine transporter), member 3/4
Ma03_g18730	Probable protein phosphatase 2C 9	8.373	17.623	1.06523	1.40873e-77	3.01831e-79			K14497//protein phosphatase 2C [EC:3.1.3.16]+ko04016//MAPK signaling pathway - plant+ko04075//Plant hormone signal transduction;K14497//protein phosphatase 2C [EC:3.1.3.16]+ko04016//MAPK signaling pathway - plant+ko04075//Plant hormone signal transduction	GO:0004722//protein serine/threonine phosphatase activity;GO:0043169//cation binding;GO:0016787//hydrolase activity;GO:0042578//phosphoric ester hydrolase activity;GO:0046872//metal ion binding;GO:0016788//hydrolase activity, acting on ester bonds;GO:0003824//catalytic activity;GO:0043167//ion binding;GO:0005488//binding;GO:0004721//phosphoprotein phosphatase activity;GO:0016791//phosphatase acti…
Ma03_g19830	NAC domain-containing protein 2	2.93	0.796	-1.86616	2.2548e-26	1.36535e-27	NAC		K01054//acylglycerol lipase [EC:3.1.1.23]+ko01100//Metabolic pathways+ko00561//Glycerolipid metabolism;K12581//CCR4-NOT transcription complex subunit 7/8+ko03018//RNA degradation;K05941//glutathione gamma-glutamylcysteinyltransferase [EC:2.3.2.15];K03094//S-phase kinase-associated protein 1+ko04141//Protein processing in endoplasmic reticulum+ko04120//Ubiquitin mediated proteolysis;K13412//calciu…	GO:0044249//cellular biosynthetic process;GO:0044238//primary metabolic process;GO:0097659//nucleic acid-templated transcription;GO:0034645//cellular macromolecule biosynthetic process;GO:0006355//regulation of transcription, DNA-templated;GO:0016070//RNA metabolic process;GO:0051171//regulation of nitrogen compound metabolic process;GO:0006139//nucleobase-containing compound metabolic process;GO…
Ma03_g20120	Ankyrin repeat protein SKIP35	0.563	1.25	1.12755	2.18998e-16	2.07909e-17
Ma03_g20700	Pyrophosphate-energized vacuolar membrane proton pump	0.193	0.076	-1.36581	9.82453e-06	2.27806e-06		cysteine-rich RLK (RECEPTOR-like protein kinase) 10 (best arabidopsis hit)	K01507//inorganic pyrophosphatase [EC:3.6.1.1]+ko00190//Oxidative phosphorylation;K01507//inorganic pyrophosphatase [EC:3.6.1.1]+ko00190//Oxidative phosphorylation	GO:0006810//transport;GO:0051179//localization;GO:0015992//proton transport;GO:0006818//hydrogen transport;GO:0006812//cation transport;GO:0015672//monovalent inorganic cation transport;GO:0051234//establishment of localization;GO:0006811//ion transport;GO:0044425//membrane part;GO:0016020//membrane;GO:0016021//integral component of membrane;GO:0031224//intrinsic component of membrane;GO:0015405/…
Ma03_g21650	Putative Jacalin-related lectin 19	0.5	1.303	1.35612	1.24189e-05	2.9282e-06
Ma03_g21830	Putative Probable receptor-like protein kinase At1g67000	4.866	1.27	-1.92239	3.42326e-98	5.86768e-100			K04733//interleukin-1 receptor-associated kinase 4 [EC:2.7.11.1];K04733//interleukin-1 receptor-associated kinase 4 [EC:2.7.11.1]	GO:0016021//integral component of membrane;GO:0031224//intrinsic component of membrane;GO:0016020//membrane;GO:0044425//membrane part;GO:0030246//carbohydrate binding;GO:0001883//purine nucleoside binding;GO:0016773//phosphotransferase activity, alcohol group as acceptor;GO:1901265//nucleoside phosphate binding;GO:0032553//ribonucleotide binding;GO:0043168//anion binding;GO:0097159//organic cycli…
Ma03_g21840	Ser/Thr receptor-like kinase, putative, expressed	3.93	1.723	-1.1825	2.15491e-36	9.8827e-38			K04733//interleukin-1 receptor-associated kinase 4 [EC:2.7.11.1];K04733//interleukin-1 receptor-associated kinase 4 [EC:2.7.11.1]	GO:0044425//membrane part;GO:0016021//integral component of membrane;GO:0031224//intrinsic component of membrane;GO:0016020//membrane;GO:0097367//carbohydrate derivative binding;GO:1901265//nucleoside phosphate binding;GO:0001882//nucleoside binding;GO:0035639//purine ribonucleoside triphosphate binding;GO:0032549//ribonucleoside binding;GO:0001883//purine nucleoside binding;GO:0030246//carbohydr…
Ma03_g24660	Hypothetical protein	0.833	0.19	-2.09281	5.63006e-14	6.07737e-15
Ma03_g24730	Putative Tetrahydrocannabinolic acid synthase	10.35	2.703	-1.9241	1.95153e-134	2.50878e-136
Ma03_g24740	Putative Tetrahydrocannabinolic acid synthase	6.906	2.196	-1.62169	1.32685e-68	3.22868e-70			K01187//alpha-glucosidase [EC:3.2.1.20]+ko01100//Metabolic pathways+ko00052//Galactose metabolism+ko00500//Starch and sucrose metabolism;K17987//next to BRCA1 gene 1 protein;K00102//D-lactate dehydrogenase (cytochrome) [EC:1.1.2.4]+ko00620//Pyruvate metabolism
Ma03_g24880	Putative Thioredoxin O, mitochondrial	1.503	0.726	-1.04322	7.74843e-38	3.42309e-39
Ma03_g24890	Zinc transporter 3	0.326	0.066	-2.3154	0.00011568	3.22799e-05			K14709//solute carrier family 39 (zinc transporter), member 1/2/3;K14709//solute carrier family 39 (zinc transporter), member 1/2/3	GO:0044425//membrane part;GO:0016020//membrane;GO:0016021//integral component of membrane;GO:0031224//intrinsic component of membrane;GO:0005215//transporter activity;GO:0015075//ion transmembrane transporter activity;GO:0022890//inorganic cation transmembrane transporter activity;GO:0046873//metal ion transmembrane transporter activity;GO:0072509//divalent inorganic cation transmembrane transpor…
Ma03_g24970	Putative Ethylene-responsive transcription factor 4	2.176	1.05	-1.04409	1.01655e-07	1.83628e-08		Malus x domestica AP2 domain class transcription factor (AP2D43) mRNA, complete cds	K09286//EREBP-like factor	GO:0018130//heterocycle biosynthetic process;GO:0009058//biosynthetic process;GO:0034654//nucleobase-containing compound biosynthetic process;GO:0071704//organic substance metabolic process;GO:0008152//metabolic process;GO:0090304//nucleic acid metabolic process;GO:0034645//cellular macromolecule biosynthetic process;GO:0006807//nitrogen compound metabolic process;GO:1901362//organic cyclic compo…
Ma03_g25310	Glyoxysomal fatty acid beta-oxidation multifunctional protein MFP-a	8.013	2.393	-1.72377	1.13819e-116	1.63158e-118			K10527//enoyl-CoA hydratase/3-hydroxyacyl-CoA dehydrogenase [EC:4.2.1.17 1.1.1.35 1.1.1.211]+ko00592//alpha-Linolenic acid metabolism+ko01100//Metabolic pathways+ko01110//Biosynthesis of secondary metabolites+ko01212//Fatty acid metabolism+ko00071//Fatty acid degradation;K10527//enoyl-CoA hydratase/3-hydroxyacyl-CoA dehydrogenase [EC:4.2.1.17 1.1.1.35 1.1.1.211]+ko00592//alpha-Linolenic acid meta…
Ma03_g25700	GDSL esterase/lipase At1g09390	0.04	0.183	2.32846	0.000429747	0.000135638			K01206//alpha-L-fucosidase [EC:3.2.1.51]+ko00511//Other glycan degradation;K10396//kinesin family member 5+ko04144//Endocytosis;K10396//kinesin family member 5+ko04144//Endocytosis;K01206//alpha-L-fucosidase [EC:3.2.1.51]+ko00511//Other glycan degradation
Ma03_g25860	Cation/H(+) antiporter 19	0.016	0.123	2.76142	4.91148e-05	1.28208e-05			K14306//nuclear pore complex protein Nup62+ko03013//RNA transport
Ma03_g26090	Putative UDP-glycosyltransferase 73D1	7.703	3.123	-1.29405	1.82817e-37	8.20701e-39			K13496//UDP-glucosyl transferase 73C [EC:2.4.1.-]+ko01110//Biosynthesis of secondary metabolites
Ma03_g27110	IQ domain-containing protein IQM1	2.873	1.206	-1.17147	5.25083e-22	3.80635e-23			K17822//DCN1-like protein 1/2;K01214//isoamylase [EC:3.2.1.68]+ko01100//Metabolic pathways+ko00500//Starch and sucrose metabolism+ko01110//Biosynthesis of secondary metabolites
Ma03_g27890	Putative 21 kDa protein	1.4	0.646	-1.119	0.000409258	0.000128586			K01051//pectinesterase [EC:3.1.1.11]+ko00040//Pentose and glucuronate interconversions+ko01100//Metabolic pathways
Ma03_g29270	D-3-phosphoglycerate dehydrogenase 1, chloroplastic	0.436	0.183	-1.21586	0.000411995	0.000129656			K00058//D-3-phosphoglycerate dehydrogenase [EC:1.1.1.95]+ko01230//Biosynthesis of amino acids+ko01100//Metabolic pathways+ko00260//Glycine, serine and threonine metabolism+ko01200//Carbon metabolism;K00058//D-3-phosphoglycerate dehydrogenase / 2-oxoglutarate reductase [EC:1.1.1.95 1.1.1.399]+ko01230//Biosynthesis of amino acids+ko01100//Metabolic pathways+ko00260//Glycine, serine and threonine me…	GO:0071704//organic substance metabolic process;GO:0009069//serine family amino acid metabolic process;GO:0006520//cellular amino acid metabolic process;GO:0019752//carboxylic acid metabolic process;GO:1901605//alpha-amino acid metabolic process;GO:0008652//cellular amino acid biosynthetic process;GO:1901564//organonitrogen compound metabolic process;GO:0006807//nitrogen compound metabolic proces…
Ma03_g29290	Probable xyloglucan glycosyltransferase 5	2.08	0.973	-1.10834	2.24195e-24	1.48567e-25			K20887//xyloglucan glycosyltransferase 4 [EC:2.4.1.-];K20887//xyloglucan glycosyltransferase 4 [EC:2.4.1.-]
Ma03_g29800	Putative Phytosulfokine receptor 1	1.69	0.68	-1.29371	1.66114e-06	3.47861e-07			K13466//EIX receptor 1/2+ko04626//Plant-pathogen interaction
Ma03_g29820	Putative LRR receptor-like serine/threonine-protein kinase EFR	0.36	0.123	-1.56233	1.5101e-10	2.09229e-11			K13466//EIX receptor 1/2+ko04626//Plant-pathogen interaction
Ma03_g29990	Putative Leucine-rich repeat receptor-like kinase protein FLORAL ORGAN NUMBER1	0.63	0.28	-1.16321	0.000133298	3.76654e-05			K13466//EIX receptor 1/2+ko04626//Plant-pathogen interaction;K13465//ethylene-1,4-beta-xylanase [EC:3.2.1.8]+ko04626//Plant-pathogen interaction
Ma03_g30010	Putative expressed protein	0.31	0.146	-1.06324	9.42425e-21	7.26437e-22			K13466//EIX receptor 1/2+ko04626//Plant-pathogen interaction;K13420//LRR receptor-like serine/threonine-protein kinase FLS2 [EC:2.7.11.1]+ko04626//Plant-pathogen interaction+ko04016//MAPK signaling pathway - plant;K13466//EIX receptor 1/2+ko04626//Plant-pathogen interaction
Ma03_g30620	Putative Probable serine/threonine-protein kinase At1g18390	0.526	0.143	-1.89077	0.000181637	5.28347e-05			K04733//interleukin-1 receptor-associated kinase 4 [EC:2.7.11.1]
Ma03_g30630	Putative Probable receptor-like protein kinase At1g67000	0.293	0.093	-1.62393	0.00015293	4.38135e-05			K04733//interleukin-1 receptor-associated kinase 4 [EC:2.7.11.1];K04733//interleukin-1 receptor-associated kinase 4 [EC:2.7.11.1];K04733//interleukin-1 receptor-associated kinase 4 [EC:2.7.11.1]
Ma03_g30650	Putative Probable serine/threonine-protein kinase At1g18390	1.733	0.646	-1.39884	9.18419e-09	1.49645e-09			K04733//interleukin-1 receptor-associated kinase 4 [EC:2.7.11.1]
Ma03_g30680	Probable serine/threonine-protein kinase At1g18390	4.516	2.146	-1.04781	1.45871e-43	5.62572e-45			K04733//interleukin-1 receptor-associated kinase 4 [EC:2.7.11.1];K04733//interleukin-1 receptor-associated kinase 4 [EC:2.7.11.1];K04733//interleukin-1 receptor-associated kinase 4 [EC:2.7.11.1]
Ma03_g32110	WRKY60, expressed	3.99	1.47	-1.40181	2.78311e-14	2.95454e-15	WRKY		K18835//WRKY transcription factor 2+ko04626//Plant-pathogen interaction;K13424//WRKY transcription factor 33+ko04626//Plant-pathogen interaction+ko04016//MAPK signaling pathway - plant;K18835//WRKY transcription factor 2+ko04626//Plant-pathogen interaction;K18834//WRKY transcription factor 1+ko04626//Plant-pathogen interaction;K08956//AFG3 family protein [EC:3.4.24.-];K18835//WRKY transcription f…	GO:0006351//transcription, DNA-templated;GO:0008152//metabolic process;GO:0044249//cellular biosynthetic process;GO:0009058//biosynthetic process;GO:1901360//organic cyclic compound metabolic process;GO:0071704//organic substance metabolic process;GO:1901362//organic cyclic compound biosynthetic process;GO:0034654//nucleobase-containing compound biosynthetic process;GO:0018130//heterocycle biosyn…
Ma03_g32590	Putative E3 ubiquitin-protein ligase ATL41	3.383	0.733	-2.18987	2.35859e-26	1.4294e-27			K19038//E3 ubiquitin-protein ligase ATL41 [EC:2.3.2.27]	GO:0031224//intrinsic component of membrane;GO:0016020//membrane;GO:0016021//integral component of membrane;GO:0044425//membrane part;
Ma04_g00220	WAT1-related protein At5g07050	2.563	6.52	1.3487	3.26955e-41	1.32266e-42			K00801//farnesyl-diphosphate farnesyltransferase [EC:2.5.1.21]+ko00909//Sesquiterpenoid and triterpenoid biosynthesis+ko01100//Metabolic pathways+ko01110//Biosynthesis of secondary metabolites+ko00100//Steroid biosynthesis;K17500//integrin-linked kinase-associated serine/threonine phosphatase 2C [EC:3.1.3.16]	GO:0031224//intrinsic component of membrane;GO:0044425//membrane part;GO:0016020//membrane;GO:0016021//integral component of membrane;GO:0005215//transporter activity;GO:0022857//transmembrane transporter activity;
Ma04_g01700	Uncharacterized protein	0.633	0.31	-1.02024	4.24192e-05	1.09302e-05			K06997//PLP dependent protein;K07393//putative glutathione S-transferase
Ma04_g02130	Probable xyloglucan glycosyltransferase 5	0.84	0.336	-1.33451	7.12059e-12	8.91047e-13			K20887//xyloglucan glycosyltransferase 4 [EC:2.4.1.-];K20887//xyloglucan glycosyltransferase 4 [EC:2.4.1.-]
Ma04_g02140	Putative Glutamate receptor 2.7	2.75	1.276	-1.11412	2.7954e-31	1.49449e-32			K05387//glutamate receptor, ionotropic, plant;K05387//glutamate receptor, ionotropic, plant
Ma04_g02190	Flowering-promoting factor 1-like protein 3	6.073	1.01	-2.58984	8.80082e-19	7.37645e-20			K14416//elongation factor 1 alpha-like protein+ko03015//mRNA surveillance pathway
Ma04_g02820	Cytochrome P450 72A11	8.14	2.523	-1.68809	2.5256e-87	4.77996e-89			K07426//cytochrome P450 family 4 subfamily B polypeptide 1 [EC:1.14.14.1];K07428//cytochrome P450 family 4 subfamily X [EC:1.14.14.1];K07428//cytochrome P450 family 4 subfamily X [EC:1.14.14.1]
Ma04_g02890	secretory protein, putative, expressed	2.756	1.333	-1.04109	6.97334e-25	4.46804e-26		Glycine max cv Williams 82 BAC clone Gm_ISb001_091_F11, complete sequence.	K04733//interleukin-1 receptor-associated kinase 4 [EC:2.7.11.1]
Ma04_g02940	Mannan endo-1,4-beta-mannosidase 1	0.263	0.703	1.42607	8.74791e-08	1.57263e-08			K19355//mannan endo-1,4-beta-mannosidase [EC:3.2.1.78]+ko00051//Fructose and mannose metabolism;K19355//mannan endo-1,4-beta-mannosidase [EC:3.2.1.78]+ko00051//Fructose and mannose metabolism	GO:0008152//metabolic process;GO:0071704//organic substance metabolic process;GO:0044238//primary metabolic process;GO:0005975//carbohydrate metabolic process;GO:0003824//catalytic activity;GO:0004553//hydrolase activity, hydrolyzing O-glycosyl compounds;GO:0016798//hydrolase activity, acting on glycosyl bonds;GO:0016787//hydrolase activity;
Ma04_g03780	AP2/ERF and B3 domain-containing transcription repressor TEM1	0.55	0.09	-2.61238	4.96321e-07	9.64914e-08	AP2-EREBP	Hordeum vulgare subsp. vulgare mRNA for predicted protein, complete cds, clone: NIASHv2087M16	K09287//RAV-like factor
Ma04_g04910	Serine/threonine-protein kinase STY46	0.023	0.006	-1.99347	0.000121039	3.3936e-05			K17535//serine/threonine-protein kinase TNNI3K [EC:2.7.11.1]
Ma04_g06240	Protein trichome birefringence-like 19	6.533	2.96	-1.14799	2.05633e-38	8.88512e-40			K16573//gamma-tubulin complex component 6;K16573//gamma-tubulin complex component 6
Ma04_g06500	Putative uncharacterized protein	3.17	6.473	1.03568	1.15401e-08	1.89915e-09				GO:0016021//integral component of membrane;GO:0016020//membrane;GO:0044425//membrane part;GO:0031224//intrinsic component of membrane;
Ma04_g06720	AP2/ERF and B3 domain-containing transcription repressor TEM1	12.616	5.846	-1.09367	3.04588e-53	9.85118e-55	AP2-EREBP	Hordeum vulgare subsp. vulgare mRNA for predicted protein, complete cds, clone: NIASHv2087M16	K09287//RAV-like factor
Ma04_g08270	Inositol oxygenase 1	6.603	2.106	-1.63393	1.56889e-46	5.67446e-48			K00469//inositol oxygenase [EC:1.13.99.1]+ko00053//Ascorbate and aldarate metabolism+ko00562//Inositol phosphate metabolism;K00469//inositol oxygenase [EC:1.13.99.1]+ko00053//Ascorbate and aldarate metabolism+ko00562//Inositol phosphate metabolism	GO:0044248//cellular catabolic process;GO:0006066//alcohol metabolic process;GO:0071704//organic substance metabolic process;GO:0046174//polyol catabolic process;GO:0009056//catabolic process;GO:0044262//cellular carbohydrate metabolic process;GO:0044237//cellular metabolic process;GO:0019310//inositol catabolic process;GO:0006020//inositol metabolic process;GO:0044282//small molecule catabolic p…
Ma04_g08930	Putative Intracellular ribonuclease LX	0.19	0.596	1.65861	0.000176639	5.12276e-05			K01166//ribonuclease T2 [EC:3.1.27.1];K01166//ribonuclease T2 [EC:3.1.27.1]	GO:0004519//endonuclease activity;GO:0016788//hydrolase activity, acting on ester bonds;GO:0097159//organic cyclic compound binding;GO:0003723//RNA binding;GO:0016894//endonuclease activity, active with either ribo- or deoxyribonucleic acids and producing 3'-phosphomonoesters;GO:0003824//catalytic activity;GO:1901363//heterocyclic compound binding;GO:0005488//binding;GO:0016892//endoribonuclease …
Ma04_g09070	Bidirectional sugar transporter SWEET4	0.126	0.553	2.09399	0.000110519	3.07269e-05			K15382//solute carrier family 50 (sugar transporter);K15382//solute carrier family 50 (sugar transporter)	GO:0071702//organic substance transport;GO:0008643//carbohydrate transport;GO:0051234//establishment of localization;GO:0051179//localization;GO:0006810//transport;GO:0031224//intrinsic component of membrane;GO:0005886//plasma membrane;GO:0044464//cell part;GO:0016020//membrane;GO:0071944//cell periphery;GO:0044425//membrane part;GO:0016021//integral component of membrane;GO:0005623//cell;
Ma04_g09550	Probable sarcosine oxidase	0.2	0.093	-1.1303	0.000135727	3.84071e-05			K00306//sarcosine oxidase / L-pipecolate oxidase [EC:1.5.3.1 1.5.3.7]+ko00310//Lysine degradation+ko04146//Peroxisome+ko01100//Metabolic pathways+ko00260//Glycine, serine and threonine metabolism
Ma04_g10410	Putative VQ motif-containing protein 13	3.183	1.486	-1.0878	1.60179e-07	2.95475e-08
Ma04_g11270	Dehydrin Xero 1	6.95	30.81	2.1488	1.73016e-139	2.12711e-141				GO:0010035//response to inorganic substance;GO:0009415//response to water;GO:0042221//response to chemical;GO:0001101//response to acid chemical;GO:0050896//response to stimulus;GO:0006950//response to stress;GO:0009628//response to abiotic stimulus;GO:1901700//response to oxygen-containing compound;
Ma04_g12910	Oryzain alpha chain	0.41	1.44	1.73588	4.82372e-17	4.39984e-18			K01365//cathepsin L [EC:3.4.22.15]+ko04145//Phagosome;K16292//KDEL-tailed cysteine endopeptidase [EC:3.4.22.-];K16292//KDEL-tailed cysteine endopeptidase [EC:3.4.22.-];K16292//KDEL-tailed cysteine endopeptidase [EC:3.4.22.-]	GO:0008233//peptidase activity;GO:0008234//cysteine-type peptidase activity;GO:0016787//hydrolase activity;GO:0070011//peptidase activity, acting on L-amino acid peptides;GO:0003824//catalytic activity;
Ma04_g14010	Indole-3-pyruvate monooxygenase YUCCA2	1.09	0.363	-1.5224	4.98104e-08	8.73853e-09			K11816//indole-3-pyruvate monooxygenase [EC:1.14.13.168]+ko00380//Tryptophan metabolism+ko01100//Metabolic pathways;K11816//indole-3-pyruvate monooxygenase [EC:1.14.13.168]+ko00380//Tryptophan metabolism+ko01100//Metabolic pathways;K11816//indole-3-pyruvate monooxygenase [EC:1.14.13.168]+ko00380//Tryptophan metabolism+ko01100//Metabolic pathways
Ma04_g14200	Probable protein phosphatase 2C 78	7.233	3.453	-1.04999	6.34249e-37	2.87963e-38		Hordeum vulgare subsp. vulgare mRNA for predicted protein, partial cds, clone: NIASHv3149K09	K01102//pyruvate dehydrogenase phosphatase [EC:3.1.3.43];K01102//pyruvate dehydrogenase phosphatase [EC:3.1.3.43];K01102//pyruvate dehydrogenase phosphatase [EC:3.1.3.43]	GO:0004722//protein serine/threonine phosphatase activity;GO:0043167//ion binding;GO:0043169//cation binding;GO:0042578//phosphoric ester hydrolase activity;GO:0046872//metal ion binding;GO:0016791//phosphatase activity;GO:0004721//phosphoprotein phosphatase activity;GO:0003824//catalytic activity;GO:0016788//hydrolase activity, acting on ester bonds;GO:0005488//binding;GO:0016787//hydrolase acti…
Ma04_g14570	Leucine-rich repeat receptor-like serine/threonine-protein kinase BAM1	3.843	1.936	-1.00357	1.00862e-37	4.4816e-39			K00924//;K00924//kinase [EC:2.7.1.-]
Ma04_g14910	Protein RADIALIS-like 6	11.266	5.3	-1.06175	2.05449e-17	1.83202e-18			K09522//DnaJ homolog subfamily C member 2
Ma04_g15010	Putative Probable WRKY transcription factor 71	3.853	1.283	-1.60946	2.88979e-33	1.4565e-34	WRKY	Arabidopsis thaliana WRKY19; transcription factor (WRKY19) mRNA, complete cds	K18835//WRKY transcription factor 2+ko04626//Plant-pathogen interaction;K13424//WRKY transcription factor 33+ko04626//Plant-pathogen interaction+ko04016//MAPK signaling pathway - plant;K13424//WRKY transcription factor 33+ko04626//Plant-pathogen interaction+ko04016//MAPK signaling pathway - plant;K13424//WRKY transcription factor 33+ko04626//Plant-pathogen interaction+ko04016//MAPK signaling path…	GO:0044249//cellular biosynthetic process;GO:0097659//nucleic acid-templated transcription;GO:1901360//organic cyclic compound metabolic process;GO:0010467//gene expression;GO:0034645//cellular macromolecule biosynthetic process;GO:0046483//heterocycle metabolic process;GO:0034641//cellular nitrogen compound metabolic process;GO:0044238//primary metabolic process;GO:0009059//macromolecule biosynt…
Ma04_g15060	Putative receptor protein kinase ZmPK1	0.553	0.106	-2.38579	2.32332e-14	2.45576e-15			K04733//interleukin-1 receptor-associated kinase 4 [EC:2.7.11.1]	GO:0009987//cellular process;GO:0006464//cellular protein modification process;GO:0036211//protein modification process;GO:0048544//recognition of pollen;GO:0044267//cellular protein metabolic process;GO:0006793//phosphorus metabolic process;GO:0008152//metabolic process;GO:0043170//macromolecule metabolic process;GO:0000003//reproduction;GO:0044238//primary metabolic process;GO:0071704//organic …
Ma04_g15570	Putative Late embryogenesis abundant protein At1g64065	3.43	1.61	-1.0729	4.61147e-10	6.67869e-11				GO:0031224//intrinsic component of membrane;GO:0044425//membrane part;GO:0016021//integral component of membrane;GO:0016020//membrane;
Ma04_g15660	retrotransposon protein, putative, unclassified, expressed	0.01	0.063	2.8834	0.000186166	5.42565e-05			K15718//linoleate 9S-lipoxygenase [EC:1.13.11.58]+ko00591//Linoleic acid metabolism;K14638//solute carrier family 15 (peptide/histidine transporter), member 3/4;K13457//disease resistance protein RPM1+ko04626//Plant-pathogen interaction;K08247//methionine S-methyltransferase [EC:2.1.1.12]+ko00450//Selenocompound metabolism
Ma04_g16930	Hypothetical protein	1.84	0.82	-1.16266	9.55523e-11	1.30295e-11			K13496//UDP-glucosyl transferase 73C [EC:2.4.1.-]+ko01110//Biosynthesis of secondary metabolites
Ma04_g17120	Cytochrome b561 and DOMON domain-containing protein At5g47530	9.04	3.426	-1.40427	1.33782e-79	2.79814e-81				GO:0055114//oxidation-reduction process;GO:0008152//metabolic process;GO:0031224//intrinsic component of membrane;GO:0016020//membrane;GO:0016021//integral component of membrane;GO:0044425//membrane part;
Ma04_g17130	Putative Cytochrome b561 and DOMON domain-containing protein At5g47530	4.353	1.516	-1.50388	6.71462e-14	7.29948e-15				GO:0008152//metabolic process;GO:0055114//oxidation-reduction process;GO:0031224//intrinsic component of membrane;GO:0016021//integral component of membrane;GO:0016020//membrane;GO:0044425//membrane part;
Ma04_g17850	Germin-like protein 3-8	12.58	5.633	-1.14418	8.52027e-35	4.07267e-36		Leucine-rich repeat protein kinase family protein (best arabidopsis hit)	K11426//SET and MYND domain-containing protein;K00384//thioredoxin reductase (NADPH) [EC:1.8.1.9]+ko00450//Selenocompound metabolism
Ma04_g18020	AAA-ATPase ASD, mitochondrial	13.993	5.863	-1.24297	2.77671e-89	5.17023e-91			K08900//mitochondrial chaperone BCS1
Ma04_g18790	Probable LRR receptor-like serine/threonine-protein kinase At4g08850	11.926	5.376	-1.12966	6.9268e-50	2.37106e-51		Leucine-rich repeat receptor-like protein kinase family protein (best arabidopsis hit)	K04733//interleukin-1 receptor-associated kinase 4 [EC:2.7.11.1];K04733//interleukin-1 receptor-associated kinase 4 [EC:2.7.11.1];K04733//interleukin-1 receptor-associated kinase 4 [EC:2.7.11.1]
Ma04_g19440	Putative Dof zinc finger protein DOF5.3	1.033	2.14	1.00653	9.12085e-07	1.84347e-07	C2C2-Dof		K16222//Dof zinc finger protein DOF5.5+ko04712//Circadian rhythm - plant;K09326//homeobox protein OTX1;K20043//clathrin coat assembly protein AP180;K16222//Dof zinc finger protein DOF5.5+ko04712//Circadian rhythm - plant
Ma04_g19720	Protein NRT1/ PTR FAMILY 7.3	0.013	0.066	2.59149	0.0002352	7.01307e-05			K14638//solute carrier family 15 (peptide/histidine transporter), member 3/4
Ma04_g20640	Probable folate-biopterin transporter 9, chloroplastic	0.506	1.103	1.09597	1.08514e-08	1.78194e-09				GO:0051234//establishment of localization;GO:0006810//transport;GO:0051179//localization;GO:0016020//membrane;GO:0044425//membrane part;GO:0016021//integral component of membrane;GO:0031224//intrinsic component of membrane;
Ma04_g20660	enzyme of the cupin superfamily protein, putative, expressed	0.65	0.373	-1.15267	0.000486133	0.000155071			K06995//uncharacterized protein;K06995//uncharacterized protein
Ma04_g20980	Putative F-box/kelch-repeat protein At1g23390	0.73	0.293	-1.30663	1.60748e-05	3.85663e-06				GO:0008237//metallopeptidase activity;GO:0003824//catalytic activity;GO:0016787//hydrolase activity;GO:0008233//peptidase activity;GO:0070011//peptidase activity, acting on L-amino acid peptides;
Ma04_g21020	Haloacid dehalogenase-like hydrolase domain-containing protein Sgpp	2.466	1.166	-1.1024	2.65794e-10	3.76266e-11		pleiotropic drug resistance 11 (best arabidopsis hit)	K03006//DNA-directed RNA polymerase II subunit RPB1 [EC:2.7.7.6]+ko00230//Purine metabolism+ko03020//RNA polymerase+ko01100//Metabolic pathways+ko00240//Pyrimidine metabolism;K20884//riboflavin kinase / FMN hydrolase [EC:2.7.1.26 3.1.3.102]+ko00740//Riboflavin metabolism+ko01100//Metabolic pathways+ko01110//Biosynthesis of secondary metabolites;K20884//riboflavin kinase / FMN hydrolase [EC:2.7.1.…	GO:0008152//metabolic process;GO:0016787//hydrolase activity;GO:0003824//catalytic activity;
Ma04_g21160	Uncharacterized protein	4.166	1.94	-1.08951	2.92488e-13	3.31841e-14	AP2-EREBP	Malus x domestica AP2 domain class transcription factor (AP2D43) mRNA, complete cds	K09286//EREBP-like factor
Ma04_g21170	Putative Ethylene-responsive transcription factor 5	24.123	10.783	-1.15841	8.62919e-85	1.68159e-86		PREDICTED: Brachypodium distachyon disease resistance protein RPH8A-like (LOC100842838), mRNA.	K09286//EREBP-like factor
Ma04_g21320	Putative Protein QUIRKY	5.643	2.153	-1.37765	2.86282e-72	6.61575e-74			K04733//interleukin-1 receptor-associated kinase 4 [EC:2.7.11.1]
Ma04_g21340	Putative Shikimate O-hydroxycinnamoyltransferase	64.21	26.496	-1.26929	0	0			K13065//shikimate O-hydroxycinnamoyltransferase [EC:2.3.1.133]+ko01100//Metabolic pathways+ko01110//Biosynthesis of secondary metabolites+ko00940//Phenylpropanoid biosynthesis+ko00941//Flavonoid biosynthesis+ko00945//Stilbenoid, diarylheptanoid and gingerol biosynthesis;K13065//shikimate O-hydroxycinnamoyltransferase [EC:2.3.1.133]+ko01100//Metabolic pathways+ko01110//Biosynthesis of secondary me…	GO:0003824//catalytic activity;GO:0016740//transferase activity;GO:0016747//transferase activity, transferring acyl groups other than amino-acyl groups;GO:0016746//transferase activity, transferring acyl groups;
Ma04_g21640	Putative Glutathione transferase GST 23	96.533	23.403	-2.03019	0	0			K00799//glutathione S-transferase [EC:2.5.1.18]+ko00480//Glutathione metabolism;K00799//glutathione S-transferase [EC:2.5.1.18]+ko00480//Glutathione metabolism
Ma04_g21650	Miraculin	0.053	0.433	2.96073	5.73059e-06	1.28249e-06				GO:0005576//extracellular region;GO:0071944//cell periphery;GO:0030312//external encapsulating structure;GO:0005618//cell wall;GO:0005623//cell;GO:0048046//apoplast;GO:0044464//cell part;GO:0004857//enzyme inhibitor activity;GO:0004866//endopeptidase inhibitor activity;GO:0061134//peptidase regulator activity;GO:0098772//molecular function regulator;GO:0061135//endopeptidase regulator activity;GO…
Ma04_g21730	Cytochrome P450 86B1	1.216	3.156	1.36589	6.41097e-28	3.70218e-29			K15402//fatty acid omega-hydroxylase [EC:1.14.-.-]+ko00073//Cutin, suberine and wax biosynthesis;K15402//fatty acid omega-hydroxylase [EC:1.14.-.-]+ko00073//Cutin, suberine and wax biosynthesis
Ma04_g21790	Putative expressed protein	0.1	0.04	-1.26809	6.0025e-05	1.58984e-05
Ma04_g21910	Putative RING-H2 finger protein ATL45	5.97	2.693	-1.14488	3.36191e-13	3.82967e-14		RING/U-box superfamily protein (best arabidopsis hit)	K19040//E3 ubiquitin-protein ligase ATL10/75/76/77/78 [EC:2.3.2.27]	GO:0016020//membrane;GO:0031224//intrinsic component of membrane;GO:0044425//membrane part;GO:0016021//integral component of membrane;
Ma04_g21970	Expansin-like A1	3.056	1.16	-1.38775	8.01168e-18	7.02156e-19			K20628//expansin;K20628//expansin	GO:0051704//multi-organism process;GO:0022414//reproductive process;GO:0019953//sexual reproduction;GO:0000003//reproduction;GO:0044703//multi-organism reproductive process;GO:0005576//extracellular region;
Ma04_g22770	Putative Receptor-like protein 12	3.416	1.69	-1.00509	8.54407e-24	5.79264e-25			K13466//EIX receptor 1/2+ko04626//Plant-pathogen interaction;K04567//lysyl-tRNA synthetase, class II [EC:6.1.1.6]+ko00970//Aminoacyl-tRNA biosynthesis;K13466//EIX receptor 1/2+ko04626//Plant-pathogen interaction
Ma04_g23480	Uncharacterized protein	0.786	2.55	1.71841	6.55671e-09	1.04793e-09
Ma04_g23580	Glutathione S-transferase U18	18.83	9.006	-1.04851	3.41597e-45	1.27037e-46			K00799//glutathione S-transferase [EC:2.5.1.18]+ko00480//Glutathione metabolism;K00799//glutathione S-transferase [EC:2.5.1.18]+ko00480//Glutathione metabolism
Ma04_g24510	3-ketoacyl-CoA synthase 11	1.97	4.28	1.14974	1.63956e-33	8.16327e-35			K15397//3-ketoacyl-CoA synthase [EC:2.3.1.199]+ko01110//Biosynthesis of secondary metabolites+ko00062//Fatty acid elongation;K15397//3-ketoacyl-CoA synthase [EC:2.3.1.199]+ko01110//Biosynthesis of secondary metabolites+ko00062//Fatty acid elongation	GO:0044283//small molecule biosynthetic process;GO:0044249//cellular biosynthetic process;GO:0016053//organic acid biosynthetic process;GO:0044237//cellular metabolic process;GO:0008610//lipid biosynthetic process;GO:0006631//fatty acid metabolic process;GO:0046394//carboxylic acid biosynthetic process;GO:0044255//cellular lipid metabolic process;GO:0006633//fatty acid biosynthetic process;GO:000…
Ma04_g24980	Putative Bowman-Birk type proteinase inhibitor 2	1.416	3.833	1.44465	6.7917e-12	8.47811e-13				GO:0005576//extracellular region;GO:0061134//peptidase regulator activity;GO:0004866//endopeptidase inhibitor activity;GO:0030234//enzyme regulator activity;GO:0061135//endopeptidase regulator activity;GO:0098772//molecular function regulator;GO:0004867//serine-type endopeptidase inhibitor activity;GO:0004857//enzyme inhibitor activity;GO:0030414//peptidase inhibitor activity;
Ma04_g25970	Uncharacterized protein	0.236	0.066	-1.87611	1.64925e-06	3.4512e-07			K06236//collagen, type I, alpha+ko04933//AGE-RAGE signaling pathway in diabetic complications;K12741//heterogeneous nuclear ribonucleoprotein A1/A3+ko03040//Spliceosome;K14491//two-component response regulator ARR-B family+ko04075//Plant hormone signal transduction
Ma04_g26820	Putative UDP-glycosyltransferase 73D1	2.176	0.97	-1.1513	4.06955e-11	5.39145e-12			K13496//UDP-glucosyl transferase 73C [EC:2.4.1.-]+ko01110//Biosynthesis of secondary metabolites
Ma04_g26840	Putative UDP-glycosyltransferase 73C3	0.43	0.05	-3.20314	1.27059e-09	1.90888e-10			K13496//UDP-glucosyl transferase 73C [EC:2.4.1.-]+ko01110//Biosynthesis of secondary metabolites
Ma04_g26850	Putative UDP-glycosyltransferase 73D1	2.393	0.676	-1.80659	5.69772e-28	3.28448e-29			K13496//UDP-glucosyl transferase 73C [EC:2.4.1.-]+ko01110//Biosynthesis of secondary metabolites;K13496//UDP-glucosyl transferase 73C [EC:2.4.1.-]+ko01110//Biosynthesis of secondary metabolites
Ma04_g28360	Abscisic acid 8'-hydroxylase 1	0.28	0.576	1.05837	0.00022693	6.72943e-05			K09843//(+)-abscisic acid 8'-hydroxylase [EC:1.14.13.93]+ko00906//Carotenoid biosynthesis;K09843//(+)-abscisic acid 8'-hydroxylase [EC:1.14.13.93]+ko00906//Carotenoid biosynthesis
Ma04_g28670	zinc finger family protein, putative, expressed	1.556	3.85	1.2928	1.67267e-58	4.82109e-60			K22020//mucin-19
Ma04_g28990	Uncharacterized protein	2.413	0.343	-2.73365	5.93002e-11	7.96514e-12
Ma04_g29000	Uncharacterized protein	2.506	0.35	-2.82836	1.07287e-20	8.2863e-22
Ma04_g29010	Uncharacterized protein	4.12	1.34	-1.58324	2.48118e-12	3.00108e-13
Ma04_g29340	IQ calmodulin-binding motif domain containing protein, expressed	0.003	0.023	3.39885	8.18099e-05	2.22652e-05			K14411//RNA-binding protein Musashi+ko03015//mRNA surveillance pathway
Ma04_g29500	Protein DETOXIFICATION 41	0.056	0.003	-3.80082	0.000925176	0.000313999			K03327//multidrug resistance protein, MATE family	GO:0044425//membrane part;GO:0016020//membrane;GO:0016021//integral component of membrane;GO:0031224//intrinsic component of membrane;GO:0022804//active transmembrane transporter activity;GO:0015291//secondary active transmembrane transporter activity;GO:0022857//transmembrane transporter activity;GO:0015297//antiporter activity;GO:0005215//transporter activity;GO:0015238//drug transmembrane tran…
Ma04_g29540	Auxin-responsive protein SAUR71	8.24	2.416	-1.74683	3.76342e-21	2.82796e-22			K14488//SAUR family protein+ko04075//Plant hormone signal transduction
Ma04_g30290	Sugar carrier protein C	2.653	1.3	-1.01516	2.10548e-13	2.36191e-14			K16055//trehalose 6-phosphate synthase/phosphatase [EC:2.4.1.15 3.1.3.12]+ko01100//Metabolic pathways+ko00500//Starch and sucrose metabolism;K08150//MFS transporter, SP family, solute carrier family 2 (myo-inositol transporter), member 13;K08150//MFS transporter, SP family, solute carrier family 2 (myo-inositol transporter), member 13;K08150//MFS transporter, SP family, solute carrier family 2 (m…	GO:0016021//integral component of membrane;GO:0016020//membrane;GO:0044425//membrane part;GO:0031224//intrinsic component of membrane;GO:0005215//transporter activity;GO:0022857//transmembrane transporter activity;
Ma04_g30370	Putative Receptor-like serine/threonine-protein kinase SD1-8	0.383	0.03	-3.58385	4.75973e-08	8.33087e-09			K04733//interleukin-1 receptor-associated kinase 4 [EC:2.7.11.1]
Ma04_g31000	Caffeic acid 3-O-methyltransferase 1	0.04	0.276	2.81389	2.88687e-05	7.23519e-06			K13066//caffeic acid 3-O-methyltransferase [EC:2.1.1.68]+ko01100//Metabolic pathways+ko01110//Biosynthesis of secondary metabolites+ko00940//Phenylpropanoid biosynthesis	GO:0016741//transferase activity, transferring one-carbon groups;GO:0005488//binding;GO:0016740//transferase activity;GO:0005515//protein binding;GO:0008171//O-methyltransferase activity;GO:0003824//catalytic activity;GO:0046983//protein dimerization activity;GO:0008168//methyltransferase activity;
Ma04_g31430	Putative expressed protein	0.753	0.26	-1.47409	5.74639e-09	9.1549e-10			K04730//interleukin-1 receptor-associated kinase 1 [EC:2.7.11.1];K02184//formin 2
Ma04_g31970	Uncharacterized protein	1.97	0.883	-1.14031	0.000911307	0.000309013
Ma04_g32760	Putative Receptor-like protein 12	4.89	2.223	-1.11999	3.22793e-49	1.11481e-50			K13466//EIX receptor 1/2+ko04626//Plant-pathogen interaction;K04567//lysyl-tRNA synthetase, class II [EC:6.1.1.6]+ko00970//Aminoacyl-tRNA biosynthesis;K13465//ethylene-1,4-beta-xylanase [EC:3.2.1.8]+ko04626//Plant-pathogen interaction
Ma04_g32880	transferase family protein, putative, expressed	2.026	0.873	-1.15928	5.14089e-09	8.16926e-10			K13065//shikimate O-hydroxycinnamoyltransferase [EC:2.3.1.133]+ko01100//Metabolic pathways+ko01110//Biosynthesis of secondary metabolites+ko00940//Phenylpropanoid biosynthesis+ko00941//Flavonoid biosynthesis+ko00945//Stilbenoid, diarylheptanoid and gingerol biosynthesis	GO:0003824//catalytic activity;GO:0016747//transferase activity, transferring acyl groups other than amino-acyl groups;GO:0016746//transferase activity, transferring acyl groups;GO:0016740//transferase activity;
Ma04_g32900	ATP-dependent DNA helicase SRS2-like protein At4g25120	0.026	0.006	-1.70158	5.36174e-05	1.40754e-05
Ma04_g33500	Putative Probable LRR receptor-like serine/threonine-protein kinase At4g20940	1.183	0.57	-1.04409	0.000232693	6.92882e-05		Oryza sativa Japonica Group Os06g0544100 (Os06g0544100) mRNA, complete cds	K20718//LRR receptor-like serine/threonine-protein kinase ERECTA [EC:2.7.11.1]+ko04016//MAPK signaling pathway - plant
Ma04_g34780	Putative Zinc finger protein 1	0.983	0.426	-1.17789	0.000161869	4.66056e-05			K05747//Wiskott-Aldrich syndrome protein+ko04144//Endocytosis	GO:0097159//organic cyclic compound binding;GO:0005488//binding;GO:1901363//heterocyclic compound binding;GO:0003676//nucleic acid binding;
Ma04_g35250	expressed protein	0.6	0.02	-4.94298	1.49933e-15	1.4846e-16
Ma04_g36240	Putative Wall-associated receptor kinase 2	0.813	0.34	-1.20461	0.00055144	0.000177957			K04733//interleukin-1 receptor-associated kinase 4 [EC:2.7.11.1];K04733//interleukin-1 receptor-associated kinase 4 [EC:2.7.11.1]	GO:0001871//pattern binding;GO:0030247//polysaccharide binding;GO:0005488//binding;GO:0030246//carbohydrate binding;
Ma04_g36250	Putative Wall-associated receptor kinase 5	0.263	0.123	-1.12859	1.88665e-12	2.26657e-13			K04733//interleukin-1 receptor-associated kinase 4 [EC:2.7.11.1];K04733//interleukin-1 receptor-associated kinase 4 [EC:2.7.11.1];K04733//interleukin-1 receptor-associated kinase 4 [EC:2.7.11.1];K04733//interleukin-1 receptor-associated kinase 4 [EC:2.7.11.1]
Ma04_g36300	Putative OsWAK14 - OsWAK receptor-like protein kinase, expressed	0.216	0.1	-1.03896	0.000447779	0.000141854			K04733//interleukin-1 receptor-associated kinase 4 [EC:2.7.11.1]
Ma04_g36320	Putative Wall-associated receptor kinase 2	1.636	0.76	-1.12726	9.33329e-09	1.52217e-09			K04733//interleukin-1 receptor-associated kinase 4 [EC:2.7.11.1];K04733//interleukin-1 receptor-associated kinase 4 [EC:2.7.11.1];K04733//interleukin-1 receptor-associated kinase 4 [EC:2.7.11.1]
Ma04_g36860	Putative GATA transcription factor 9	0.423	0.846	1.00653	0.000535085	0.000172278	C2C2-GATA	GATA transcription factor 2 (best arabidopsis hit)	K17895//GATA-binding protein 3;K17895//GATA-binding protein 3;K21630//GATA-type zinc finger protein 1	GO:0031326//regulation of cellular biosynthetic process;GO:0009987//cellular process;GO:0051254//positive regulation of RNA metabolic process;GO:0010468//regulation of gene expression;GO:0006807//nitrogen compound metabolic process;GO:2000112//regulation of cellular macromolecule biosynthetic process;GO:0051252//regulation of RNA metabolic process;GO:0008152//metabolic process;GO:0043170//macromo…
Ma04_g36920	Putative Auxin-responsive protein SAUR32	1.266	0.543	-1.20979	7.30351e-05	1.9661e-05			K14488//SAUR family protein+ko04075//Plant hormone signal transduction
Ma04_g36930	DUF538 domain containing protein, putative, expressed	2.646	7.54	1.50194	4.34785e-29	2.43758e-30			K07019//uncharacterized protein	GO:0043231//intracellular membrane-bounded organelle;GO:0044464//cell part;GO:0044424//intracellular part;GO:0043227//membrane-bounded organelle;GO:0043229//intracellular organelle;GO:0043226//organelle;GO:0005634//nucleus;GO:0005622//intracellular;GO:0005623//cell;
Ma04_g37060	plant-specific domain TIGR01589 family protein, expressed	2.98	1.473	-1.01154	7.51716e-10	1.1048e-10			K01513//ectonucleotide pyrophosphatase/phosphodiesterase family member 1/3 [EC:3.1.4.1 3.6.1.9]+ko00740//Riboflavin metabolism+ko00230//Purine metabolism+ko00770//Pantothenate and CoA biosynthesis+ko01100//Metabolic pathways+ko00760//Nicotinate and nicotinamide metabolism+ko00500//Starch and sucrose metabolism+ko00240//Pyrimidine metabolism
Ma04_g37450	Uncharacterized protein	0.573	0.243	-1.22793	5.23162e-07	1.0195e-07			K05387//glutamate receptor, ionotropic, plant;K05387//glutamate receptor, ionotropic, plant
Ma04_g38470	Thaumatin-like protein	77.713	36.613	-1.07045	9.3722e-155	1.05184e-156		Hordeum vulgare subsp. vulgare mRNA for predicted protein, complete cds, clone: NIASHv2094G16	K04733//interleukin-1 receptor-associated kinase 4 [EC:2.7.11.1]
Ma04_g39350	Putative Ninja-family protein AFP3	1.06	2.81	1.41152	5.61217e-19	4.66092e-20			K05747//Wiskott-Aldrich syndrome protein+ko04144//Endocytosis;K05747//Wiskott-Aldrich syndrome protein+ko04144//Endocytosis;K21952//CASK-interacting protein	GO:0051716//cellular response to stimulus;GO:0065007//biological regulation;GO:0050896//response to stimulus;GO:0009987//cellular process;GO:0007165//signal transduction;GO:0007154//cell communication;GO:0050789//regulation of biological process;GO:0023052//signaling;GO:0050794//regulation of cellular process;
Ma04_g39840	Uncharacterized protein	0.166	0.013	-3.80082	0.000925176	0.000313999	C3H		K07560//D-tyrosyl-tRNA(Tyr) deacylase [EC:3.1.-.-];K15172//transcription elongation factor SPT5
Ma05_g01210	Putative Dirigent protein 1	15.07	7.353	-1.01676	1.13277e-33	5.588e-35			K01870//isoleucyl-tRNA synthetase [EC:6.1.1.5]+ko00970//Aminoacyl-tRNA biosynthesis
Ma05_g01290	Putative F-box protein At3g16210	0.19	0.53	1.47366	0.000393253	0.000122976
Ma05_g01470	Putative Isoflavone 2'-hydroxylase	0.733	0.133	-2.50126	3.20896e-13	3.65053e-14			K00517//;K07408//cytochrome P450 family 1 subfamily A polypeptide 1 [EC:1.14.14.1]+ko00380//Tryptophan metabolism+ko01100//Metabolic pathways;K00512//steroid 17alpha-monooxygenase / 17alpha-hydroxyprogesterone deacetylase [EC:1.14.14.19 1.14.14.32]+ko01100//Metabolic pathways
Ma05_g01620	Putative Zinc finger protein 1	0.696	0.24	-1.52072	0.000211188	6.22168e-05			K14325//RNA-binding protein with serine-rich domain 1+ko03015//mRNA surveillance pathway+ko03013//RNA transport;K05747//Wiskott-Aldrich syndrome protein+ko04144//Endocytosis	GO:0097159//organic cyclic compound binding;GO:0005488//binding;GO:1901363//heterocyclic compound binding;GO:0003676//nucleic acid binding;
Ma05_g02120	Uncharacterized protein	21.593	4.706	-2.18065	2.20368e-210	1.7762e-212	NAC	NAC domain containing protein 90 (best arabidopsis hit); NBS-LRR disease resistance protein, putative, expressed (best rice hit)	K03094//S-phase kinase-associated protein 1+ko04141//Protein processing in endoplasmic reticulum+ko04120//Ubiquitin mediated proteolysis;K12581//CCR4-NOT transcription complex subunit 7/8+ko03018//RNA degradation;K01054//acylglycerol lipase [EC:3.1.1.23]+ko01100//Metabolic pathways+ko00561//Glycerolipid metabolism;K03094//S-phase kinase-associated protein 1+ko04141//Protein processing in endoplas…
Ma05_g02390	Putative Phospholipase A1-Igamma3, chloroplastic	0.403	0.136	-1.52799	0.000231949	6.90313e-05			K16818//phospholipase A1 [EC:3.1.1.32]+ko00592//alpha-Linolenic acid metabolism+ko01100//Metabolic pathways+ko01110//Biosynthesis of secondary metabolites+ko00564//Glycerophospholipid metabolism
Ma05_g02400	Putative Phospholipase A1-Igamma2, chloroplastic	1.506	0.626	-1.25301	1.74246e-10	2.42668e-11			K16818//phospholipase A1 [EC:3.1.1.32]+ko00592//alpha-Linolenic acid metabolism+ko01100//Metabolic pathways+ko01110//Biosynthesis of secondary metabolites+ko00564//Glycerophospholipid metabolism
Ma05_g02850	LTPL99 - Protease inhibitor/seed storage/LTP family protein precursor, expressed	0.466	1.596	1.76552	1.3097e-08	2.16673e-09
Ma05_g03700	Phosphoenolpyruvate carboxylase kinase 2	2.036	0.906	-1.17571	1.00756e-09	1.49623e-10			K08794//calcium/calmodulin-dependent protein kinase I [EC:2.7.11.17];K04515//calcium/calmodulin-dependent protein kinase (CaM kinase) II [EC:2.7.11.17];K04515//calcium/calmodulin-dependent protein kinase (CaM kinase) II [EC:2.7.11.17];K08794//calcium/calmodulin-dependent protein kinase I [EC:2.7.11.17]	GO:0032549//ribonucleoside binding;GO:1901265//nucleoside phosphate binding;GO:0032550//purine ribonucleoside binding;GO:0032553//ribonucleotide binding;GO:0043167//ion binding;GO:0000166//nucleotide binding;GO:0032559//adenyl ribonucleotide binding;GO:0097159//organic cyclic compound binding;GO:0016740//transferase activity;GO:0016773//phosphotransferase activity, alcohol group as acceptor;GO:19…
Ma05_g03870	Sodium/hydrogen exchanger 4	0.146	0.366	1.05716	0.000192206	5.61343e-05			K14724//solute carrier family 9 (sodium/hydrogen exchanger), member 8;K14724//solute carrier family 9 (sodium/hydrogen exchanger), member 8
Ma05_g04110	L-ascorbate oxidase	6.796	3.046	-1.13666	1.2707e-46	4.58298e-48			K00423//L-ascorbate oxidase [EC:1.10.3.3]+ko01100//Metabolic pathways+ko00053//Ascorbate and aldarate metabolism;K00423//L-ascorbate oxidase [EC:1.10.3.3]+ko01100//Metabolic pathways+ko00053//Ascorbate and aldarate metabolism
Ma05_g04240	CBL-interacting serine/threonine-protein kinase 5	0.98	0.216	-2.19077	2.75641e-16	2.62949e-17			K07198//5'-AMP-activated protein kinase, catalytic alpha subunit [EC:2.7.11.11]
Ma05_g04730	expressed protein	0.563	1.27	1.167	0.000158146	4.54127e-05		LRR and NB-ARC domains-containing disease resistance protein (best arabidopsis hit)		GO:0016021//integral component of membrane;GO:0031224//intrinsic component of membrane;GO:0044425//membrane part;GO:0016020//membrane;
Ma05_g06090	Putative Probable LRR receptor-like serine/threonine-protein kinase At3g47570	0.543	1.386	1.34668	5.71074e-21	4.35532e-22		Leucine-rich repeat protein kinase family protein (best arabidopsis hit); receptor-like protein kinase 2 precursor, putative (best rice hit)	K13437//receptor kinase-like protein+ko04626//Plant-pathogen interaction;K20181//vacuolar protein sorting-associated protein 18;K13437//receptor kinase-like protein+ko04626//Plant-pathogen interaction;K20181//vacuolar protein sorting-associated protein 18;K13428//LRR receptor-like serine/threonine-protein kinase EFR [EC:2.7.11.1]+ko04626//Plant-pathogen interaction
Ma05_g06810	avr9/Cf-9 rapidly elicited protein, putative, expressed	0.573	0.186	-1.61362	2.79376e-07	5.28179e-08			K18081//myotubularin-related protein 1/2 [EC:3.1.3.64 3.1.3.95]+ko01100//Metabolic pathways+ko04070//Phosphatidylinositol signaling system+ko00562//Inositol phosphate metabolism;K12812//ATP-dependent RNA helicase UAP56/SUB2 [EC:3.6.4.13]+ko03040//Spliceosome+ko03015//mRNA surveillance pathway+ko03013//RNA transport
Ma05_g08120	MLO-like protein 3	16.623	6.7	-1.29163	1.24196e-110	1.88803e-112			K08472//mlo protein;K08472//mlo protein	GO:0006950//response to stress;GO:0006952//defense response;GO:0009607//response to biotic stimulus;GO:0050896//response to stimulus;GO:0044425//membrane part;GO:0031224//intrinsic component of membrane;GO:0016021//integral component of membrane;GO:0016020//membrane;GO:0005515//protein binding;GO:0005488//binding;GO:0005516//calmodulin binding;
Ma05_g08420	Putative Zinc finger protein ZAT10	4.766	1.233	-1.9385	1.00275e-41	4.01047e-43	C2H2
Ma05_g08770	Putative Cinnamoyl-CoA reductase 1	0.9	0.193	-2.16339	3.56433e-12	4.36573e-13			K09753//cinnamoyl-CoA reductase [EC:1.2.1.44]+ko01100//Metabolic pathways+ko01110//Biosynthesis of secondary metabolites+ko00940//Phenylpropanoid biosynthesis;K09753//cinnamoyl-CoA reductase [EC:1.2.1.44]+ko01100//Metabolic pathways+ko01110//Biosynthesis of secondary metabolites+ko00940//Phenylpropanoid biosynthesis;K09753//cinnamoyl-CoA reductase [EC:1.2.1.44]+ko01100//Metabolic pathways+ko01110…	GO:0008202//steroid metabolic process;GO:0008610//lipid biosynthetic process;GO:1901360//organic cyclic compound metabolic process;GO:0008152//metabolic process;GO:1901362//organic cyclic compound biosynthetic process;GO:0009058//biosynthetic process;GO:1901576//organic substance biosynthetic process;GO:0006694//steroid biosynthetic process;GO:0044238//primary metabolic process;GO:0071704//organi…
Ma05_g09090	Putative Probable WRKY transcription factor 27	2.206	0.883	-1.2707	3.26723e-16	3.13513e-17	WRKY	Populus trichocarpa clone 196822 TIR-NBS-TIR-TIR-WRKY type disease resistance protein mRNA, complete cds.	K13425//WRKY transcription factor 22+ko04626//Plant-pathogen interaction+ko04016//MAPK signaling pathway - plant;K13425//WRKY transcription factor 22+ko04626//Plant-pathogen interaction+ko04016//MAPK signaling pathway - plant	GO:0016070//RNA metabolic process;GO:0044260//cellular macromolecule metabolic process;GO:0044271//cellular nitrogen compound biosynthetic process;GO:0006725//cellular aromatic compound metabolic process;GO:0008152//metabolic process;GO:0044249//cellular biosynthetic process;GO:0044237//cellular metabolic process;GO:0009987//cellular process;GO:0046483//heterocycle metabolic process;GO:1901576//o…
Ma05_g09330	Bowman-Birk type proteinase inhibitor	1.053	2.763	1.39732	2.93758e-08	5.0262e-09				GO:0005576//extracellular region;GO:0061134//peptidase regulator activity;GO:0004857//enzyme inhibitor activity;GO:0061135//endopeptidase regulator activity;GO:0098772//molecular function regulator;GO:0030234//enzyme regulator activity;GO:0004866//endopeptidase inhibitor activity;GO:0030414//peptidase inhibitor activity;GO:0004867//serine-type endopeptidase inhibitor activity;
Ma05_g09720	Putative Calmodulin-binding protein 60 B	0.846	0.236	-1.80791	4.40313e-10	6.36573e-11			K21989//calcium permeable stress-gated cation channel	GO:0006950//response to stress;GO:0050896//response to stimulus;GO:0005488//binding;GO:0005515//protein binding;GO:0005516//calmodulin binding;
Ma05_g09980	Putative Naringenin,2-oxoglutarate 3-dioxygenase	8.363	3.713	-1.14639	1.27816e-32	6.55949e-34			K06892//feruloyl-CoA ortho-hydroxylase [EC:1.14.11.-]+ko01110//Biosynthesis of secondary metabolites+ko00940//Phenylpropanoid biosynthesis;K05278//flavonol synthase [EC:1.14.11.23]+ko01100//Metabolic pathways+ko01110//Biosynthesis of secondary metabolites+ko00941//Flavonoid biosynthesis;K18054//2'-deoxymugineic-acid 2'-dioxygenase / mugineic-acid 3-dioxygenase [EC:1.14.11.24 1.14.11.25]	GO:0046872//metal ion binding;GO:0005488//binding;GO:0043167//ion binding;GO:0043169//cation binding;GO:0003824//catalytic activity;GO:0016491//oxidoreductase activity;
Ma05_g11600	Putative Cysteine-rich receptor-like protein kinase 42	27.216	13.626	-1.03103	1.50751e-163	1.61498e-165		Hordeum vulgare subsp. vulgare mRNA for predicted protein, complete cds, clone: NIASHv2018M08	K04733//interleukin-1 receptor-associated kinase 4 [EC:2.7.11.1];K04733//interleukin-1 receptor-associated kinase 4 [EC:2.7.11.1]	GO:0044425//membrane part;GO:0016021//integral component of membrane;GO:0016020//membrane;GO:0031224//intrinsic component of membrane;GO:0016740//transferase activity;GO:0032550//purine ribonucleoside binding;GO:0016773//phosphotransferase activity, alcohol group as acceptor;GO:0035639//purine ribonucleoside triphosphate binding;GO:0030554//adenyl nucleotide binding;GO:0017076//purine nucleotide …
Ma05_g11800	Putative Ethylene-responsive transcription factor ERF054	4.866	1.61	-1.57843	7.25084e-41	2.95914e-42	AP2-EREBP		K09286//EREBP-like factor
Ma05_g11950	Luminal-binding protein 5	0.316	0.016	-4.3154	3.06494e-05	7.71658e-06		heat shock cognate protein 70-1 (best arabidopsis hit)	K09490//heat shock 70kDa protein 5+ko04141//Protein processing in endoplasmic reticulum+ko03060//Protein export
Ma05_g12260	Uncharacterized protein	1.63	0.783	-1.04802	1.7651e-18	1.49833e-19
Ma05_g12310	Ethylene-responsive transcription factor 1A	1.453	0.63	-1.20759	1.17252e-06	2.40156e-07	AP2-EREBP	Malus x domestica AP2 domain class transcription factor (AP2D43) mRNA, complete cds	K09286//EREBP-like factor
Ma05_g12400	Putative DUF581 domain containing protein, expressed	1.08	0.516	-1.05575	0.000850188	0.00028664
Ma05_g12690	Protein NRT1/ PTR FAMILY 5.2	14.283	3.873	-1.86489	7.76973e-210	6.3418e-212			K14638//solute carrier family 15 (peptide/histidine transporter), member 3/4;K14638//solute carrier family 15 (peptide/histidine transporter), member 3/4	GO:0016021//integral component of membrane;GO:0031224//intrinsic component of membrane;GO:0016020//membrane;GO:0044425//membrane part;GO:0005215//transporter activity;
Ma05_g12820	Putative Probable leucine-rich repeat receptor-like protein kinase At1g35710	1.786	0.926	-1.15467	4.52226e-28	2.60226e-29		Leucine-rich repeat receptor-like protein kinase family protein (best arabidopsis hit)	K04730//interleukin-1 receptor-associated kinase 1 [EC:2.7.11.1];K04733//interleukin-1 receptor-associated kinase 4 [EC:2.7.11.1];K17422//large subunit ribosomal protein L41;K04733//interleukin-1 receptor-associated kinase 4 [EC:2.7.11.1];K17422//large subunit ribosomal protein L41;K17422//large subunit ribosomal protein L41
Ma05_g12850	Putative Probable leucine-rich repeat receptor-like protein kinase At1g35710	0.32	0.083	-1.93753	5.23849e-09	8.33505e-10		Protein kinase family protein with leucine-rich repeat domain (best arabidopsis hit)	K13420//LRR receptor-like serine/threonine-protein kinase FLS2 [EC:2.7.11.1]+ko04626//Plant-pathogen interaction+ko04016//MAPK signaling pathway - plant;K17422//large subunit ribosomal protein L41;K13420//LRR receptor-like serine/threonine-protein kinase FLS2 [EC:2.7.11.1]+ko04626//Plant-pathogen interaction+ko04016//MAPK signaling pathway - plant
Ma05_g12870	Putative Probable leucine-rich repeat receptor-like protein kinase At1g35710	0.463	0.226	-1.01848	1.18958e-05	2.79756e-06		Oryza sativa Japonica Group Os10g0119200 (Os10g0119200) mRNA, complete cds	K04730//interleukin-1 receptor-associated kinase 1 [EC:2.7.11.1];K13420//LRR receptor-like serine/threonine-protein kinase FLS2 [EC:2.7.11.1]+ko04626//Plant-pathogen interaction+ko04016//MAPK signaling pathway - plant;K17422//large subunit ribosomal protein L41
Ma05_g12990	Putative Probable LRR receptor-like serine/threonine-protein kinase At4g08850	0.036	0.006	-2.84073	0.000135436	3.83109e-05		Protein kinase family protein with leucine-rich repeat domain (best arabidopsis hit)	K04730//interleukin-1 receptor-associated kinase 1 [EC:2.7.11.1]
Ma05_g13180	Putative Malonyl-coenzyme A:anthocyanin 3-O-glucoside-6''-O-malonyltransferase	3.213	1	-1.65149	1.17475e-31	6.22658e-33			K13264//isoflavone 7-O-glucoside-6''-O-malonyltransferase [EC:2.3.1.115]+ko00943//Isoflavonoid biosynthesis+ko00944//Flavone and flavonol biosynthesis;K14329//agmatine coumaroyltransferase [EC:2.3.1.64 2.3.1.-]+ko00330//Arginine and proline metabolism;K13264//isoflavone 7-O-glucoside-6''-O-malonyltransferase [EC:2.3.1.115]+ko00943//Isoflavonoid biosynthesis+ko00944//Flavone and flavonol biosynthe…
Ma05_g13190	Putative Malonyl-coenzyme A:anthocyanin 3-O-glucoside-6''-O-malonyltransferase	2.386	1.03	-1.07323	1.07248e-09	1.5989e-10			K13264//isoflavone 7-O-glucoside-6''-O-malonyltransferase [EC:2.3.1.115]+ko00943//Isoflavonoid biosynthesis+ko00944//Flavone and flavonol biosynthesis;K14329//agmatine coumaroyltransferase [EC:2.3.1.64 2.3.1.-]+ko00330//Arginine and proline metabolism;K21383//anthocyanidin 3-O-glucoside 6''-O-acyltransferase [EC:2.3.1.215]+ko00942//Anthocyanin biosynthesis;K13264//isoflavone 7-O-glucoside-6''-O-m…
Ma05_g13410	Uncharacterized protein	0.023	0.18	2.9679	0.000436974	0.000138141
Ma05_g13880	Abscisic acid receptor PYR1	1.793	0.816	-1.12275	1.48619e-05	3.54136e-06			K14496//abscisic acid receptor PYR/PYL family+ko04016//MAPK signaling pathway - plant+ko04075//Plant hormone signal transduction
Ma05_g15210	zinc finger protein, putative, expressed	1.683	3.423	1.01844	1.1743e-14	1.21668e-15
Ma05_g15820	Expansin-like A1	2.036	0.886	-1.13786	1.81711e-08	3.06087e-09			K20628//expansin;K20628//expansin	GO:0051704//multi-organism process;GO:0044703//multi-organism reproductive process;GO:0000003//reproduction;GO:0019953//sexual reproduction;GO:0022414//reproductive process;GO:0005576//extracellular region;
Ma05_g16120	Putative RING-H2 zinc finger protein RHA1a	13.093	5.026	-1.37783	3.47001e-82	7.06302e-84		PREDICTED: Vitis vinifera hypothetical protein LOC100250803 (LOC100250803), mRNA	K16281//RING-H2 zinc finger protein RHA1	GO:0043169//cation binding;GO:0008270//zinc ion binding;GO:0046872//metal ion binding;GO:0046914//transition metal ion binding;GO:0005488//binding;GO:0043167//ion binding;
Ma05_g17620	expressed protein	2.713	0.67	-1.99347	0.000304438	9.29739e-05
Ma05_g17820	Uncharacterized protein	0.656	0.206	-1.64402	1.57542e-11	2.01483e-12
Ma05_g18630	Putative 1,4-alpha-glucan-branching enzyme 1, chloroplastic/amyloplastic	0.763	1.773	1.21675	7.50453e-07	1.49956e-07			K00700//1,4-alpha-glucan branching enzyme [EC:2.4.1.18]+ko01100//Metabolic pathways+ko00500//Starch and sucrose metabolism+ko01110//Biosynthesis of secondary metabolites;K00700//1,4-alpha-glucan branching enzyme [EC:2.4.1.18]+ko01100//Metabolic pathways+ko00500//Starch and sucrose metabolism+ko01110//Biosynthesis of secondary metabolites;K00700//1,4-alpha-glucan branching enzyme [EC:2.4.1.18]+ko0…
Ma05_g18650	1,4-alpha-glucan-branching enzyme 1, chloroplastic/amyloplastic	0.063	0.03	-1.04851	0.000150069	4.28942e-05			K00700//1,4-alpha-glucan branching enzyme [EC:2.4.1.18]+ko01100//Metabolic pathways+ko00500//Starch and sucrose metabolism+ko01110//Biosynthesis of secondary metabolites	GO:0003676//nucleic acid binding;GO:1901363//heterocyclic compound binding;GO:0097159//organic cyclic compound binding;GO:0005488//binding;
Ma05_g18670	Receptor-like serine/threonine-protein kinase At1g78530	0.07	0.366	2.27502	2.28392e-07	4.27363e-08			K04733//interleukin-1 receptor-associated kinase 4 [EC:2.7.11.1];K04733//interleukin-1 receptor-associated kinase 4 [EC:2.7.11.1];K20718//LRR receptor-like serine/threonine-protein kinase ERECTA [EC:2.7.11.1]+ko04016//MAPK signaling pathway - plant;K04733//interleukin-1 receptor-associated kinase 4 [EC:2.7.11.1];K20718//LRR receptor-like serine/threonine-protein kinase ERECTA [EC:2.7.11.1]+ko0401…
Ma05_g19050	Putative Phytosulfokine receptor 1	0.033	0.003	-3.38579	8.76166e-05	2.39394e-05		phytosylfokine-alpha receptor 2 (best arabidopsis hit)	K04733//interleukin-1 receptor-associated kinase 4 [EC:2.7.11.1];K03006//DNA-directed RNA polymerase II subunit RPB1 [EC:2.7.7.6]+ko00230//Purine metabolism+ko03020//RNA polymerase+ko01100//Metabolic pathways+ko00240//Pyrimidine metabolism;K00627//pyruvate dehydrogenase E2 component (dihydrolipoamide acetyltransferase) [EC:2.3.1.12]+ko00010//Glycolysis / Gluconeogenesis+ko00020//Citrate cycle (TC…
Ma05_g19150	Wall-associated receptor kinase 3	0.736	0.28	-1.3028	2.91175e-07	5.51674e-08			K04733//interleukin-1 receptor-associated kinase 4 [EC:2.7.11.1];K04730//interleukin-1 receptor-associated kinase 1 [EC:2.7.11.1];K04733//interleukin-1 receptor-associated kinase 4 [EC:2.7.11.1]
Ma05_g19320	hypro1, putative, expressed	0.94	0.293	-1.66724	2.6143e-06	5.59333e-07			K00734//galactosylxylosylprotein 3-beta-galactosyltransferase [EC:2.4.1.134]+ko01100//Metabolic pathways;K14753//guanine nucleotide-binding protein subunit beta-2-like 1 protein
Ma05_g19950	Protein STRUBBELIG-RECEPTOR FAMILY 6	0.076	0.036	-1.16339	0.000259668	7.79696e-05		STRUBBELIG-receptor family 6 (best arabidopsis hit)	K04733//interleukin-1 receptor-associated kinase 4 [EC:2.7.11.1]	GO:0044425//membrane part;GO:0016021//integral component of membrane;GO:0016020//membrane;GO:0031224//intrinsic component of membrane;GO:0097159//organic cyclic compound binding;GO:0003824//catalytic activity;GO:0016740//transferase activity;GO:0005524//ATP binding;GO:0016301//kinase activity;GO:0001882//nucleoside binding;GO:0097367//carbohydrate derivative binding;GO:0035639//purine ribonucleos…
Ma05_g20140	Putative E3 ubiquitin-protein ligase ATL6	4.523	1.986	-1.17101	2.87529e-23	1.9831e-24		TSA: Lactuca sativa Letassy_X1_3887 mRNA sequence	K10664//E3 ubiquitin-protein ligase ATL6/9/15/31/42/55 [EC:2.3.2.27]
Ma05_g20490	Putative invertase inhibitor	1.566	3.493	1.16125	1.97068e-06	4.16e-07
Ma05_g21440	Endochitinase CH25	0.043	0.296	2.81389	0.000331628	0.000102097			K20547//basic endochitinase B [EC:3.2.1.14]+ko04016//MAPK signaling pathway - plant+ko00520//Amino sugar and nucleotide sugar metabolism+ko01100//Metabolic pathways;K20547//basic endochitinase B [EC:3.2.1.14]+ko04016//MAPK signaling pathway - plant+ko00520//Amino sugar and nucleotide sugar metabolism+ko01100//Metabolic pathways
Ma05_g21690	Putative Wall-associated receptor kinase 3	1.203	0.536	-1.14612	3.18894e-12	3.89129e-13			K04733//interleukin-1 receptor-associated kinase 4 [EC:2.7.11.1];K04733//interleukin-1 receptor-associated kinase 4 [EC:2.7.11.1]
Ma05_g21720	Probable metal-nicotianamine transporter YSL12	2.416	0.87	-1.44579	2.44335e-27	1.43715e-28			K01807//ribose 5-phosphate isomerase A [EC:5.3.1.6]+ko00030//Pentose phosphate pathway+ko01230//Biosynthesis of amino acids+ko01100//Metabolic pathways+ko01110//Biosynthesis of secondary metabolites+ko00710//Carbon fixation in photosynthetic organisms+ko01200//Carbon metabolism;K15363//fanconi-associated nuclease 1 [EC:3.1.21.- 3.1.4.1];K15363//fanconi-associated nuclease 1 [EC:3.1.21.- 3.1.4.1];…
Ma05_g23490	Nicotianamine synthase	4.436	0.81	-2.44123	7.19358e-58	2.11008e-59			K05953//nicotianamine synthase [EC:2.5.1.43]	GO:0009987//cellular process;GO:0044106//cellular amine metabolic process;GO:0006082//organic acid metabolic process;GO:0030417//nicotianamine metabolic process;GO:0072350//tricarboxylic acid metabolic process;GO:0044237//cellular metabolic process;GO:0009058//biosynthetic process;GO:0006576//cellular biogenic amine metabolic process;GO:0018130//heterocycle biosynthetic process;GO:0042401//cellul…
Ma05_g24320	Putative expressed protein	5.69	2.136	-1.39724	3.19111e-35	1.49767e-36
Ma05_g24410	Uncharacterized protein	1.136	3.166	1.4595	5.35418e-12	6.63995e-13			K13464//jasmonate ZIM domain-containing protein+ko04075//Plant hormone signal transduction;K13464//jasmonate ZIM domain-containing protein+ko04075//Plant hormone signal transduction;K13464//jasmonate ZIM domain-containing protein+ko04075//Plant hormone signal transduction
Ma05_g24500	Putative Protein TIFY 10b	27.643	11.846	-1.214	1.00272e-130	1.31973e-132	Tify		K13464//jasmonate ZIM domain-containing protein+ko04075//Plant hormone signal transduction;K13464//jasmonate ZIM domain-containing protein+ko04075//Plant hormone signal transduction
Ma05_g24600	expressed protein	3.053	1.466	-1.05666	1.20328e-17	1.06623e-18			K04733//interleukin-1 receptor-associated kinase 4 [EC:2.7.11.1];K07936//GTP-binding nuclear protein Ran+ko03013//RNA transport+ko03008//Ribosome biogenesis in eukaryotes;K13457//disease resistance protein RPM1+ko04626//Plant-pathogen interaction
Ma05_g28430	Ammonium transporter 3 member 1	19.586	6.923	-1.49379	1.60694e-183	1.51656e-185			K03320//ammonium transporter, Amt family;K03320//ammonium transporter, Amt family	GO:0016021//integral component of membrane;GO:0016020//membrane;GO:0044425//membrane part;GO:0031224//intrinsic component of membrane;GO:0008519//ammonium transmembrane transporter activity;GO:0005215//transporter activity;GO:0008324//cation transmembrane transporter activity;GO:0022857//transmembrane transporter activity;GO:0015075//ion transmembrane transporter activity;
Ma05_g29060	Germin-like protein 12-1	0.353	0.956	1.43931	3.34715e-05	8.50508e-06		Leucine-rich repeat protein kinase family protein (best arabidopsis hit)	K11426//SET and MYND domain-containing protein;K00384//thioredoxin reductase (NADPH) [EC:1.8.1.9]+ko00450//Selenocompound metabolism;K00384//thioredoxin reductase (NADPH) [EC:1.8.1.9]+ko00450//Selenocompound metabolism;K00384//thioredoxin reductase (NADPH) [EC:1.8.1.9]+ko00450//Selenocompound metabolism
Ma05_g29260	PRAS-rich protein, putative, expressed	13.073	6.416	-1.00352	1.89127e-11	2.43807e-12
Ma05_g30550	Asparagine synthetase [glutamine-hydrolyzing]	16.746	7.8	-1.10223	1.86624e-114	2.72283e-116			K01953//asparagine synthase (glutamine-hydrolysing) [EC:6.3.5.4]+ko00250//Alanine, aspartate and glutamate metabolism+ko01100//Metabolic pathways+ko01110//Biosynthesis of secondary metabolites;K01953//asparagine synthase (glutamine-hydrolysing) [EC:6.3.5.4]+ko00250//Alanine, aspartate and glutamate metabolism+ko01100//Metabolic pathways+ko01110//Biosynthesis of secondary metabolites;K01953//aspar…
Ma05_g30820	ABC transporter G family member 5	0.296	0.626	1.08702	2.44757e-06	5.22162e-07		ABC-2 type transporter family protein (best arabidopsis hit); white-brown complex homolog protein, putative, expressed (best rice hit)	K05681//ATP-binding cassette, subfamily G (WHITE), member 2+ko02010//ABC transporters
Ma05_g31130	Mannose-specific lectin 1	6.706	2.983	-1.15532	1.75116e-23	1.19795e-24			K13950//para-aminobenzoate synthetase [EC:2.6.1.85]+ko00790//Folate biosynthesis
Ma05_g31340	expressed protein	0.07	0.326	2.22892	6.46956e-06	1.45711e-06			K11426//SET and MYND domain-containing protein;K11426//SET and MYND domain-containing protein;K13412//calcium-dependent protein kinase [EC:2.7.11.1]+ko04626//Plant-pathogen interaction
Ma05_g31380	Probable protein phosphatase 2C 9	1.21	2.84	1.20692	4.13334e-18	3.55927e-19			K14497//protein phosphatase 2C [EC:3.1.3.16]+ko04016//MAPK signaling pathway - plant+ko04075//Plant hormone signal transduction;K14497//protein phosphatase 2C [EC:3.1.3.16]+ko04016//MAPK signaling pathway - plant+ko04075//Plant hormone signal transduction	GO:0003824//catalytic activity;GO:0016787//hydrolase activity;GO:0046872//metal ion binding;GO:0016791//phosphatase activity;GO:0004721//phosphoprotein phosphatase activity;GO:0043169//cation binding;GO:0004722//protein serine/threonine phosphatase activity;GO:0043167//ion binding;GO:0042578//phosphoric ester hydrolase activity;GO:0005488//binding;GO:0016788//hydrolase activity, acting on ester b…
Ma05_g31550	Uncharacterized protein	1.61	0.53	-1.57843	2.15074e-05	5.27959e-06				GO:0097159//organic cyclic compound binding;GO:0005488//binding;GO:0003676//nucleic acid binding;GO:1901363//heterocyclic compound binding;
Ma06_g00070	AUGMIN subunit 6	0.973	0.363	-1.4246	0.00010021	2.76462e-05
Ma06_g00820	NHL25, putative, expressed	11.843	5.51	-1.08686	2.66003e-44	1.00552e-45			K21952//CASK-interacting protein
Ma06_g01150	Putative Probable WRKY transcription factor 33	13.716	6.6	-1.02513	6.60706e-80	1.37517e-81	WRKY		K13424//WRKY transcription factor 33+ko04626//Plant-pathogen interaction+ko04016//MAPK signaling pathway - plant;K13424//WRKY transcription factor 33+ko04626//Plant-pathogen interaction+ko04016//MAPK signaling pathway - plant	GO:0044271//cellular nitrogen compound biosynthetic process;GO:1901362//organic cyclic compound biosynthetic process;GO:0006139//nucleobase-containing compound metabolic process;GO:0034654//nucleobase-containing compound biosynthetic process;GO:0034645//cellular macromolecule biosynthetic process;GO:0034641//cellular nitrogen compound metabolic process;GO:0043170//macromolecule metabolic process;…
Ma06_g03120	Wound-induced protein WIN1	1.456	0.616	-1.23814	0.000378186	0.000117647				GO:0050896//response to stimulus;GO:0009607//response to biotic stimulus;GO:0006952//defense response;GO:0006950//response to stress;GO:0050832//defense response to fungus;GO:0051704//multi-organism process;GO:0009620//response to fungus;GO:0009605//response to external stimulus;GO:0051707//response to other organism;GO:0042742//defense response to bacterium;GO:0098542//defense response to other …
Ma06_g03560	Flowering-promoting factor 1-like protein 3	4.46	1.57	-1.49304	1.54455e-06	3.21869e-07			K14416//elongation factor 1 alpha-like protein+ko03015//mRNA surveillance pathway
Ma06_g03750	Uncharacterized protein	1.166	0.403	-1.5143	1.51124e-05	3.60799e-06
Ma06_g04300	Glucomannan 4-beta-mannosyltransferase 9	0.29	0.976	1.57288	2.5099e-12	3.03837e-13			K13680//beta-mannan synthase [EC:2.4.1.32];K13680//beta-mannan synthase [EC:2.4.1.32]	GO:0016021//integral component of membrane;GO:0031224//intrinsic component of membrane;GO:0044425//membrane part;GO:0016020//membrane;
Ma06_g05170	NHL repeat-containing protein, putative, expressed	1.286	2.94	1.19918	7.10139e-05	1.90734e-05
Ma06_g05790	Tuliposide A-converting enzyme 1, chloroplastic	6.673	3.04	-1.1221	3.93332e-25	2.49813e-26			K20506//tuliposide A-converting enzyme [EC:4.2.99.22];K17872//NADH:ubiquinone reductase (non-electrogenic) [EC:1.6.5.9]
Ma06_g06170	retrotransposon protein, putative, unclassified, expressed	0.366	2.416	2.71703	1.26528e-11	1.61108e-12
Ma06_g07260	Potassium channel KAT1	0.866	1.766	1.03663	4.70523e-14	5.05506e-15			K04908//potassium voltage-gated channel Eag-related subfamily H member 5;K21867//potassium channel
Ma06_g07520	WRKY transcription factor 6	8.476	2.973	-1.49575	7.56905e-77	1.64103e-78	WRKY		K01892//histidyl-tRNA synthetase [EC:6.1.1.21]+ko00970//Aminoacyl-tRNA biosynthesis;K18834//WRKY transcription factor 1+ko04626//Plant-pathogen interaction;K18835//WRKY transcription factor 2+ko04626//Plant-pathogen interaction;K01892//histidyl-tRNA synthetase [EC:6.1.1.21]+ko00970//Aminoacyl-tRNA biosynthesis;K13424//WRKY transcription factor 33+ko04626//Plant-pathogen interaction+ko04016//MAPK …	GO:0019438//aromatic compound biosynthetic process;GO:0046483//heterocycle metabolic process;GO:0009987//cellular process;GO:0044237//cellular metabolic process;GO:0043170//macromolecule metabolic process;GO:0044260//cellular macromolecule metabolic process;GO:1901360//organic cyclic compound metabolic process;GO:0006139//nucleobase-containing compound metabolic process;GO:0034654//nucleobase-con…
Ma06_g07970	Probable WRKY transcription factor 43	14.966	4.643	-1.66099	1.08473e-68	2.63399e-70	WRKY		K18835//WRKY transcription factor 2+ko04626//Plant-pathogen interaction;K18835//WRKY transcription factor 2+ko04626//Plant-pathogen interaction;K13424//WRKY transcription factor 33+ko04626//Plant-pathogen interaction+ko04016//MAPK signaling pathway - plant	GO:0044238//primary metabolic process;GO:0044271//cellular nitrogen compound biosynthetic process;GO:0034654//nucleobase-containing compound biosynthetic process;GO:0043170//macromolecule metabolic process;GO:0018130//heterocycle biosynthetic process;GO:0044249//cellular biosynthetic process;GO:0044260//cellular macromolecule metabolic process;GO:0006139//nucleobase-containing compound metabolic …
Ma06_g08740	Putative HVA22-like protein g	1.726	0.58	-1.46202	8.36011e-09	1.35578e-09			K17338//receptor expression-enhancing protein 1/2/3/4;K17338//receptor expression-enhancing protein 1/2/3/4	GO:0016020//membrane;GO:0016021//integral component of membrane;GO:0044425//membrane part;GO:0031224//intrinsic component of membrane;
Ma06_g09170	1,4-alpha-glucan-branching enzyme 1, chloroplastic/amyloplastic	0.02	0.06	1.53745	7.58466e-07	1.51635e-07			K00700//1,4-alpha-glucan branching enzyme [EC:2.4.1.18]+ko01100//Metabolic pathways+ko00500//Starch and sucrose metabolism+ko01110//Biosynthesis of secondary metabolites
Ma06_g09240	STE_MEKK_ste11_MAP3K.8 - STE kinases include homologs to sterile 7, sterile 11 and sterile 20 from yeast, expressed	0.493	0.136	-1.87894	1.01916e-05	2.37079e-06			K20716//mitogen-activated protein kinase kinase kinase 17/18+ko04016//MAPK signaling pathway - plant
Ma06_g09260	Putative WRKY transcription factor 6	3.753	1.376	-1.43365	1.62168e-34	7.80125e-36	WRKY		K01892//histidyl-tRNA synthetase [EC:6.1.1.21]+ko00970//Aminoacyl-tRNA biosynthesis;K18835//WRKY transcription factor 2+ko04626//Plant-pathogen interaction;K13424//WRKY transcription factor 33+ko04626//Plant-pathogen interaction+ko04016//MAPK signaling pathway - plant;K01892//histidyl-tRNA synthetase [EC:6.1.1.21]+ko00970//Aminoacyl-tRNA biosynthesis;K18835//WRKY transcription factor 2+ko04626//P…
Ma06_g10310	Putative Peptide-N4-(N-acetyl-beta-glucosaminyl)asparagine amidase A	2.673	1.096	-1.29303	1.21736e-32	6.24127e-34			K15502//serine/threonine-protein phosphatase 6 regulatory ankyrin repeat subunit A;K01599//uroporphyrinogen decarboxylase [EC:4.1.1.37]+ko00860//Porphyrin and chlorophyll metabolism+ko01100//Metabolic pathways+ko01110//Biosynthesis of secondary metabolites
Ma06_g10540	Putative bZIP transcription factor 53	4.996	2.173	-1.18452	2.90377e-13	3.29297e-14			K09060//plant G-box-binding factor;K14432//ABA responsive element binding factor+ko04075//Plant hormone signal transduction	GO:0003700//DNA binding transcription factor activity;
Ma06_g10550	Uncharacterized protein	2.776	1.28	-1.10038	1.05469e-05	2.45882e-06				GO:0016020//membrane;GO:0016021//integral component of membrane;GO:0044425//membrane part;GO:0031224//intrinsic component of membrane;
Ma06_g10710	DUF1645 domain containing protein, putative, expressed	0.566	0.056	-3.3154	4.30663e-08	7.50046e-09
Ma06_g11970	Sulfate transporter 1.3	0.293	0.07	-2.019	7.25084e-07	1.44406e-07			K17470//sulfate transporter 1, high-affinity;K17470//sulfate transporter 1, high-affinity	GO:0031226//intrinsic component of plasma membrane;GO:0044425//membrane part;GO:0005886//plasma membrane;GO:0016020//membrane;GO:0016021//integral component of membrane;GO:0044464//cell part;GO:0005887//integral component of plasma membrane;GO:0044459//plasma membrane part;GO:0005623//cell;GO:0031224//intrinsic component of membrane;GO:0071944//cell periphery;GO:1901682//sulfur compound transmemb…
Ma06_g12370	Chalcone synthase 2	0.663	1.986	1.55673	6.94455e-16	6.77004e-17			K00660//chalcone synthase [EC:2.3.1.74]+ko04712//Circadian rhythm - plant+ko01100//Metabolic pathways+ko01110//Biosynthesis of secondary metabolites+ko00941//Flavonoid biosynthesis;K00660//chalcone synthase [EC:2.3.1.74]+ko04712//Circadian rhythm - plant+ko01100//Metabolic pathways+ko01110//Biosynthesis of secondary metabolites+ko00941//Flavonoid biosynthesis
Ma06_g12960	expressed protein	2.096	0.896	-1.20848	0.000353538	0.000109402
Ma06_g13850	Stromal 70 kDa heat shock-related protein, chloroplastic	16.66	37.753	1.18655	0	0			K03283//heat shock 70kDa protein 1/8+ko03040//Spliceosome+ko04144//Endocytosis+ko04141//Protein processing in endoplasmic reticulum;K03283//heat shock 70kDa protein 1/2/6/8+ko03040//Spliceosome+ko04144//Endocytosis+ko04141//Protein processing in endoplasmic reticulum	GO:0009987//cellular process;GO:0006457//protein folding;GO:0043168//anion binding;GO:0000166//nucleotide binding;GO:0032555//purine ribonucleotide binding;GO:0036094//small molecule binding;GO:0097159//organic cyclic compound binding;GO:1901363//heterocyclic compound binding;GO:0005488//binding;GO:0035639//purine ribonucleoside triphosphate binding;GO:0005524//ATP binding;GO:0017076//purine nucl…
Ma06_g14570	VQ domain containing protein, putative, expressed	2.083	0.88	-1.22643	6.90213e-09	1.10666e-09			K20725//MAP kinase substrate 1+ko04016//MAPK signaling pathway - plant
Ma06_g15160	Putative Probable WRKY transcription factor 42	3.996	1.856	-1.09628	6.50535e-25	4.15322e-26	WRKY		K01892//histidyl-tRNA synthetase [EC:6.1.1.21]+ko00970//Aminoacyl-tRNA biosynthesis;K18834//WRKY transcription factor 1+ko04626//Plant-pathogen interaction;K18835//WRKY transcription factor 2+ko04626//Plant-pathogen interaction;K13424//WRKY transcription factor 33+ko04626//Plant-pathogen interaction+ko04016//MAPK signaling pathway - plant;K01892//histidyl-tRNA synthetase [EC:6.1.1.21]+ko00970//Am…
Ma06_g15510	Rho guanine nucleotide exchange factor 8	0.146	0.05	-1.4674	0.000270721	8.17166e-05			K10418//dynein light chain LC8-type
Ma06_g15850	CTP synthase, putative, expressed	0.72	1.55	1.07929	1.52953e-13	1.70332e-14			K01937//CTP synthase [EC:6.3.4.2]+ko01100//Metabolic pathways+ko00240//Pyrimidine metabolism;K01937//CTP synthase [EC:6.3.4.2]+ko01100//Metabolic pathways+ko00240//Pyrimidine metabolism	GO:0009058//biosynthetic process;GO:0044281//small molecule metabolic process;GO:0044210//'de novo' CTP biosynthetic process;GO:0044238//primary metabolic process;GO:1901576//organic substance biosynthetic process;GO:0009165//nucleotide biosynthetic process;GO:0009119//ribonucleoside metabolic process;GO:0034641//cellular nitrogen compound metabolic process;GO:0018130//heterocycle biosynthetic pr…
Ma06_g16630	Uncharacterized protein	29.9	10.59	-1.47669	1.80563e-133	2.33964e-135
Ma06_g17940	Chromophore lyase CRL, chloroplastic	0.313	0.746	1.09673	0.000886666	0.00030007				GO:0051704//multi-organism process;GO:0044764//multi-organism cellular process;GO:0044237//cellular metabolic process;GO:0044238//primary metabolic process;GO:0009605//response to external stimulus;GO:0009657//plastid organization;GO:0036211//protein modification process;GO:0044419//interspecies interaction between organisms;GO:0051701//interaction with host;GO:0017006//protein-tetrapyrrole linka…
Ma06_g18110	Nuclear transcription factor Y subunit C-4	4.083	1.6	-1.35003	5.22887e-17	4.78272e-18		Seven transmembrane MLO family protein (best arabidopsis hit)	K08066//nuclear transcription factor Y, gamma	GO:0005622//intracellular;GO:0043227//membrane-bounded organelle;GO:0043229//intracellular organelle;GO:0043231//intracellular membrane-bounded organelle;GO:0044464//cell part;GO:0005623//cell;GO:0043226//organelle;GO:0044424//intracellular part;GO:0005634//nucleus;GO:0046982//protein heterodimerization activity;GO:0005515//protein binding;GO:0005488//binding;GO:0046983//protein dimerization acti…
Ma06_g20750	Probable CCR4-associated factor 1 homolog 11	1.56	0.52	-1.59071	9.11927e-10	1.3491e-10			K12581//CCR4-NOT transcription complex subunit 7/8+ko03018//RNA degradation
Ma06_g21240	LRR receptor-like serine/threonine-protein kinase FLS2	0.256	0.6	1.25084	2.42274e-11	3.14668e-12		Sorghum bicolor hypothetical protein, mRNA	K13420//LRR receptor-like serine/threonine-protein kinase FLS2 [EC:2.7.11.1]+ko04626//Plant-pathogen interaction+ko04016//MAPK signaling pathway - plant;K13420//LRR receptor-like serine/threonine-protein kinase FLS2 [EC:2.7.11.1]+ko04626//Plant-pathogen interaction+ko04016//MAPK signaling pathway - plant
Ma06_g21300	Uncharacterized protein	0.27	0.73	1.44147	1.07462e-05	2.50804e-06		MAP kinase kinase 5 (best arabidopsis hit); resistance protein, putative, expressed (best rice hit)
Ma06_g21440	Uncharacterized protein	1.203	0.216	-2.44278	2.90642e-10	4.13221e-11
Ma06_g21890	Putative expressed protein	0.346	0.69	1.04401	0.000499162	0.000159634			K20547//basic endochitinase B [EC:3.2.1.14]+ko04016//MAPK signaling pathway - plant+ko00520//Amino sugar and nucleotide sugar metabolism+ko01100//Metabolic pathways;K21952//CASK-interacting protein
Ma06_g22120	Cytochrome P450 78A4	0.393	7.37	4.21811	5.99062e-220	4.7063e-222			K07409//cytochrome P450 family 1 subfamily A polypeptide 2 [EC:1.14.14.1]+ko00380//Tryptophan metabolism+ko00232//Caffeine metabolism+ko00591//Linoleic acid metabolism+ko01100//Metabolic pathways+ko01110//Biosynthesis of secondary metabolites;K20619//cytochrome P450 family 78 subfamily A;K07409//cytochrome P450 family 1 subfamily A polypeptide 2 [EC:1.14.14.1]+ko00380//Tryptophan metabolism+ko002…
Ma06_g22710	AT-hook motif nuclear-localized protein 27	1.62	0.783	-1.03911	4.12665e-12	5.07764e-13
Ma06_g23210	Putative expressed protein	1.406	0.493	-1.44719	4.63883e-05	1.20736e-05
Ma06_g23570	hydrolase, alpha/beta fold family domain containing protein, expressed	1.476	3.516	1.20544	5.78171e-14	6.24696e-15			K14325//RNA-binding protein with serine-rich domain 1+ko03015//mRNA surveillance pathway+ko03013//RNA transport	GO:0003824//catalytic activity;
Ma06_g25560	Putative Zinc-finger homeodomain protein 1	5.903	2.813	-1.05565	6.08392e-17	5.58964e-18	zf-HD
Ma06_g25950	Short-chain type dehydrogenase/reductase	1.84	0.793	-1.20063	1.33433e-08	2.20884e-09			K00059//3-oxoacyl-[acyl-carrier protein] reductase [EC:1.1.1.100]+ko01100//Metabolic pathways+ko00061//Fatty acid biosynthesis+ko01212//Fatty acid metabolism+ko00780//Biotin metabolism+ko01040//Biosynthesis of unsaturated fatty acids	GO:0003824//catalytic activity;GO:0016491//oxidoreductase activity;
Ma06_g27360	Putative Filament-like plant protein 3	0.06	0.136	1.246	2.26115e-05	5.56908e-06			K10352//myosin heavy chain;K20283//golgin subfamily A member 4
Ma06_g27600	Putative U-box domain-containing protein 26	2.213	0.553	-2.00305	3.99247e-32	2.08559e-33		PREDICTED: Vitis vinifera hypothetical protein LOC100249092 (LOC100249092), mRNA	K08332//;K10260//F-box and WD-40 domain protein 7+ko04120//Ubiquitin mediated proteolysis;K08332//vacuolar protein 8;K04733//interleukin-1 receptor-associated kinase 4 [EC:2.7.11.1]
Ma06_g28590	SGS domain containing protein, expressed	18.613	43.07	1.174	3.09118e-176	3.01192e-178			K04507//calcyclin binding protein;K04507//calcyclin binding protein
Ma06_g29520	Peptidyl-prolyl cis-trans isomerase FKBP62	9.733	29.9	1.61512	0	0			K09571//FK506-binding protein 4/5 [EC:5.2.1.8];K09571//FK506-binding protein 4/5 [EC:5.2.1.8]	GO:0061077//chaperone-mediated protein folding;GO:0006457//protein folding;GO:0009987//cellular process;GO:0005623//cell;GO:0044464//cell part;GO:0005622//intracellular;GO:0044424//intracellular part;GO:0005737//cytoplasm;GO:0097159//organic cyclic compound binding;GO:1901363//heterocyclic compound binding;GO:0005527//macrolide binding;GO:0003755//peptidyl-prolyl cis-trans isomerase activity;GO:0…
Ma06_g29600	Prolyl 4-hydroxylase 1	0.056	0.016	-1.61796	0.000812107	0.000272434			K00472//prolyl 4-hydroxylase [EC:1.14.11.2]+ko00330//Arginine and proline metabolism+ko01100//Metabolic pathways	GO:0005488//binding;GO:0005506//iron ion binding;GO:0043168//anion binding;GO:0031406//carboxylic acid binding;GO:0003824//catalytic activity;GO:0048029//monosaccharide binding;GO:0043177//organic acid binding;GO:0019842//vitamin binding;GO:0030246//carbohydrate binding;GO:0043169//cation binding;GO:0036094//small molecule binding;GO:0031418//L-ascorbic acid binding;GO:0046914//transition metal i…
Ma06_g29920	Leucine-rich repeat receptor-like serine/threonine/tyrosine-protein kinase SOBIR1	7.596	3.163	-1.24824	9.49758e-52	3.17836e-53		Leucine-rich repeat protein kinase family protein (best arabidopsis hit)	K04733//interleukin-1 receptor-associated kinase 4 [EC:2.7.11.1]
Ma06_g30040	Putative expressed protein	0.106	0.233	1.13364	0.000112412	3.12819e-05
Ma06_g30740	Uncharacterized protein	0.533	0.143	-1.91013	5.93309e-17	5.44199e-18			K14493//gibberellin receptor GID1 [EC:3.-.-.-]+ko04075//Plant hormone signal transduction;K14492//two-component response regulator ARR-A family+ko04075//Plant hormone signal transduction;K07874//Ras-related protein Rab-1A
Ma06_g30760	Probable carboxylesterase 18	0.89	0.08	-3.44366	3.7559e-14	4.02173e-15			K14493//gibberellin receptor GID1 [EC:3.-.-.-]+ko04075//Plant hormone signal transduction
Ma06_g31520	Putative Horcolin	5.88	2.09	-1.4824	1.26532e-17	1.12315e-18			K04506//E3 ubiquitin-protein ligase SIAH1 [EC:2.3.2.27]+ko04120//Ubiquitin mediated proteolysis;K04733//interleukin-1 receptor-associated kinase 4 [EC:2.7.11.1]	GO:0030246//carbohydrate binding;GO:0005488//binding;
Ma06_g32390	Putative Premnaspirodiene oxygenase	0.046	0.586	3.59149	9.8052e-15	1.0134e-15			K00512//steroid 17alpha-monooxygenase / 17alpha-hydroxyprogesterone deacetylase [EC:1.14.14.19 1.14.14.32]+ko01100//Metabolic pathways;K00512//steroid 17alpha-monooxygenase / 17alpha-hydroxyprogesterone deacetylase [EC:1.14.14.19 1.14.14.32]+ko01100//Metabolic pathways;K20556//cytochrome P450 family 76 subfamily C	GO:0016491//oxidoreductase activity;GO:0043167//ion binding;GO:0046872//metal ion binding;GO:0046906//tetrapyrrole binding;GO:0016705//oxidoreductase activity, acting on paired donors, with incorporation or reduction of molecular oxygen;GO:0004497//monooxygenase activity;GO:0046914//transition metal ion binding;GO:0005488//binding;GO:0003824//catalytic activity;GO:0043169//cation binding;GO:19013…
Ma06_g32700	Putative RING-H2 finger protein ATL3	3.43	1.696	-1.00074	2.07511e-15	2.06849e-16		RING/U-box superfamily protein (best arabidopsis hit)	K16286//E3 ubiquitin-protein ligase EL5 [EC:2.3.2.27]	GO:0044425//membrane part;GO:0031224//intrinsic component of membrane;GO:0016021//integral component of membrane;GO:0016020//membrane;
Ma06_g33150	Thaumatin-like protein	13.353	5.36	-1.30115	1.77087e-48	6.1882e-50		PR5-like receptor kinase (best arabidopsis hit); expressed protein (best rice hit)	K04733//interleukin-1 receptor-associated kinase 4 [EC:2.7.11.1];K04733//interleukin-1 receptor-associated kinase 4 [EC:2.7.11.1]
Ma06_g34970	ABC transporter G family member 5	0.246	0.533	1.11974	1.33953e-05	3.17549e-06		ABC-2 type transporter family protein (best arabidopsis hit); white-brown complex homolog protein, putative, expressed (best rice hit)	K05681//ATP-binding cassette, subfamily G (WHITE), member 2+ko02010//ABC transporters
Ma06_g35050	Cation/H(+) antiporter 20	6.153	1.616	-1.92084	1.36459e-124	1.87954e-126			K00430//peroxidase [EC:1.11.1.7]+ko01100//Metabolic pathways+ko01110//Biosynthesis of secondary metabolites+ko00940//Phenylpropanoid biosynthesis	GO:0048878//chemical homeostasis;GO:0051234//establishment of localization;GO:0098771//inorganic ion homeostasis;GO:0006885//regulation of pH;GO:0055067//monovalent inorganic cation homeostasis;GO:0055080//cation homeostasis;GO:0065007//biological regulation;GO:0006811//ion transport;GO:0050801//ion homeostasis;GO:0015672//monovalent inorganic cation transport;GO:0042592//homeostatic process;GO:0…
Ma06_g35660	Putative Probable LRR receptor-like serine/threonine-protein kinase At3g47570	2.123	0.873	-1.26447	2.56016e-11	3.33558e-12		Leucine-rich repeat protein kinase family protein (best arabidopsis hit)	K04730//interleukin-1 receptor-associated kinase 1 [EC:2.7.11.1]
Ma06_g35800	Mitochondrial uncoupling protein 1	0.4	0.85	1.11901	0.00017966	5.2223e-05			K15103//solute carrier family 25 (mitochondrial uncoupling protein), member 8/9;K15103//solute carrier family 25 (mitochondrial uncoupling protein), member 8/9	GO:0051179//localization;GO:0051234//establishment of localization;GO:0006839//mitochondrial transport;GO:0006810//transport;GO:0044425//membrane part;GO:0016021//integral component of membrane;GO:0044422//organelle part;GO:0005737//cytoplasm;GO:0043229//intracellular organelle;GO:0005622//intracellular;GO:0031967//organelle envelope;GO:0031975//envelope;GO:0031966//mitochondrial membrane;GO:0044…
Ma06_g36010	Glycerol-3-phosphate acyltransferase 5	1.416	2.99	1.06469	3.08228e-14	3.28628e-15			K13508//glycerol-3-phosphate acyltransferase [EC:2.3.1.15]+ko01100//Metabolic pathways+ko01110//Biosynthesis of secondary metabolites+ko00564//Glycerophospholipid metabolism+ko00561//Glycerolipid metabolism;K13508//glycerol-3-phosphate acyltransferase [EC:2.3.1.15 2.3.1.198]+ko01100//Metabolic pathways+ko01110//Biosynthesis of secondary metabolites+ko00564//Glycerophospholipid metabolism+ko00561/…
Ma06_g36050	Putative Scarecrow-like protein 9	0.91	0.423	-1.05422	1.28209e-08	2.11845e-09	GRAS		K14494//DELLA protein+ko04075//Plant hormone signal transduction;K14494//DELLA protein+ko04075//Plant hormone signal transduction;K14494//DELLA protein+ko04075//Plant hormone signal transduction
Ma06_g36080	Putative Pentatricopeptide repeat-containing protein At4g11690	0.02	0.17	3.12201	2.20732e-05	5.42973e-06			K17710//pentatricopeptide repeat domain-containing protein 1
Ma06_g36450	ABC transporter G family member 36	8.066	3.346	-1.24772	5.57146e-164	5.94021e-166		pleiotropic drug resistance 12 (best arabidopsis hit)	K05681//ATP-binding cassette, subfamily G (WHITE), member 2+ko02010//ABC transporters;K05681//ATP-binding cassette, subfamily G (WHITE), member 2+ko02010//ABC transporters
Ma06_g37800	Hypersensitive-induced response protein 1	16.353	5.893	-1.46849	7.30148e-90	1.34464e-91
Ma07_g00020	Isoflavone reductase-like protein	92.48	37.333	-1.29699	0	0			K13081//leucoanthocyanidin reductase [EC:1.17.1.3]+ko01110//Biosynthesis of secondary metabolites+ko00941//Flavonoid biosynthesis;K21568//pinoresinol/lariciresinol reductase [EC:1.23.1.1 1.23.1.2 1.23.1.3 1.23.1.4]
Ma07_g01400	Calmodulin-like protein 11	1.506	0.646	-1.23991	3.74311e-07	7.19309e-08			K02183//calmodulin+ko04626//Plant-pathogen interaction+ko04016//MAPK signaling pathway - plant+ko04070//Phosphatidylinositol signaling system;K13448//calcium-binding protein CML+ko04626//Plant-pathogen interaction;K13448//calcium-binding protein CML+ko04626//Plant-pathogen interaction	GO:0005509//calcium ion binding;GO:0005488//binding;GO:0043167//ion binding;GO:0043169//cation binding;GO:0046872//metal ion binding;
Ma07_g01920	Receptor-like serine/threonine-protein kinase SD1-8	8.03	3.356	-1.25645	3.30298e-151	3.84174e-153			K04733//interleukin-1 receptor-associated kinase 4 [EC:2.7.11.1];K04733//interleukin-1 receptor-associated kinase 4 [EC:2.7.11.1];K04733//interleukin-1 receptor-associated kinase 4 [EC:2.7.11.1];K04733//interleukin-1 receptor-associated kinase 4 [EC:2.7.11.1];K04733//interleukin-1 receptor-associated kinase 4 [EC:2.7.11.1];K04733//interleukin-1 receptor-associated kinase 4 [EC:2.7.11.1]
Ma07_g01930	Receptor-like serine/threonine-protein kinase SD1-8	12.833	5.28	-1.16829	1.82279e-57	5.43047e-59			K04733//interleukin-1 receptor-associated kinase 4 [EC:2.7.11.1];K04733//interleukin-1 receptor-associated kinase 4 [EC:2.7.11.1];K04733//interleukin-1 receptor-associated kinase 4 [EC:2.7.11.1];K04733//interleukin-1 receptor-associated kinase 4 [EC:2.7.11.1]
Ma07_g03540	Polyphenol oxidase, chloroplastic	0.11	0.466	2.09399	2.2162e-08	3.75913e-09			K00422//polyphenol oxidase [EC:1.10.3.1]+ko00350//Tyrosine metabolism+ko01100//Metabolic pathways+ko00950//Isoquinoline alkaloid biosynthesis+ko01110//Biosynthesis of secondary metabolites
Ma07_g03740	Putative Ethylene-responsive transcription factor 4	18.32	8.536	-1.09535	3.92412e-98	6.74619e-100	AP2-EREBP	Malus x domestica AP2 domain class transcription factor (AP2D43) mRNA, complete cds	K09286//EREBP-like factor
Ma07_g04350	Putative Mannose-specific lectin 1	0.6	1.546	1.36693	1.21019e-06	2.48674e-07			K13950//para-aminobenzoate synthetase [EC:2.6.1.85]+ko00790//Folate biosynthesis
Ma07_g04670	Probable pectate lyase 15	0.466	0.183	-1.32789	0.000277023	8.37743e-05			K01728//pectate lyase [EC:4.2.2.2]+ko00040//Pentose and glucuronate interconversions;K01728//pectate lyase [EC:4.2.2.2]+ko00040//Pentose and glucuronate interconversions	GO:0005976//polysaccharide metabolic process;GO:0009056//catabolic process;GO:0043170//macromolecule metabolic process;GO:0009057//macromolecule catabolic process;GO:0016052//carbohydrate catabolic process;GO:0005975//carbohydrate metabolic process;GO:0045490//pectin catabolic process;GO:1901575//organic substance catabolic process;GO:0000272//polysaccharide catabolic process;GO:0008152//metaboli…
Ma07_g05490	Putative Ethylene-responsive transcription factor ERF010	7.163	2.706	-1.38833	4.68133e-27	2.77022e-28	AP2-EREBP		K09286//EREBP-like factor
Ma07_g06420	Zinc transporter ZTP29	0.04	0.013	-1.82354	0.000701213	0.000231477			K07238//zinc transporter, ZIP family
Ma07_g08340	Putative Uncharacterized protein At1g15400	5.916	2.106	-1.47346	4.02215e-15	4.06882e-16
Ma07_g09220	Peroxidase 52	6.9	2.27	-1.59045	2.2845e-55	7.03906e-57			K00430//peroxidase [EC:1.11.1.7]+ko01100//Metabolic pathways+ko01110//Biosynthesis of secondary metabolites+ko00940//Phenylpropanoid biosynthesis;K00430//peroxidase [EC:1.11.1.7]+ko01100//Metabolic pathways+ko01110//Biosynthesis of secondary metabolites+ko00940//Phenylpropanoid biosynthesis
Ma07_g09840	Mitochondrial uncoupling protein 4	0.35	0.023	-3.84972	1.86395e-08	3.14548e-09			K15104//solute carrier family 25 (mitochondrial oxoglutarate transporter), member 11
Ma07_g10510	avr9/Cf-9 rapidly elicited protein 194, putative, expressed	0.986	0.37	-1.39786	0.000925954	0.000314311
Ma07_g11080	Type IV inositol polyphosphate 5-phosphatase 9	2.07	1.023	-1.00345	7.83907e-17	7.25418e-18			K01099//inositol polyphosphate 5-phosphatase INPP5B/F [EC:3.1.3.36]+ko01100//Metabolic pathways+ko04070//Phosphatidylinositol signaling system+ko00562//Inositol phosphate metabolism;K01099//inositol polyphosphate 5-phosphatase INPP5B/F [EC:3.1.3.36]+ko01100//Metabolic pathways+ko04070//Phosphatidylinositol signaling system+ko00562//Inositol phosphate metabolism
Ma07_g11280	Pectinesterase 3	0.456	0.153	-1.57843	7.83468e-06	1.79169e-06			K01051//pectinesterase [EC:3.1.1.11]+ko00040//Pentose and glucuronate interconversions+ko01100//Metabolic pathways;K01051//pectinesterase [EC:3.1.1.11]+ko00040//Pentose and glucuronate interconversions+ko01100//Metabolic pathways	GO:0045490//pectin catabolic process;GO:0045229//external encapsulating structure organization;GO:0009056//catabolic process;GO:0009987//cellular process;GO:0000272//polysaccharide catabolic process;GO:0009057//macromolecule catabolic process;GO:0005975//carbohydrate metabolic process;GO:0042545//cell wall modification;GO:0045488//pectin metabolic process;GO:1901575//organic substance catabolic p…
Ma07_g11430	Aminotransferase ALD1 homolog	1.313	0.25	-2.39457	1.88083e-27	1.1034e-28			K10206//LL-diaminopimelate aminotransferase [EC:2.6.1.83]+ko00300//Lysine biosynthesis+ko01230//Biosynthesis of amino acids+ko01100//Metabolic pathways+ko01110//Biosynthesis of secondary metabolites;K10206//LL-diaminopimelate aminotransferase [EC:2.6.1.83]+ko00300//Lysine biosynthesis+ko01230//Biosynthesis of amino acids+ko01100//Metabolic pathways+ko01110//Biosynthesis of secondary metabolites
Ma07_g11630	Uncharacterized protein	15.196	5.093	-1.56081	1.56833e-66	3.89632e-68
Ma07_g11830	glycosyltransferase, putative, expressed	8.276	3.723	-1.13097	4.92341e-49	1.70287e-50			K18134//protein O-GlcNAc transferase [EC:2.4.1.255]+ko00514//Other types of O-glycan biosynthesis;K18134//protein O-GlcNAc transferase [EC:2.4.1.255]+ko00514//Other types of O-glycan biosynthesis	GO:0044425//membrane part;GO:0016021//integral component of membrane;GO:0016020//membrane;GO:0031224//intrinsic component of membrane;GO:0003824//catalytic activity;GO:0016757//transferase activity, transferring glycosyl groups;GO:0016740//transferase activity;
Ma07_g12170	plant viral response family protein, putative, expressed	0.496	1.41	1.525	1.96498e-08	3.31797e-09				GO:0044425//membrane part;GO:0016020//membrane;GO:0016021//integral component of membrane;GO:0031224//intrinsic component of membrane;
Ma07_g12190	Probable potassium transporter 17	0.386	1.366	1.57555	5.41072e-21	4.11547e-22			K03549//KUP system potassium uptake protein;K03549//KUP system potassium uptake protein;K03549//KUP system potassium uptake protein	GO:0016021//integral component of membrane;GO:0031224//intrinsic component of membrane;GO:0044425//membrane part;GO:0016020//membrane;GO:0022857//transmembrane transporter activity;GO:0015077//monovalent inorganic cation transmembrane transporter activity;GO:0046873//metal ion transmembrane transporter activity;GO:0008324//cation transmembrane transporter activity;GO:0005215//transporter activity…
Ma07_g12500	Protein EXORDIUM	0.44	0.973	1.14118	1.61613e-05	3.87819e-06			K14299//nucleoporin SEH1+ko03013//RNA transport
Ma07_g13490	Putative Probable F-box protein At4g22030	0.93	0.42	-1.13097	7.89969e-06	1.80886e-06
Ma07_g13770	Putative Heavy metal-associated isoprenylated plant protein 26	2.313	0.883	-1.40064	1.68067e-08	2.81903e-09			K10752//histone-binding protein RBBP4;K10752//histone-binding protein RBBP4;K07213//copper chaperone	GO:0006812//cation transport;GO:0051234//establishment of localization;GO:0051179//localization;GO:0030001//metal ion transport;GO:0006811//ion transport;GO:0006810//transport;GO:0005488//binding;GO:0043167//ion binding;GO:0043169//cation binding;GO:0046872//metal ion binding;
Ma07_g14770	Glycosyltransferase family 64 protein C4	1.626	0.55	-1.52185	1.85273e-11	2.3865e-12			K19033//RPS31; 30S ribosomal protein S31;K02367//glucuronyl/N-acetylglucosaminyl transferase EXT2 [EC:2.4.1.224 2.4.1.225]+ko01100//Metabolic pathways;K02367//glucuronyl/N-acetylglucosaminyl transferase EXT2 [EC:2.4.1.224 2.4.1.225]+ko01100//Metabolic pathways;K02367//glucuronyl/N-acetylglucosaminyl transferase EXT2 [EC:2.4.1.224 2.4.1.225]+ko01100//Metabolic pathways
Ma07_g15190	plant-specific domain TIGR01589 family protein, expressed	6.21	2.866	-1.10085	5.2895e-11	7.07782e-12			K01513//ectonucleotide pyrophosphatase/phosphodiesterase family member 1/3 [EC:3.1.4.1 3.6.1.9]+ko00740//Riboflavin metabolism+ko00230//Purine metabolism+ko00770//Pantothenate and CoA biosynthesis+ko01100//Metabolic pathways+ko00760//Nicotinate and nicotinamide metabolism+ko00500//Starch and sucrose metabolism+ko00240//Pyrimidine metabolism
Ma07_g15950	Probable xyloglucan endotransglucosylase/hydrolase protein 23	0.136	0.516	1.90465	6.35375e-05	1.6926e-05			K08235//xyloglucan:xyloglucosyl transferase [EC:2.4.1.207];K14504//xyloglucan:xyloglucosyl transferase TCH4 [EC:2.4.1.207]+ko04075//Plant hormone signal transduction	GO:0009987//cellular process;GO:0071840//cellular component organization or biogenesis;GO:0071555//cell wall organization;GO:0044085//cellular component biogenesis;GO:0044262//cellular carbohydrate metabolic process;GO:0044036//cell wall macromolecule metabolic process;GO:0044238//primary metabolic process;GO:0044237//cellular metabolic process;GO:0044042//glucan metabolic process;GO:0044260//cel…
Ma07_g16310	Putative Probable WRKY transcription factor 40	0.43	0.09	-2.20292	2.99306e-05	7.51677e-06	WRKY	Disease resistance protein (TIR-NBS-LRR class) (best arabidopsis hit)	K18834//WRKY transcription factor 1+ko04626//Plant-pathogen interaction;K18834//WRKY transcription factor 1+ko04626//Plant-pathogen interaction
Ma07_g17010	abhydrolase domain-containing protein FAM108C1, putative, expressed	0.12	0.486	1.93253	1.97341e-08	3.33423e-09			K06889//uncharacterized protein
Ma07_g17540	Uncharacterized protein	6.206	2.98	-1.06712	2.89754e-22	2.08418e-23			K00963//UTP--glucose-1-phosphate uridylyltransferase [EC:2.7.7.9]+ko00520//Amino sugar and nucleotide sugar metabolism+ko00040//Pentose and glucuronate interconversions+ko01100//Metabolic pathways+ko00052//Galactose metabolism+ko00500//Starch and sucrose metabolism;K11446//histone demethylase JARID1 [EC:1.14.11.-];K13336//peroxin-3+ko04146//Peroxisome;K13832//3-dehydroquinate dehydratase / shikim…
Ma07_g18480	Uncharacterized protein	15.04	4.793	-1.63512	1.23261e-45	4.54621e-47
Ma07_g19590	Putative Peptide-N4-(N-acetyl-beta-glucosaminyl)asparagine amidase A	0.793	0.39	-1.01374	2.00901e-05	4.90502e-06			K01599//uroporphyrinogen decarboxylase [EC:4.1.1.37]+ko00860//Porphyrin and chlorophyll metabolism+ko01100//Metabolic pathways+ko01110//Biosynthesis of secondary metabolites;K15502//serine/threonine-protein phosphatase 6 regulatory ankyrin repeat subunit A;K01599//uroporphyrinogen decarboxylase [EC:4.1.1.37]+ko00860//Porphyrin and chlorophyll metabolism+ko01100//Metabolic pathways+ko01110//Biosyn…
Ma07_g19880	Uncharacterized protein	0.513	0.196	-1.39946	0.000298228	9.08562e-05	MYB		K09422//myb proto-oncogene protein, plant	GO:1901363//heterocyclic compound binding;GO:0097159//organic cyclic compound binding;GO:0003677//DNA binding;GO:0003676//nucleic acid binding;GO:0005488//binding;
Ma07_g20050	Putative Uncharacterized protein At1g66480	1.4	0.446	-1.64882	7.26298e-11	9.81856e-12			K21373//7-deoxyloganetic acid glucosyltransferase [EC:2.4.1.323]
Ma07_g20070	Putative Zinc finger protein CONSTANS-LIKE 16	2.286	1.006	-1.2012	1.0976e-13	1.20664e-14	C2C2-CO-like		K12135//zinc finger protein CONSTANS+ko04712//Circadian rhythm - plant
Ma07_g20090	Protein PLANT CADMIUM RESISTANCE 2	9.7	4.5	-1.09402	1.30276e-26	7.83548e-28				GO:0016021//integral component of membrane;GO:0031224//intrinsic component of membrane;GO:0044425//membrane part;GO:0016020//membrane;
Ma07_g20190	Uncharacterized protein	5.84	1.963	-1.56028	5.44995e-53	1.77378e-54	WRKY		K13424//WRKY transcription factor 33+ko04626//Plant-pathogen interaction+ko04016//MAPK signaling pathway - plant;K18835//WRKY transcription factor 2+ko04626//Plant-pathogen interaction;K13424//WRKY transcription factor 33+ko04626//Plant-pathogen interaction+ko04016//MAPK signaling pathway - plant;K18835//WRKY transcription factor 2+ko04626//Plant-pathogen interaction;K13424//WRKY transcription fa…	GO:0016070//RNA metabolic process;GO:0018130//heterocycle biosynthetic process;GO:0044249//cellular biosynthetic process;GO:0034645//cellular macromolecule biosynthetic process;GO:1901362//organic cyclic compound biosynthetic process;GO:0009987//cellular process;GO:0006351//transcription, DNA-templated;GO:0009059//macromolecule biosynthetic process;GO:0034654//nucleobase-containing compound biosy…
Ma07_g20440	Putative Serine/threonine-protein kinase-like protein At1g28390	0.786	0.233	-1.74836	7.13199e-08	1.27013e-08			K04733//interleukin-1 receptor-associated kinase 4 [EC:2.7.11.1];K04730//interleukin-1 receptor-associated kinase 1 [EC:2.7.11.1]	GO:1901363//heterocyclic compound binding;GO:0030554//adenyl nucleotide binding;GO:0032550//purine ribonucleoside binding;GO:0016772//transferase activity, transferring phosphorus-containing groups;GO:0001883//purine nucleoside binding;GO:0016740//transferase activity;GO:0032559//adenyl ribonucleotide binding;GO:0003824//catalytic activity;GO:0035639//purine ribonucleoside triphosphate binding;GO…
Ma07_g20830	Putative Probable WRKY transcription factor 40	14.833	5.606	-1.38864	3.9662e-118	5.60455e-120	WRKY		K10268//F-box and leucine-rich repeat protein 2/20;K18834//WRKY transcription factor 1+ko04626//Plant-pathogen interaction;K18834//WRKY transcription factor 1+ko04626//Plant-pathogen interaction
Ma07_g21560	Putative bZIP transcription factor domain containing protein, expressed	2.093	0.613	-1.78788	9.75702e-11	1.33295e-11	bZIP		K09060//plant G-box-binding factor	GO:0003676//nucleic acid binding;GO:0005488//binding;GO:1901363//heterocyclic compound binding;GO:0003677//DNA binding;GO:0097159//organic cyclic compound binding;GO:0003700//DNA binding transcription factor activity;
Ma07_g21830	Putative Anthranilate O-methyltransferase 1	0.216	0.84	1.90876	1.67244e-08	2.80438e-09			K08241//jasmonate O-methyltransferase [EC:2.1.1.141]+ko00592//alpha-Linolenic acid metabolism+ko01110//Biosynthesis of secondary metabolites;K21485//anthranilate O-methyltransferase [EC:2.1.1.277]	GO:0016740//transferase activity;GO:0008168//methyltransferase activity;GO:0016741//transferase activity, transferring one-carbon groups;GO:0003824//catalytic activity;
Ma07_g21850	Uncharacterized protein	0.093	0.236	1.34282	7.71504e-07	1.54477e-07
Ma07_g22940	Putative Wall-associated receptor kinase 5	1.873	0.053	-5.10923	2.53018e-89	4.68537e-91			K04733//interleukin-1 receptor-associated kinase 4 [EC:2.7.11.1];K04733//interleukin-1 receptor-associated kinase 4 [EC:2.7.11.1];K04733//interleukin-1 receptor-associated kinase 4 [EC:2.7.11.1]
Ma07_g22960	Putative Wall-associated receptor kinase 5	13.07	4.746	-1.42805	1.54166e-181	1.47068e-183			K04733//interleukin-1 receptor-associated kinase 4 [EC:2.7.11.1];K04733//interleukin-1 receptor-associated kinase 4 [EC:2.7.11.1];K04733//interleukin-1 receptor-associated kinase 4 [EC:2.7.11.1];K04733//interleukin-1 receptor-associated kinase 4 [EC:2.7.11.1]
Ma07_g23350	Putative Protein LURP-one-related 8	7.94	3.86	-1.02616	1.44934e-19	1.17928e-20			K03239//translation initiation factor eIF-2B subunit alpha+ko03013//RNA transport;K03239//translation initiation factor eIF-2B subunit alpha+ko03013//RNA transport
Ma07_g23680	Peroxidase 4	17.29	7.95	-1.11558	7.87722e-63	2.08156e-64			K00430//peroxidase [EC:1.11.1.7]+ko01100//Metabolic pathways+ko01110//Biosynthesis of secondary metabolites+ko00940//Phenylpropanoid biosynthesis;K00430//peroxidase [EC:1.11.1.7]+ko01100//Metabolic pathways+ko01110//Biosynthesis of secondary metabolites+ko00940//Phenylpropanoid biosynthesis	GO:0009987//cellular process;GO:0006979//response to oxidative stress;GO:0042744//hydrogen peroxide catabolic process;GO:0042743//hydrogen peroxide metabolic process;GO:0044248//cellular catabolic process;GO:0009056//catabolic process;GO:0050896//response to stimulus;GO:0072593//reactive oxygen species metabolic process;GO:0006950//response to stress;GO:0008152//metabolic process;GO:0044237//cell…
Ma07_g24460	Uncharacterized protein	0.1	0.333	1.49196	0.000747146	0.000248736			K10781//fatty acyl-ACP thioesterase B [EC:3.1.2.14 3.1.2.21]+ko01100//Metabolic pathways+ko00061//Fatty acid biosynthesis+ko01212//Fatty acid metabolism;K10781//fatty acyl-ACP thioesterase B [EC:3.1.2.14 3.1.2.21]+ko01100//Metabolic pathways+ko00061//Fatty acid biosynthesis+ko01212//Fatty acid metabolism
Ma07_g24890	Putative Dirigent protein 1	23.543	9.363	-1.31083	3.69177e-63	9.68021e-65			K01870//isoleucyl-tRNA synthetase [EC:6.1.1.5]+ko00970//Aminoacyl-tRNA biosynthesis	GO:0005576//extracellular region;GO:0048046//apoplast;GO:0016853//isomerase activity;GO:0003824//catalytic activity;
Ma07_g25090	methyltransferase domain containing protein, expressed	0.426	0.91	1.09107	4.05492e-06	8.89275e-07			K20298//vacuolar protein sorting-associated protein 52
Ma07_g25370	Uncharacterized protein	1.293	0.573	-1.15493	7.3393e-05	1.97723e-05
Ma07_g25900	CTP synthase, putative, expressed	0.023	0.006	-1.72632	0.000134442	3.80161e-05			K09527//DnaJ homolog subfamily C member 7
Ma07_g26810	Putative E3 ubiquitin-protein ligase ATL41	2.866	0.636	-2.15574	3.16167e-22	2.28062e-23		Flavin-binding monooxygenase family protein (best arabidopsis hit)	K19038//E3 ubiquitin-protein ligase ATL41 [EC:2.3.2.27]	GO:0044425//membrane part;GO:0016020//membrane;GO:0016021//integral component of membrane;GO:0031224//intrinsic component of membrane;
Ma07_g27220	Alpha-terpineol synthase, chloroplastic	0.116	0.443	1.64621	7.29832e-07	1.45428e-07			K12742//isoprene synthase [EC:4.2.3.27]+ko00900//Terpenoid backbone biosynthesis+ko01110//Biosynthesis of secondary metabolites;K12742//isoprene synthase [EC:4.2.3.27]+ko00900//Terpenoid backbone biosynthesis+ko01110//Biosynthesis of secondary metabolites	GO:0008152//metabolic process;GO:0016829//lyase activity;GO:0016835//carbon-oxygen lyase activity;GO:0046872//metal ion binding;GO:0016838//carbon-oxygen lyase activity, acting on phosphates;GO:0005488//binding;GO:0043167//ion binding;GO:0003824//catalytic activity;GO:0010333//terpene synthase activity;GO:0043169//cation binding;GO:0000287//magnesium ion binding;
Ma07_g27600	Putative expressed protein	0.33	0.033	-3.26649	4.57364e-06	1.0105e-06
Ma07_g28420	Uncharacterized protein	1.653	0.713	-1.19141	0.000100858	2.78352e-05
Ma07_g29010	Sugar transport protein 13	0.29	0.663	1.17212	7.06697e-05	1.89738e-05			K16055//trehalose 6-phosphate synthase/phosphatase [EC:2.4.1.15 3.1.3.12]+ko01100//Metabolic pathways+ko00500//Starch and sucrose metabolism;K08150//MFS transporter, SP family, solute carrier family 2 (myo-inositol transporter), member 13;K08150//MFS transporter, SP family, solute carrier family 2 (myo-inositol transporter), member 13	GO:0010035//response to inorganic substance;GO:0097305//response to alcohol;GO:0009725//response to hormone;GO:0009737//response to abscisic acid;GO:0015749//monosaccharide transport;GO:0050896//response to stimulus;GO:0010033//response to organic substance;GO:0034219//carbohydrate transmembrane transport;GO:0055085//transmembrane transport;GO:0051234//establishment of localization;GO:0009628//re…
Ma08_g00450	Putative expressed protein	1.813	5.026	1.47648	3.41518e-17	3.09068e-18
Ma08_g00880	Putative Uncharacterized protein	0.816	1.653	1.01563	6.87213e-07	1.36478e-07			K05747//Wiskott-Aldrich syndrome protein+ko04144//Endocytosis;K05747//Wiskott-Aldrich syndrome protein+ko04144//Endocytosis
Ma08_g01800	RNA recognition motif containing protein, putative, expressed	0.773	0.2	-1.96176	6.05587e-10	8.83855e-11			K12741//heterogeneous nuclear ribonucleoprotein A1/A3+ko03040//Spliceosome
Ma08_g01990	Protein kinase APK1A, chloroplastic	1.686	0.256	-2.68378	3.98169e-32	2.07792e-33			K04733//interleukin-1 receptor-associated kinase 4 [EC:2.7.11.1];K04733//interleukin-1 receptor-associated kinase 4 [EC:2.7.11.1]	GO:0030554//adenyl nucleotide binding;GO:0016301//kinase activity;GO:0032555//purine ribonucleotide binding;GO:0004672//protein kinase activity;GO:0097159//organic cyclic compound binding;GO:0001883//purine nucleoside binding;GO:1901363//heterocyclic compound binding;GO:0032550//purine ribonucleoside binding;GO:0032559//adenyl ribonucleotide binding;GO:0005488//binding;GO:0000166//nucleotide bind…
Ma08_g02480	Putative Caffeoylshikimate esterase	0.48	0.986	1.04337	1.32732e-05	3.14453e-06			K01054//acylglycerol lipase [EC:3.1.1.23]+ko01100//Metabolic pathways+ko00561//Glycerolipid metabolism;K01054//acylglycerol lipase [EC:3.1.1.23]+ko01100//Metabolic pathways+ko00561//Glycerolipid metabolism
Ma08_g02760	Patatin-like protein 3	3.326	1.07	-1.63247	9.27972e-33	4.7292e-34			K13171//serine/arginine repetitive matrix protein 1+ko03015//mRNA surveillance pathway+ko03013//RNA transport;K22020//mucin-19
Ma08_g03330	L-type lectin-domain containing receptor kinase IX.1	0.283	0.046	-2.65008	1.11171e-07	2.01839e-08			K04733//interleukin-1 receptor-associated kinase 4 [EC:2.7.11.1]
Ma08_g03380	Putative L-type lectin-domain containing receptor kinase IX.1	0.403	0.043	-3.1766	4.30572e-12	5.30457e-13			K04733//interleukin-1 receptor-associated kinase 4 [EC:2.7.11.1]
Ma08_g03600	Putative F-box protein PP2-B2	0.533	0.133	-1.71929	0.000146614	4.17721e-05		Solanum lycopersicum cDNA, clone: LEFL1057BA10, HTC in leaf	K08235//xyloglucan:xyloglucosyl transferase [EC:2.4.1.207];K04733//interleukin-1 receptor-associated kinase 4 [EC:2.7.11.1]
Ma08_g03770	expressed protein	1.203	0.483	-1.3154	0.000452028	0.000143269
Ma08_g04200	protein kinase family protein, putative, expressed	0.456	0	-5.7722	2.73831e-07	5.16859e-08			K17541//SCY1-like protein 2	GO:0005524//ATP binding;GO:0032549//ribonucleoside binding;GO:0003824//catalytic activity;GO:0004672//protein kinase activity;GO:0097367//carbohydrate derivative binding;GO:0030554//adenyl nucleotide binding;GO:0016301//kinase activity;GO:0017076//purine nucleotide binding;GO:0043168//anion binding;GO:0016773//phosphotransferase activity, alcohol group as acceptor;GO:0035639//purine ribonucleosid…
Ma08_g04450	Homocysteine S-methyltransferase 2	9.97	4.523	-1.18002	9.91289e-69	2.39699e-70			K00547//homocysteine S-methyltransferase [EC:2.1.1.10]+ko01100//Metabolic pathways+ko01110//Biosynthesis of secondary metabolites+ko00270//Cysteine and methionine metabolism;K00547//homocysteine S-methyltransferase [EC:2.1.1.10]+ko01100//Metabolic pathways+ko01110//Biosynthesis of secondary metabolites+ko00270//Cysteine and methionine metabolism;K00547//homocysteine S-methyltransferase [EC:2.1.1.…	GO:0009058//biosynthetic process;GO:0009086//methionine biosynthetic process;GO:1901607//alpha-amino acid biosynthetic process;GO:0006790//sulfur compound metabolic process;GO:0044281//small molecule metabolic process;GO:0000096//sulfur amino acid metabolic process;GO:0044237//cellular metabolic process;GO:1901566//organonitrogen compound biosynthetic process;GO:0009066//aspartate family amino ac…
Ma08_g04460	Short-chain type dehydrogenase/reductase	1.176	0.576	-1.03976	0.00012194	3.42072e-05			K00059//3-oxoacyl-[acyl-carrier protein] reductase [EC:1.1.1.100]+ko01100//Metabolic pathways+ko00061//Fatty acid biosynthesis+ko01212//Fatty acid metabolism+ko00780//Biotin metabolism+ko01040//Biosynthesis of unsaturated fatty acids
Ma08_g04840	Probable zinc metalloprotease EGY3, chloroplastic	27.516	55.736	1.01041	0	0				GO:0016020//membrane;GO:0044425//membrane part;GO:0031224//intrinsic component of membrane;GO:0016021//integral component of membrane;
Ma08_g05020	Uncharacterized protein	0.07	0.016	-2.03138	3.08896e-06	6.66915e-07			K15378//solute carrier family 45, member 1/2/4;K03327//multidrug resistance protein, MATE family
Ma08_g05030	Protein DETOXIFICATION 48	0.92	0.27	-1.73118	1.52675e-26	9.2216e-28			K03327//multidrug resistance protein, MATE family
Ma08_g06080	Polygalacturonase At1g48100	0.166	0.466	1.49686	5.13721e-05	1.34467e-05			K01213//galacturan 1,4-alpha-galacturonidase [EC:3.2.1.67]+ko00040//Pentose and glucuronate interconversions+ko01100//Metabolic pathways;K01213//galacturan 1,4-alpha-galacturonidase [EC:3.2.1.67]+ko00040//Pentose and glucuronate interconversions+ko01100//Metabolic pathways	GO:0071704//organic substance metabolic process;GO:0005975//carbohydrate metabolic process;GO:0016043//cellular component organization;GO:0044238//primary metabolic process;GO:0008152//metabolic process;GO:0071840//cellular component organization or biogenesis;GO:0071555//cell wall organization;GO:0045229//external encapsulating structure organization;GO:0009987//cellular process;GO:0071554//cell…
Ma08_g06680	Putative Ethylene-responsive transcription factor 4	1.216	0.506	-1.2565	5.58056e-06	1.24749e-06	AP2-EREBP		K09286//EREBP-like factor	GO:0034654//nucleobase-containing compound biosynthetic process;GO:0034645//cellular macromolecule biosynthetic process;GO:0044260//cellular macromolecule metabolic process;GO:0009059//macromolecule biosynthetic process;GO:1901576//organic substance biosynthetic process;GO:0044271//cellular nitrogen compound biosynthetic process;GO:0010467//gene expression;GO:0044237//cellular metabolic process;G…
Ma08_g07290	Uncharacterized protein	0.246	0.513	1.06835	3.44102e-07	6.5915e-08			K03006//DNA-directed RNA polymerase II subunit RPB1 [EC:2.7.7.6]+ko00230//Purine metabolism+ko03020//RNA polymerase+ko01100//Metabolic pathways+ko00240//Pyrimidine metabolism;K01191//alpha-mannosidase [EC:3.2.1.24]+ko00511//Other glycan degradation;K05658//ATP-binding cassette, subfamily B (MDR/TAP), member 1 [EC:3.6.3.44]+ko02010//ABC transporters
Ma08_g08220	Hypothetical protein	0.28	0.633	1.17985	0.000286302	8.68725e-05			K08819//cyclin-dependent kinase 12/13 [EC:2.7.11.22 2.7.11.23]
Ma08_g08290	Putative expressed protein	3.923	1.853	-1.06493	9.19789e-12	1.15991e-12				GO:0016020//membrane;GO:0016021//integral component of membrane;GO:0044425//membrane part;GO:0031224//intrinsic component of membrane;GO:0035639//purine ribonucleoside triphosphate binding;GO:0032550//purine ribonucleoside binding;GO:0017076//purine nucleotide binding;GO:0097159//organic cyclic compound binding;GO:0032549//ribonucleoside binding;GO:0001882//nucleoside binding;GO:0003824//catalyti…
Ma08_g09860	Uncharacterized protein	4.726	1.236	-1.92635	9.56138e-59	2.72659e-60			K12309//beta-galactosidase [EC:3.2.1.23]+ko00600//Sphingolipid metabolism+ko00604//Glycosphingolipid biosynthesis - ganglio series+ko00531//Glycosaminoglycan degradation+ko00511//Other glycan degradation+ko01100//Metabolic pathways+ko00052//Galactose metabolism;K14794//ribosomal RNA-processing protein 12;K12309//beta-galactosidase [EC:3.2.1.23]+ko00600//Sphingolipid metabolism+ko00604//Glycosphin…	GO:0097159//organic cyclic compound binding;GO:0046872//metal ion binding;GO:0003676//nucleic acid binding;GO:1901363//heterocyclic compound binding;GO:0005488//binding;GO:0043167//ion binding;GO:0043169//cation binding;
Ma08_g09890	Putative Protein SRC2	3.703	1.696	-1.12538	1.5323e-14	1.59932e-15
Ma08_g11100	MLO-like protein 6	0.723	0.193	-1.86794	3.01964e-11	3.94658e-12		Seven transmembrane MLO family protein (best arabidopsis hit)	K08472//mlo protein;K08472//mlo protein	GO:0006952//defense response;GO:0050896//response to stimulus;GO:0009607//response to biotic stimulus;GO:0006950//response to stress;GO:0031224//intrinsic component of membrane;GO:0016020//membrane;GO:0044425//membrane part;GO:0016021//integral component of membrane;GO:0005515//protein binding;GO:0005516//calmodulin binding;GO:0005488//binding;
Ma08_g12160	Uncharacterized protein	3.693	1.783	-1.0455	2.80599e-15	2.81994e-16	ABI3VP1	Hordeum vulgare subsp. vulgare mRNA for predicted protein, complete cds, clone: NIASHv2087M16	K09287//RAV-like factor
Ma08_g12690	Probable aquaporin TIP1-1	129.376	44.556	-1.53152	0	0			K09873//aquaporin TIP;K09873//aquaporin TIP	GO:0044425//membrane part;GO:0016020//membrane;GO:0016021//integral component of membrane;GO:0031224//intrinsic component of membrane;GO:0005215//transporter activity;
Ma08_g12880	Putative Probable protein phosphatase 2C 75	0.01	0.256	3.59149	7.77721e-08	1.3894e-08			K14497//protein phosphatase 2C [EC:3.1.3.16]+ko04016//MAPK signaling pathway - plant+ko04075//Plant hormone signal transduction;K14497//protein phosphatase 2C [EC:3.1.3.16]+ko04016//MAPK signaling pathway - plant+ko04075//Plant hormone signal transduction
Ma08_g14030	Lysine histidine transporter-like 8	10.19	4.483	-1.17508	4.7732e-76	1.03974e-77			K14209//solute carrier family 36 (proton-coupled amino acid transporter);K19476//vacuolar protein sorting-associated protein IST1+ko04144//Endocytosis;K14209//solute carrier family 36 (proton-coupled amino acid transporter);K15015//solute carrier family 32 (vesicular inhibitory amino acid transporter);K19476//vacuolar protein sorting-associated protein IST1+ko04144//Endocytosis	GO:0016020//membrane;GO:0044425//membrane part;GO:0031224//intrinsic component of membrane;GO:0016021//integral component of membrane;
Ma08_g15090	Heat shock protein 83	13.93	39.983	1.52213	0	0			K04079//molecular chaperone HtpG+ko04141//Protein processing in endoplasmic reticulum+ko04626//Plant-pathogen interaction;K04079//molecular chaperone HtpG+ko04141//Protein processing in endoplasmic reticulum+ko04626//Plant-pathogen interaction
Ma08_g16530	glycosyltransferase, putative, expressed	14.896	6.396	-1.18843	2.23582e-104	3.5586e-106			K18134//protein O-GlcNAc transferase [EC:2.4.1.255]+ko00514//Other types of O-glycan biosynthesis;K18207//protein O-mannose beta-1,4-N-acetylglucosaminyltransferase [EC:2.4.1.312]+ko00515//Mannose type O-glycan biosynthesis+ko01100//Metabolic pathways;K18207//protein O-mannose beta-1,4-N-acetylglucosaminyltransferase [EC:2.4.1.312]+ko00515//Mannose type O-glycan biosynthesis+ko01100//Metabolic pa…
Ma08_g16540	Uncharacterized protein	0.126	0.31	1.31465	0.000648552	0.000212174
Ma08_g16580	Putative expressed protein	0.23	0.076	-1.54986	0.000144134	4.10212e-05
Ma08_g16700	Protein MOTHER of FT and TF 1	1.79	5.586	1.60491	1.13445e-25	7.07779e-27			K08869//aarF domain-containing kinase;K16223//protein FLOWERING LOCUS T+ko04712//Circadian rhythm - plant;K16223//protein FLOWERING LOCUS T+ko04712//Circadian rhythm - plant
Ma08_g16750	Putative expressed protein	4.683	1.643	-1.49495	5.20099e-17	4.75457e-18
Ma08_g16770	protein binding protein, putative, expressed	0.006	0.146	3.91342	0.00050055	0.000160155			K10661//E3 ubiquitin-protein ligase MARCH6 [EC:2.3.2.27]+ko04141//Protein processing in endoplasmic reticulum;K10661//E3 ubiquitin-protein ligase MARCH6 [EC:2.3.2.27]+ko04141//Protein processing in endoplasmic reticulum;K10661//E3 ubiquitin-protein ligase MARCH6 [EC:2.3.2.27]+ko04141//Protein processing in endoplasmic reticulum
Ma08_g17240	Putative Probable CCR4-associated factor 1 homolog 11	0.033	0.273	3.07778	0.000835142	0.000280758			K12581//CCR4-NOT transcription complex subunit 7/8+ko03018//RNA degradation
Ma08_g17540	Ras-related protein Rab11D	11.933	3.573	-1.47905	3.2311e-58	9.37885e-60			K07904//Ras-related protein Rab-11A+ko04144//Endocytosis;K21374//7-deoxyloganetin glucosyltransferase [EC:2.4.1.324];K07904//Ras-related protein Rab-11A+ko04144//Endocytosis	GO:0003824//catalytic activity;GO:0001883//purine nucleoside binding;GO:0017111//nucleoside-triphosphatase activity;GO:0032553//ribonucleotide binding;GO:0005488//binding;GO:1901363//heterocyclic compound binding;GO:1901265//nucleoside phosphate binding;GO:0043167//ion binding;GO:0000166//nucleotide binding;GO:0005525//GTP binding;GO:0043168//anion binding;GO:0032561//guanyl ribonucleotide bindin…
Ma08_g17600	UDP-glycosyltransferase 85A2	31.466	9.336	-1.73667	3.48618e-186	3.23674e-188			K13030//cyanohydrin beta-glucosyltransferase [EC:2.4.1.85]+ko01110//Biosynthesis of secondary metabolites+ko00460//Cyanoamino acid metabolism;K21374//7-deoxyloganetin glucosyltransferase [EC:2.4.1.324]
Ma08_g17940	UDP-glucuronic acid decarboxylase 4	1.196	0.523	-1.17313	5.62735e-09	8.96239e-10			K08678//UDP-glucuronate decarboxylase [EC:4.1.1.35]+ko00520//Amino sugar and nucleotide sugar metabolism+ko01100//Metabolic pathways
Ma08_g19690	Putative Probable L-type lectin-domain containing receptor kinase S.7	17.636	7.786	-1.17499	1.16959e-157	1.2828e-159			K04733//interleukin-1 receptor-associated kinase 4 [EC:2.7.11.1];K04733//interleukin-1 receptor-associated kinase 4 [EC:2.7.11.1];K04733//interleukin-1 receptor-associated kinase 4 [EC:2.7.11.1]	GO:0004672//protein kinase activity;GO:0003824//catalytic activity;GO:0016773//phosphotransferase activity, alcohol group as acceptor;GO:0016301//kinase activity;GO:0016772//transferase activity, transferring phosphorus-containing groups;GO:0016740//transferase activity;
Ma08_g19700	Putative Dirigent protein 11	4	1.65	-1.25887	2.10035e-09	3.21119e-10			K01870//isoleucyl-tRNA synthetase [EC:6.1.1.5]+ko00970//Aminoacyl-tRNA biosynthesis	GO:0048046//apoplast;GO:0005576//extracellular region;GO:0016853//isomerase activity;GO:0003824//catalytic activity;
Ma08_g19710	Putative Dirigent protein 2	0.316	0.083	-1.84422	6.31539e-07	1.24713e-07			K01870//isoleucyl-tRNA synthetase [EC:6.1.1.5]+ko00970//Aminoacyl-tRNA biosynthesis
Ma08_g19720	Putative Dirigent protein 1	92.946	21.336	-2.10471	0	0			K01870//isoleucyl-tRNA synthetase [EC:6.1.1.5]+ko00970//Aminoacyl-tRNA biosynthesis	GO:0048046//apoplast;GO:0005576//extracellular region;GO:0003824//catalytic activity;GO:0016853//isomerase activity;
Ma08_g19800	Caffeoyl-CoA O-methyltransferase	0.393	0.836	1.17159	0.000186055	5.42145e-05			K00588//caffeoyl-CoA O-methyltransferase [EC:2.1.1.104]+ko01100//Metabolic pathways+ko01110//Biosynthesis of secondary metabolites+ko00940//Phenylpropanoid biosynthesis+ko00941//Flavonoid biosynthesis+ko00945//Stilbenoid, diarylheptanoid and gingerol biosynthesis+ko00360//Phenylalanine metabolism;K00588//caffeoyl-CoA O-methyltransferase [EC:2.1.1.104]+ko01100//Metabolic pathways+ko01110//Biosynth…	GO:0016741//transferase activity, transferring one-carbon groups;GO:0008168//methyltransferase activity;GO:0003824//catalytic activity;GO:0016740//transferase activity;GO:0008171//O-methyltransferase activity;
Ma08_g19880	Probable isoaspartyl peptidase/L-asparaginase 2	1.373	2.78	1.0185	4.95759e-10	7.19009e-11			K13051//beta-aspartyl-peptidase (threonine type) [EC:3.4.19.5];K13051//beta-aspartyl-peptidase (threonine type) [EC:3.4.19.5]	GO:0003824//catalytic activity;GO:0016787//hydrolase activity;
Ma08_g19930	Primary amine oxidase	31.92	13.506	-1.22867	6.55173e-279	3.87704e-281			K00276//primary-amine oxidase [EC:1.4.3.21]+ko00410//beta-Alanine metabolism+ko00960//Tropane, piperidine and pyridine alkaloid biosynthesis+ko00350//Tyrosine metabolism+ko01100//Metabolic pathways+ko00950//Isoquinoline alkaloid biosynthesis+ko01110//Biosynthesis of secondary metabolites+ko00260//Glycine, serine and threonine metabolism+ko00360//Phenylalanine metabolism;K00276//primary-amine oxid…	GO:0071704//organic substance metabolic process;GO:1901564//organonitrogen compound metabolic process;GO:0008152//metabolic process;GO:0009308//amine metabolic process;GO:0006807//nitrogen compound metabolic process;GO:0016638//oxidoreductase activity, acting on the CH-NH2 group of donors;GO:0003824//catalytic activity;GO:0008131//primary amine oxidase activity;GO:0005488//binding;GO:0005507//cop…
Ma08_g20440	Early light-induced protein 1, chloroplastic	71.243	147.49	1.05366	0	0			K22139//mitochondrial pyruvate carrier 2
Ma08_g20860	myb-related transcription activator, putative, expressed	0.206	0.45	1.22892	0.00079258	0.000265318	MYB		K08869//aarF domain-containing kinase;K17613//calcineurin-binding protein cabin-1;K08869//aarF domain-containing kinase;K17613//calcineurin-binding protein cabin-1	GO:0010468//regulation of gene expression;GO:0046483//heterocycle metabolic process;GO:0006139//nucleobase-containing compound metabolic process;GO:0019219//regulation of nucleobase-containing compound metabolic process;GO:0090304//nucleic acid metabolic process;GO:0065007//biological regulation;GO:0006725//cellular aromatic compound metabolic process;GO:1903506//regulation of nucleic acid-templa…
Ma08_g21570	Putative E3 ubiquitin-protein ligase RING1	4.393	1.976	-1.14516	4.00714e-24	2.68606e-25		Oryza sativa Japonica Group cultivar Taipei 309 E3 ligase (BBI1) gene, complete cds.	K11982//E3 ubiquitin-protein ligase RNF115/126 [EC:2.3.2.27]
Ma08_g23160	Lichenase	1.29	0.606	-1.06824	5.80176e-05	1.53046e-05			K19891//glucan endo-1,3-beta-glucosidase 1/2/3 [EC:3.2.1.39]+ko00500//Starch and sucrose metabolism;K19891//glucan endo-1,3-beta-glucosidase 1/2/3 [EC:3.2.1.39]+ko00500//Starch and sucrose metabolism
Ma08_g23520	Putative Heavy metal-associated isoprenylated plant protein 26	3.903	1.896	-1.06555	5.36725e-10	7.80887e-11			K04733//interleukin-1 receptor-associated kinase 4 [EC:2.7.11.1];K12823//ATP-dependent RNA helicase DDX5/DBP2 [EC:3.6.4.13]+ko03040//Spliceosome;K10572//inositol-pentakisphosphate 2-kinase [EC:2.7.1.158]+ko01100//Metabolic pathways+ko04070//Phosphatidylinositol signaling system+ko00562//Inositol phosphate metabolism;K19307//25S rRNA (uracil2634-N3)-methyltransferase [EC:2.1.1.313];K12823//ATP-dep…	GO:0006810//transport;GO:0006812//cation transport;GO:0051234//establishment of localization;GO:0051179//localization;GO:0006811//ion transport;GO:0030001//metal ion transport;GO:0043169//cation binding;GO:0043167//ion binding;GO:0046872//metal ion binding;GO:0005488//binding;
Ma08_g23530	Uncharacterized protein	17.563	5.973	-1.55009	3.40821e-264	2.15593e-266				GO:0030001//metal ion transport;GO:0006811//ion transport;GO:0006810//transport;GO:0051234//establishment of localization;GO:0051179//localization;GO:0006812//cation transport;GO:0046872//metal ion binding;GO:0043167//ion binding;GO:0043169//cation binding;GO:0005488//binding;
Ma08_g23540	Uncharacterized protein	1.853	0.886	-1.05029	1.31812e-05	3.12138e-06				GO:0030001//metal ion transport;GO:0051234//establishment of localization;GO:0006810//transport;GO:0006811//ion transport;GO:0006812//cation transport;GO:0051179//localization;GO:0005488//binding;GO:0046872//metal ion binding;GO:0043169//cation binding;GO:0043167//ion binding;
Ma08_g24500	Probable pectinesterase/pectinesterase inhibitor 25	3.173	1.536	-1.04581	2.10847e-17	1.88231e-18			K01051//pectinesterase [EC:3.1.1.11]+ko00040//Pentose and glucuronate interconversions+ko01100//Metabolic pathways;K01051//pectinesterase [EC:3.1.1.11]+ko00040//Pentose and glucuronate interconversions+ko01100//Metabolic pathways;K01051//pectinesterase [EC:3.1.1.11]+ko00040//Pentose and glucuronate interconversions+ko01100//Metabolic pathways
Ma08_g28450	Putative expressed protein	1.72	0.743	-1.21264	2.50699e-08	4.27156e-09
Ma08_g28520	Acidic endochitinase	35.986	17	-1.06941	3.96461e-113	5.86523e-115			K01183//chitinase [EC:3.2.1.14]+ko00520//Amino sugar and nucleotide sugar metabolism+ko01100//Metabolic pathways
Ma08_g28590	Glutamate synthase [NADH], amyloplastic	0.026	0.063	1.21464	0.00025765	7.73241e-05			K00264//glutamate synthase (NADPH/NADH) [EC:1.4.1.13 1.4.1.14]+ko00250//Alanine, aspartate and glutamate metabolism+ko00910//Nitrogen metabolism+ko01230//Biosynthesis of amino acids+ko01100//Metabolic pathways+ko01110//Biosynthesis of secondary metabolites
Ma08_g29170	Putative Leucine-rich repeat receptor-like serine/threonine/tyrosine-protein kinase SOBIR1	0.723	0.23	-1.63983	1.41684e-06	2.94173e-07		Leucine-rich repeat protein kinase family protein (best arabidopsis hit)	K04733//interleukin-1 receptor-associated kinase 4 [EC:2.7.11.1]	GO:0044425//membrane part;GO:0016021//integral component of membrane;GO:0016020//membrane;GO:0031224//intrinsic component of membrane;GO:0004672//protein kinase activity;GO:0032555//purine ribonucleotide binding;GO:0097159//organic cyclic compound binding;GO:0000166//nucleotide binding;GO:0003824//catalytic activity;GO:0032549//ribonucleoside binding;GO:0016301//kinase activity;GO:0032559//adenyl…
Ma08_g29360	Uncharacterized protein	0.316	3.23	3.35821	1.15904e-45	4.26896e-47
Ma08_g29620	22.0 kDa heat shock protein	1.196	4.513	1.9271	4.99215e-27	2.95924e-28			K13993//HSP20 family protein+ko04141//Protein processing in endoplasmic reticulum;K13993//HSP20 family protein+ko04141//Protein processing in endoplasmic reticulum
Ma08_g30490	Hypothetical protein	0.04	0.42	3.39885	8.18099e-05	2.22652e-05
Ma08_g31040	Hypothetical protein	0.106	0.023	-2.23051	7.5049e-05	2.02567e-05
Ma08_g31100	Putative Growth-regulating factor 5	0.186	0.393	1.00653	0.000452574	0.000143489	GRF			GO:0097659//nucleic acid-templated transcription;GO:1901362//organic cyclic compound biosynthetic process;GO:0043170//macromolecule metabolic process;GO:2000112//regulation of cellular macromolecule biosynthetic process;GO:0090304//nucleic acid metabolic process;GO:0018130//heterocycle biosynthetic process;GO:0010556//regulation of macromolecule biosynthetic process;GO:0019219//regulation of nucl…
Ma08_g31480	ZCF37, putative, expressed	2.96	0.9	-1.70691	2.003e-19	1.63591e-20
Ma08_g31900	Uncharacterized protein	45.79	14.37	-1.65146	5.73445e-101	9.50739e-103
Ma08_g31970	Uncharacterized protein	6.553	1.923	-1.74698	1.77599e-23	1.21585e-24				GO:1901363//heterocyclic compound binding;GO:0003676//nucleic acid binding;GO:0097159//organic cyclic compound binding;GO:0005488//binding;
Ma08_g33010	Putative Acid phosphatase 1	1.63	0.663	-1.30798	2.33047e-06	4.96349e-07			K02866//large subunit ribosomal protein L10e+ko03010//Ribosome;K20728//vegetative storage protein 2+ko04016//MAPK signaling pathway - plant;K02866//large subunit ribosomal protein L10e+ko03010//Ribosome;K20728//vegetative storage protein 2+ko04016//MAPK signaling pathway - plant	GO:0016791//phosphatase activity;GO:0016787//hydrolase activity;GO:0003993//acid phosphatase activity;GO:0042578//phosphoric ester hydrolase activity;GO:0016788//hydrolase activity, acting on ester bonds;GO:0003824//catalytic activity;
Ma08_g33870	Hypothetical protein	149.766	62.066	-1.25365	0	0
Ma08_g34150	Putative Pathogenesis-related protein 1	142.01	48.153	-1.54664	0	0
Ma08_g34160	Putative Pathogenesis-related protein 1	188.73	87.516	-1.09247	0	0
Ma08_g34320	Probable aquaporin PIP2-6	4.143	1.616	-1.35604	3.77003e-21	2.83484e-22			K09872//aquaporin PIP;K09872//aquaporin PIP
Ma08_g34370	Putative ubiquitin-conjugating enzyme E2 38	0.526	0.136	-1.73669	1.80744e-07	3.35347e-08			K10581//ubiquitin-conjugating enzyme E2 O [EC:2.3.2.24]+ko04120//Ubiquitin mediated proteolysis;K10581//ubiquitin-conjugating enzyme E2 O [EC:2.3.2.24]+ko04120//Ubiquitin mediated proteolysis
Ma09_g00150	Phosphatidylinositol 4-kinase gamma 4	0.53	0.24	-1.14371	4.54297e-05	1.18079e-05			K14544//U3 small nucleolar RNA-associated protein 22+ko03008//Ribosome biogenesis in eukaryotes;K08770//ubiquitin C
Ma09_g00390	G-type lectin S-receptor-like serine/threonine-protein kinase At2g19130	7.613	3.026	-1.31589	5.5761e-84	1.10654e-85			K04733//interleukin-1 receptor-associated kinase 4 [EC:2.7.11.1]
Ma09_g00490	18.2 kDa class I heat shock protein	14.96	32.153	1.10915	4.6744e-84	9.25218e-86			K13993//HSP20 family protein+ko04141//Protein processing in endoplasmic reticulum;K13993//HSP20 family protein+ko04141//Protein processing in endoplasmic reticulum;K13993//HSP20 family protein+ko04141//Protein processing in endoplasmic reticulum;K13993//HSP20 family protein+ko04141//Protein processing in endoplasmic reticulum;K13993//HSP20 family protein+ko04141//Protein processing in endoplasmic…
Ma09_g00510	18.5 kDa class I heat shock protein	8.626	24.19	1.50181	1.92544e-51	6.50242e-53			K13993//HSP20 family protein+ko04141//Protein processing in endoplasmic reticulum
Ma09_g02930	ABC transporter G family member 36	8.33	3.466	-1.25082	1.84941e-163	1.99069e-165		pleiotropic drug resistance 12 (best arabidopsis hit); pleiotropic drug resistance protein, putative, expressed (best rice hit)	K05681//ATP-binding cassette, subfamily G (WHITE), member 2+ko02010//ABC transporters;K05681//ATP-binding cassette, subfamily G (WHITE), member 2+ko02010//ABC transporters
Ma09_g03190	Uncharacterized protein	1.066	0.256	-2.04409	0.000487847	0.000155767	C2H2			GO:0005488//binding;GO:0003676//nucleic acid binding;GO:1901363//heterocyclic compound binding;GO:0097159//organic cyclic compound binding;
Ma09_g03430	Tropinone reductase homolog At5g06060	52.733	11.97	-2.12808	0	0			K08081//tropinone reductase I [EC:1.1.1.206]+ko00960//Tropane, piperidine and pyridine alkaloid biosynthesis+ko01100//Metabolic pathways+ko01110//Biosynthesis of secondary metabolites;K08081//tropinone reductase I [EC:1.1.1.206]+ko00960//Tropane, piperidine and pyridine alkaloid biosynthesis+ko01100//Metabolic pathways+ko01110//Biosynthesis of secondary metabolites	GO:0003824//catalytic activity;GO:0016491//oxidoreductase activity;
Ma09_g03470	Tropinone reductase homolog At5g06060	68.396	20.276	-1.72379	0	0			K08081//tropinone reductase I [EC:1.1.1.206]+ko00960//Tropane, piperidine and pyridine alkaloid biosynthesis+ko01100//Metabolic pathways+ko01110//Biosynthesis of secondary metabolites;K08081//tropinone reductase I [EC:1.1.1.206]+ko00960//Tropane, piperidine and pyridine alkaloid biosynthesis+ko01100//Metabolic pathways+ko01110//Biosynthesis of secondary metabolites	GO:0003824//catalytic activity;GO:0016491//oxidoreductase activity;
Ma09_g04410	Asparagine synthetase [glutamine-hydrolyzing]	0.443	1	1.17399	7.5788e-08	1.35279e-08			K01953//asparagine synthase (glutamine-hydrolysing) [EC:6.3.5.4]+ko00250//Alanine, aspartate and glutamate metabolism+ko01100//Metabolic pathways+ko01110//Biosynthesis of secondary metabolites;K01953//asparagine synthase (glutamine-hydrolysing) [EC:6.3.5.4]+ko00250//Alanine, aspartate and glutamate metabolism+ko01100//Metabolic pathways+ko01110//Biosynthesis of secondary metabolites
Ma09_g04830	2,3-bisphosphoglycerate-independent phosphoglycerate mutase	0.02	0.153	3.18684	0.000403715	0.000126639			K15633//2,3-bisphosphoglycerate-independent phosphoglycerate mutase [EC:5.4.2.12]+ko00010//Glycolysis / Gluconeogenesis+ko01230//Biosynthesis of amino acids+ko01100//Metabolic pathways+ko01110//Biosynthesis of secondary metabolites+ko00260//Glycine, serine and threonine metabolism+ko01200//Carbon metabolism	GO:0044282//small molecule catabolic process;GO:0019318//hexose metabolic process;GO:0016052//carbohydrate catabolic process;GO:0044238//primary metabolic process;GO:0044281//small molecule metabolic process;GO:0071704//organic substance metabolic process;GO:0019320//hexose catabolic process;GO:0046365//monosaccharide catabolic process;GO:0006006//glucose metabolic process;GO:0006007//glucose cat…
Ma09_g04840	2,3-bisphosphoglycerate-independent phosphoglycerate mutase	0.263	0.756	1.58193	1.31878e-13	1.4572e-14			K15633//2,3-bisphosphoglycerate-independent phosphoglycerate mutase [EC:5.4.2.12]+ko00010//Glycolysis / Gluconeogenesis+ko01230//Biosynthesis of amino acids+ko01100//Metabolic pathways+ko01110//Biosynthesis of secondary metabolites+ko00260//Glycine, serine and threonine metabolism+ko01200//Carbon metabolism;K15633//2,3-bisphosphoglycerate-independent phosphoglycerate mutase [EC:5.4.2.12]+ko00010/…	GO:0006006//glucose metabolic process;GO:0044282//small molecule catabolic process;GO:0009056//catabolic process;GO:0005996//monosaccharide metabolic process;GO:1901575//organic substance catabolic process;GO:0044238//primary metabolic process;GO:0008152//metabolic process;GO:0016052//carbohydrate catabolic process;GO:0019318//hexose metabolic process;GO:0044281//small molecule metabolic process;…
Ma09_g05270	S-type anion channel SLAH3	1.26	2.806	1.16959	1.21619e-25	7.59399e-27			K20716//mitogen-activated protein kinase kinase kinase 17/18+ko04016//MAPK signaling pathway - plant	GO:0051179//localization;GO:0051234//establishment of localization;GO:0006810//transport;GO:0055085//transmembrane transport;GO:0044425//membrane part;GO:0031224//intrinsic component of membrane;GO:0016021//integral component of membrane;GO:0016020//membrane;
Ma09_g05410	Pathogen-related protein	5.483	1.763	-1.64328	1.40377e-29	7.77699e-31
Ma09_g05500	Protein BZR1 homolog 3	10.47	4.32	-1.27177	1.49049e-74	3.33796e-76	BES1		K14503//brassinosteroid resistant 1/2+ko04075//Plant hormone signal transduction;K14503//brassinosteroid resistant 1/2+ko04075//Plant hormone signal transduction
Ma09_g06290	Gibberellin 2-beta-dioxygenase	0.463	0.033	-3.48532	2.55108e-09	3.92241e-10			K04125//gibberellin 2-oxidase [EC:1.14.11.13]+ko00904//Diterpenoid biosynthesis+ko01110//Biosynthesis of secondary metabolites;K04125//gibberellin 2-oxidase [EC:1.14.11.13]+ko00904//Diterpenoid biosynthesis+ko01110//Biosynthesis of secondary metabolites	GO:0005488//binding;GO:0003824//catalytic activity;GO:0043167//ion binding;GO:0043169//cation binding;GO:0046872//metal ion binding;GO:0016491//oxidoreductase activity;
Ma09_g06550	DNA-binding WRKY domain-containing protein	0.476	0.173	-1.46477	5.30123e-05	1.39085e-05	WRKY	Arabidopsis thaliana WRKY19; transcription factor (WRKY19) mRNA, complete cds	K13424//WRKY transcription factor 33+ko04626//Plant-pathogen interaction+ko04016//MAPK signaling pathway - plant;K13424//WRKY transcription factor 33+ko04626//Plant-pathogen interaction+ko04016//MAPK signaling pathway - plant;K13424//WRKY transcription factor 33+ko04626//Plant-pathogen interaction+ko04016//MAPK signaling pathway - plant	GO:0090304//nucleic acid metabolic process;GO:0006351//transcription, DNA-templated;GO:0044260//cellular macromolecule metabolic process;GO:1901576//organic substance biosynthetic process;GO:0032774//RNA biosynthetic process;GO:0006139//nucleobase-containing compound metabolic process;GO:0043170//macromolecule metabolic process;GO:0044237//cellular metabolic process;GO:0044249//cellular biosynthe…
Ma09_g08570	Hypothetical protein	0	0.233	4.91342	0.000227196	6.73964e-05
Ma09_g09490	Receptor-like protein kinase HAIKU2	4.37	1.476	-1.55535	6.36032e-87	1.21674e-88		Leucine-rich receptor-like protein kinase family protein (best arabidopsis hit)	K00924//;K00924//kinase [EC:2.7.1.-]
Ma09_g09500	L-type lectin-domain containing receptor kinase IV.1	2.143	1.023	-1.0898	1.22495e-43	4.71792e-45			K04733//interleukin-1 receptor-associated kinase 4 [EC:2.7.11.1];K04733//interleukin-1 receptor-associated kinase 4 [EC:2.7.11.1];K04733//interleukin-1 receptor-associated kinase 4 [EC:2.7.11.1]
Ma09_g09540	L-type lectin-domain containing receptor kinase IV.1	3.763	1.356	-1.46514	6.3201e-111	9.4789e-113			K04733//interleukin-1 receptor-associated kinase 4 [EC:2.7.11.1];K04733//interleukin-1 receptor-associated kinase 4 [EC:2.7.11.1]
Ma09_g09550	Putative L-type lectin-domain containing receptor kinase V.9	0.213	0.04	-2.35522	1.34674e-07	2.4671e-08			K04730//interleukin-1 receptor-associated kinase 1 [EC:2.7.11.1];K04733//interleukin-1 receptor-associated kinase 4 [EC:2.7.11.1]
Ma09_g09630	Putative NAC domain-containing protein 100	0.583	0.16	-1.83477	6.7929e-05	1.81894e-05	NAC	NAC domain containing protein 90 (best arabidopsis hit); NBS-LRR disease resistance protein, putative, expressed (best rice hit)	K03094//S-phase kinase-associated protein 1+ko04141//Protein processing in endoplasmic reticulum+ko04120//Ubiquitin mediated proteolysis;K12581//CCR4-NOT transcription complex subunit 7/8+ko03018//RNA degradation;K01054//acylglycerol lipase [EC:3.1.1.23]+ko01100//Metabolic pathways+ko00561//Glycerolipid metabolism	GO:0009059//macromolecule biosynthetic process;GO:0051252//regulation of RNA metabolic process;GO:0051171//regulation of nitrogen compound metabolic process;GO:0032774//RNA biosynthetic process;GO:0043170//macromolecule metabolic process;GO:1903506//regulation of nucleic acid-templated transcription;GO:1901576//organic substance biosynthetic process;GO:0046483//heterocycle metabolic process;GO:00…
Ma09_g10230	Putative CRC domain-containing protein TSO1	0.176	0.393	1.0218	0.000148753	4.2427e-05	CPP		K21776//protein lin-54
Ma09_g10430	Lectin	0.44	0.013	-4.97075	6.20277e-07	1.22362e-07		NB-ARC domain-containing disease resistance protein (best arabidopsis hit)	K04733//interleukin-1 receptor-associated kinase 4 [EC:2.7.11.1]
Ma09_g10480	Putative Protein NUCLEAR FUSION DEFECTIVE 4	52.19	17.206	-1.58757	0	0			K14794//ribosomal RNA-processing protein 12	GO:0006810//transport;GO:0055085//transmembrane transport;GO:0051179//localization;GO:0051234//establishment of localization;GO:0016020//membrane;GO:0044425//membrane part;GO:0031224//intrinsic component of membrane;GO:0016021//integral component of membrane;
Ma09_g10850	Putative Dirigent protein 11	17.386	2.726	-2.66127	1.19127e-131	1.56181e-133			K01870//isoleucyl-tRNA synthetase [EC:6.1.1.5]+ko00970//Aminoacyl-tRNA biosynthesis;K19027//zinc finger FYVE domain-containing protein 26	GO:0048046//apoplast;GO:0005576//extracellular region;GO:0016853//isomerase activity;GO:0003824//catalytic activity;
Ma09_g10880	Putative Dirigent protein 11	0.1	0.53	2.38504	0.000262981	7.90584e-05			K01870//isoleucyl-tRNA synthetase [EC:6.1.1.5]+ko00970//Aminoacyl-tRNA biosynthesis;K19027//zinc finger FYVE domain-containing protein 26	GO:0048046//apoplast;GO:0005576//extracellular region;GO:0003824//catalytic activity;GO:0016853//isomerase activity;
Ma09_g12000	Delta(12)-acyl-lipid-desaturase	22.45	11.096	-1.02439	4.30051e-96	7.54684e-98			K10256//omega-6 fatty acid desaturase / acyl-lipid omega-6 desaturase (Delta-12 desaturase) [EC:1.14.19.6 1.14.19.22]+ko01212//Fatty acid metabolism+ko01040//Biosynthesis of unsaturated fatty acids;K10256//omega-6 fatty acid desaturase / acyl-lipid omega-6 desaturase (Delta-12 desaturase) [EC:1.14.19.6 1.14.19.22]+ko01212//Fatty acid metabolism+ko01040//Biosynthesis of unsaturated fatty acids
Ma09_g12330	GPI-anchored protein, putative, expressed	0.583	0.033	-4.15961	9.68983e-18	8.54174e-19				GO:0016021//integral component of membrane;GO:0044425//membrane part;GO:0031224//intrinsic component of membrane;GO:0016020//membrane;
Ma09_g13670	Probable pectinesterase/pectinesterase inhibitor 12	0.463	0.156	-1.57843	2.15074e-05	5.27959e-06			K01051//pectinesterase [EC:3.1.1.11]+ko00040//Pentose and glucuronate interconversions+ko01100//Metabolic pathways;K01051//pectinesterase [EC:3.1.1.11]+ko00040//Pentose and glucuronate interconversions+ko01100//Metabolic pathways	GO:0009056//catabolic process;GO:0044238//primary metabolic process;GO:0045490//pectin catabolic process;GO:1901575//organic substance catabolic process;GO:0005976//polysaccharide metabolic process;GO:0071555//cell wall organization;GO:0016052//carbohydrate catabolic process;GO:0045488//pectin metabolic process;GO:0071554//cell wall organization or biogenesis;GO:0005975//carbohydrate metabolic pr…
Ma09_g14070	Peroxidase 11	0.583	1.593	1.44875	3.99439e-09	6.27608e-10			K00430//peroxidase [EC:1.11.1.7]+ko01100//Metabolic pathways+ko01110//Biosynthesis of secondary metabolites+ko00940//Phenylpropanoid biosynthesis;K00430//peroxidase [EC:1.11.1.7]+ko01100//Metabolic pathways+ko01110//Biosynthesis of secondary metabolites+ko00940//Phenylpropanoid biosynthesis	GO:0006979//response to oxidative stress;GO:0050896//response to stimulus;GO:0072593//reactive oxygen species metabolic process;GO:0042744//hydrogen peroxide catabolic process;GO:0008152//metabolic process;GO:0044248//cellular catabolic process;GO:0009056//catabolic process;GO:0044237//cellular metabolic process;GO:0009987//cellular process;GO:0042743//hydrogen peroxide metabolic process;GO:00069…
Ma09_g14670	Galactoside 2-alpha-L-fucosyltransferase	7.806	2.086	-1.87628	7.78634e-100	1.31079e-101			K13681//xyloglucan fucosyltransferase [EC:2.4.1.-];K13681//xyloglucan fucosyltransferase [EC:2.4.1.-]
Ma09_g14780	Transcription factor HEC2	2.65	1.29	-1.02495	3.36806e-06	7.29707e-07	bHLH		K10863//aprataxin [EC:3.-.-.-]
Ma09_g15240	Probable xyloglucan endotransglucosylase/hydrolase protein 28	0.583	0.273	-1.08093	0.00087636	0.00029636			K08235//xyloglucan:xyloglucosyl transferase [EC:2.4.1.207];K08235//xyloglucan:xyloglucosyl transferase [EC:2.4.1.207];K08235//xyloglucan:xyloglucosyl transferase [EC:2.4.1.207]	GO:0044260//cellular macromolecule metabolic process;GO:0043170//macromolecule metabolic process;GO:0045229//external encapsulating structure organization;GO:0044237//cellular metabolic process;GO:0071840//cellular component organization or biogenesis;GO:0005975//carbohydrate metabolic process;GO:0010410//hemicellulose metabolic process;GO:0016043//cellular component organization;GO:0071704//orga…
Ma09_g15290	MACPF domain-containing protein At1g14780	0.73	0.226	-1.63732	1.0928e-10	1.49682e-11			K14638//solute carrier family 15 (peptide/histidine transporter), member 3/4;K14638//solute carrier family 15 (peptide/histidine transporter), member 3/4;K01183//chitinase [EC:3.2.1.14]+ko00520//Amino sugar and nucleotide sugar metabolism+ko01100//Metabolic pathways
Ma09_g16740	glycosyl hydrolase, family 31, putative, expressed	9.146	3.473	-1.39156	5.63734e-125	7.73595e-127			K15925//alpha-D-xyloside xylohydrolase [EC:3.2.1.177];K01187//alpha-glucosidase [EC:3.2.1.20]+ko01100//Metabolic pathways+ko00052//Galactose metabolism+ko00500//Starch and sucrose metabolism;K05546//alpha 1,3-glucosidase [EC:3.2.1.84]+ko04141//Protein processing in endoplasmic reticulum+ko00510//N-Glycan biosynthesis+ko01100//Metabolic pathways;K05546//alpha 1,3-glucosidase [EC:3.2.1.84]+ko04141/…	GO:0005975//carbohydrate metabolic process;GO:0008152//metabolic process;GO:0044238//primary metabolic process;GO:0071704//organic substance metabolic process;GO:0016787//hydrolase activity;GO:0016798//hydrolase activity, acting on glycosyl bonds;GO:0003824//catalytic activity;GO:0005488//binding;GO:0030246//carbohydrate binding;GO:0004553//hydrolase activity, hydrolyzing O-glycosyl compounds;
Ma09_g17280	Protein NRT1/ PTR FAMILY 5.1	3.853	1.78	-1.1182	1.66627e-24	1.09653e-25			K14638//solute carrier family 15 (peptide/histidine transporter), member 3/4;K14638//solute carrier family 15 (peptide/histidine transporter), member 3/4	GO:0044425//membrane part;GO:0016021//integral component of membrane;GO:0031224//intrinsic component of membrane;GO:0016020//membrane;GO:0005215//transporter activity;
Ma09_g18610	Putative lysine-specific demethylase JMJD5	0.44	0.183	-1.17404	0.000355526	0.000110072			K10277//lysine-specific demethylase 8 [EC:1.14.11.27];K10277//lysine-specific demethylase 8 [EC:1.14.11.27]
Ma09_g18630	Transcription factor HBP-1b(c38)	5.37	2.23	-1.24187	7.63394e-52	2.54691e-53	bZIP		K14431//transcription factor TGA+ko04075//Plant hormone signal transduction;K14431//transcription factor TGA+ko04075//Plant hormone signal transduction;K14431//transcription factor TGA+ko04075//Plant hormone signal transduction;K14431//transcription factor TGA+ko04075//Plant hormone signal transduction
Ma09_g19630	Putative Scarecrow-like protein 8	0.153	0.42	1.43717	5.69726e-05	1.50057e-05	GRAS		K14777//ATP-dependent RNA helicase DDX47/RRP3 [EC:3.6.4.13];K14494//DELLA protein+ko04075//Plant hormone signal transduction	GO:0044271//cellular nitrogen compound biosynthetic process;GO:0032774//RNA biosynthetic process;GO:0034641//cellular nitrogen compound metabolic process;GO:0044238//primary metabolic process;GO:0008152//metabolic process;GO:0090304//nucleic acid metabolic process;GO:0044249//cellular biosynthetic process;GO:2000112//regulation of cellular macromolecule biosynthetic process;GO:2001141//regulation…
Ma09_g20070	F-box protein At1g47056	3.816	1.493	-1.33999	1.26813e-33	6.28162e-35		Oryza sativa Japonica Group Os11g0462900 (Os11g0462900) mRNA, complete cds	K10268//F-box and leucine-rich repeat protein 2/20
Ma09_g20540	Oxalate--CoA ligase	10.223	4.596	-1.14165	2.29298e-67	5.62643e-69			K12261//2-hydroxyacyl-CoA lyase 1 [EC:4.1.-.-]+ko04146//Peroxisome;K01904//4-coumarate--CoA ligase [EC:6.2.1.12]+ko00130//Ubiquinone and other terpenoid-quinone biosynthesis+ko01100//Metabolic pathways+ko01110//Biosynthesis of secondary metabolites+ko00940//Phenylpropanoid biosynthesis+ko00360//Phenylalanine metabolism;K22133//oxalate---CoA ligase [EC:6.2.1.8]+ko01100//Metabolic pathways+ko00630/…	GO:0008152//metabolic process;GO:0003824//catalytic activity;
Ma09_g21210	Putative 3,9-dihydroxypterocarpan 6A-monooxygenase	0.863	0.116	-2.90036	6.18859e-20	4.96285e-21			K20770//(+)-delta-cadinene 8-hydroxylase [EC:1.14.-.-];K05280//flavonoid 3'-monooxygenase [EC:1.14.13.21]+ko01100//Metabolic pathways+ko01110//Biosynthesis of secondary metabolites+ko00941//Flavonoid biosynthesis+ko00944//Flavone and flavonol biosynthesis;K00512//steroid 17alpha-monooxygenase / 17alpha-hydroxyprogesterone deacetylase [EC:1.14.14.19 1.14.14.32]+ko01100//Metabolic pathways	GO:0044425//membrane part;GO:0031224//intrinsic component of membrane;GO:0016021//integral component of membrane;GO:0016020//membrane;GO:0097159//organic cyclic compound binding;GO:0046872//metal ion binding;GO:0046914//transition metal ion binding;GO:0020037//heme binding;GO:0016705//oxidoreductase activity, acting on paired donors, with incorporation or reduction of molecular oxygen;GO:0043169/…
Ma09_g22770	invertase/pectin methylesterase inhibitor family protein, putative, expressed	2.36	0.863	-1.43998	6.42555e-10	9.41088e-11
Ma09_g23420	Probable WRKY transcription factor 11	3.33	1.593	-1.07095	2.28803e-13	2.57253e-14	WRKY		K13425//WRKY transcription factor 22+ko04626//Plant-pathogen interaction+ko04016//MAPK signaling pathway - plant;K13425//WRKY transcription factor 22+ko04626//Plant-pathogen interaction+ko04016//MAPK signaling pathway - plant;K13426//WRKY transcription factor 29+ko04626//Plant-pathogen interaction+ko04016//MAPK signaling pathway - plant;K13425//WRKY transcription factor 22+ko04626//Plant-pathogen…
Ma09_g23890	transposon protein, putative, unclassified, expressed	14.013	4.933	-1.49221	3.87167e-71	9.08538e-73
Ma09_g26130	Putative Protein YLS3	2.92	6.583	1.1692	2.90094e-17	2.61494e-18				GO:0010876//lipid localization;GO:0071702//organic substance transport;GO:0051234//establishment of localization;GO:0006869//lipid transport;GO:0033036//macromolecule localization;GO:0051179//localization;GO:0006810//transport;GO:0044425//membrane part;GO:0016021//integral component of membrane;GO:0016020//membrane;GO:0031224//intrinsic component of membrane;GO:0008289//lipid binding;GO:0005488//…
Ma09_g26850	Putative expressed protein	7.493	3.683	-1.00821	1.09108e-22	7.68663e-24
Ma09_g27050	WD-40 repeat family protein, putative, expressed	0.253	2.62	3.3691	6.32937e-67	1.55953e-68			K14963//COMPASS component SWD3;K16794//platelet-activating factor acetylhydrolase IB subunit alpha+ko01100//Metabolic pathways+ko00565//Ether lipid metabolism;K03362//F-box and WD-40 domain protein 1/11+ko04120//Ubiquitin mediated proteolysis;K10260//F-box and WD-40 domain protein 7+ko04120//Ubiquitin mediated proteolysis
Ma09_g27440	Putative expressed protein	2.163	0.746	-1.53835	3.91919e-16	3.77672e-17				GO:0016020//membrane;GO:0044425//membrane part;GO:0016021//integral component of membrane;GO:0031224//intrinsic component of membrane;
Ma09_g27910	Cell number regulator 10	1.89	0.813	-1.18191	1.29066e-05	3.05108e-06			K14006//protein transport protein SEC23+ko04141//Protein processing in endoplasmic reticulum
Ma09_g28150	Uncharacterized protein	0.683	0.253	-1.3154	5.169e-06	1.14969e-06				GO:1901564//organonitrogen compound metabolic process;GO:0043603//cellular amide metabolic process;GO:0043170//macromolecule metabolic process;GO:0008152//metabolic process;GO:0009058//biosynthetic process;GO:0006807//nitrogen compound metabolic process;GO:0042254//ribosome biogenesis;GO:0022613//ribonucleoprotein complex biogenesis;GO:0019538//protein metabolic process;GO:0043043//peptide biosyn…
Ma09_g28620	Putative Probable E3 ubiquitin-protein ligase XERICO	5.18	14.033	1.42353	3.22107e-48	1.13051e-49			K16285//RING/U-box domain-containing protein [EC:2.3.2.27];K16285//RING/U-box domain-containing protein [EC:2.3.2.27];K16285//RING/U-box domain-containing protein [EC:2.3.2.27]	GO:0046914//transition metal ion binding;GO:0005488//binding;GO:0043169//cation binding;GO:0043167//ion binding;GO:0046872//metal ion binding;GO:0008270//zinc ion binding;
Ma09_g28700	Putative Disease resistance protein RPM1	42.91	16.596	-1.33385	0	0		NB-ARC domain-containing disease resistance protein (best arabidopsis hit)	K13457//disease resistance protein RPM1+ko04626//Plant-pathogen interaction;K13457//disease resistance protein RPM1+ko04626//Plant-pathogen interaction;K13457//disease resistance protein RPM1+ko04626//Plant-pathogen interaction	GO:0006952//defense response;GO:0006950//response to stress;GO:0050896//response to stimulus;GO:0032553//ribonucleotide binding;GO:0017076//purine nucleotide binding;GO:0097367//carbohydrate derivative binding;GO:0032550//purine ribonucleoside binding;GO:0032559//adenyl ribonucleotide binding;GO:0043167//ion binding;GO:0005488//binding;GO:0001882//nucleoside binding;GO:0032555//purine ribonucleot…
Ma09_g28930	L-type lectin-domain containing receptor kinase IV.1	3.566	1.653	-1.09791	1.70305e-29	9.48717e-31			K04733//interleukin-1 receptor-associated kinase 4 [EC:2.7.11.1]	GO:0016021//integral component of membrane;GO:0016020//membrane;GO:0031224//intrinsic component of membrane;GO:0044425//membrane part;GO:0016773//phosphotransferase activity, alcohol group as acceptor;GO:1901265//nucleoside phosphate binding;GO:0016772//transferase activity, transferring phosphorus-containing groups;GO:0000166//nucleotide binding;GO:0036094//small molecule binding;GO:0032550//pur…
Ma09_g29250	Putative Subtilisin-like protease SBT1.4	5.9	16.73	1.50525	3.01768e-210	2.44769e-212			K04733//interleukin-1 receptor-associated kinase 4 [EC:2.7.11.1];K13199//plasminogen activator inhibitor 1 RNA-binding protein;K08653//membrane-bound transcription factor site-1 protease [EC:3.4.21.112]+ko04141//Protein processing in endoplasmic reticulum
Ma09_g30300	Probable CCR4-associated factor 1 homolog 11	31.86	13.853	-1.19064	1.76749e-118	2.48858e-120			K12581//CCR4-NOT transcription complex subunit 7/8+ko03018//RNA degradation
Ma09_g31030	Probable 3-hydroxyisobutyrate dehydrogenase, mitochondrial	0.03	0.173	2.62931	5.17113e-15	5.25223e-16		Arachis hypogaea clone AHF-205D04 NBS-LRR gene cluster, complete sequence.	K03845//alpha-1,3-mannosyltransferase [EC:2.4.1.258]+ko00510//N-Glycan biosynthesis+ko01100//Metabolic pathways;K05285//phosphatidylinositol glycan, class N [EC:2.7.-.-]+ko01100//Metabolic pathways+ko00563//Glycosylphosphatidylinositol (GPI)-anchor biosynthesis;K15053//charged multivesicular body protein 7+ko04144//Endocytosis
Ma10_g00780	Uncharacterized protein	0	1.373	7.20581	3.81552e-17	3.46272e-18
Ma10_g01120	Putative Secoisolariciresinol dehydrogenase (Fragment)	7.523	3.543	-1.05755	5.45482e-27	3.23907e-28			K09841//xanthoxin dehydrogenase [EC:1.1.1.288]+ko00906//Carotenoid biosynthesis+ko01100//Metabolic pathways+ko01110//Biosynthesis of secondary metabolites;K09841//xanthoxin dehydrogenase [EC:1.1.1.288]+ko00906//Carotenoid biosynthesis+ko01100//Metabolic pathways+ko01110//Biosynthesis of secondary metabolites;K09841//xanthoxin dehydrogenase [EC:1.1.1.288]+ko00906//Carotenoid biosynthesis+ko01100//…
Ma10_g01610	Receptor-like protein kinase FERONIA	2.046	0.28	-2.84974	2.25891e-13	2.53863e-14			K04733//interleukin-1 receptor-associated kinase 4 [EC:2.7.11.1]
Ma10_g01870	Uncharacterized protein	5.443	10.816	1.00187	4.8601e-13	5.61317e-14
Ma10_g03840	Putative BTB/POZ and TAZ domain-containing protein 2	0.3	0.116	-1.36025	0.000699498	0.000230768			K00517//	GO:0050794//regulation of cellular process;GO:0019222//regulation of metabolic process;GO:0050789//regulation of biological process;GO:0010556//regulation of macromolecule biosynthetic process;GO:0019219//regulation of nucleobase-containing compound metabolic process;GO:0006355//regulation of transcription, DNA-templated;GO:0060255//regulation of macromolecule metabolic process;GO:0031323//regula…
Ma10_g04950	Pyruvate kinase, cytosolic isozyme	0.21	0.486	1.15628	0.000299393	9.12723e-05			K00873//pyruvate kinase [EC:2.7.1.40]+ko00010//Glycolysis / Gluconeogenesis+ko00230//Purine metabolism+ko01230//Biosynthesis of amino acids+ko01100//Metabolic pathways+ko01110//Biosynthesis of secondary metabolites+ko00620//Pyruvate metabolism+ko01200//Carbon metabolism;K00873//pyruvate kinase [EC:2.7.1.40]+ko00010//Glycolysis / Gluconeogenesis+ko00230//Purine metabolism+ko01230//Biosynthesis of …	GO:0005488//binding;GO:0016740//transferase activity;GO:0031420//alkali metal ion binding;GO:0003824//catalytic activity;GO:0004743//pyruvate kinase activity;GO:0046872//metal ion binding;GO:0016773//phosphotransferase activity, alcohol group as acceptor;GO:0016301//kinase activity;GO:0000287//magnesium ion binding;GO:0030955//potassium ion binding;GO:0043169//cation binding;GO:0043167//ion bindi…
Ma10_g05270	Putative Leucoanthocyanidin dioxygenase	0.036	0.296	3.00653	6.61312e-05	1.76675e-05			K05278//flavonol synthase [EC:1.14.11.23]+ko01100//Metabolic pathways+ko01110//Biosynthesis of secondary metabolites+ko00941//Flavonoid biosynthesis;K05278//flavonol synthase [EC:1.14.11.23]+ko01100//Metabolic pathways+ko01110//Biosynthesis of secondary metabolites+ko00941//Flavonoid biosynthesis	GO:0046872//metal ion binding;GO:0005488//binding;GO:0043169//cation binding;GO:0043167//ion binding;GO:0003824//catalytic activity;GO:0016491//oxidoreductase activity;
Ma10_g05350	Peroxidase 21	277.69	114.676	-1.27941	0	0			K00430//peroxidase [EC:1.11.1.7]+ko01100//Metabolic pathways+ko01110//Biosynthesis of secondary metabolites+ko00940//Phenylpropanoid biosynthesis;K00430//peroxidase [EC:1.11.1.7]+ko01100//Metabolic pathways+ko01110//Biosynthesis of secondary metabolites+ko00940//Phenylpropanoid biosynthesis	GO:0009605//response to external stimulus;GO:0009987//cellular process;GO:0006979//response to oxidative stress;GO:0051704//multi-organism process;GO:0050896//response to stimulus;GO:0050832//defense response to fungus;GO:0006952//defense response;GO:0009620//response to fungus;GO:0008152//metabolic process;GO:0051707//response to other organism;GO:0009607//response to biotic stimulus;GO:0006950/…
Ma10_g05760	Putative Nematode resistance protein-like HSPRO2	2.026	0.756	-1.42231	1.71137e-16	1.61773e-17
Ma10_g07300	Peroxidase 4	0.053	0.283	2.46596	0.000653531	0.000214037			K00430//peroxidase [EC:1.11.1.7]+ko01100//Metabolic pathways+ko01110//Biosynthesis of secondary metabolites+ko00940//Phenylpropanoid biosynthesis;K00430//peroxidase [EC:1.11.1.7]+ko01100//Metabolic pathways+ko01110//Biosynthesis of secondary metabolites+ko00940//Phenylpropanoid biosynthesis
Ma10_g07930	Putative Stem-specific protein TSJT1	2.033	0.406	-2.29725	2.80805e-20	2.2132e-21			K13783//MFS transporter, OPA family, solute carrier family 37 (glycerol-3-phosphate transporter), member 1/2;K13783//MFS transporter, OPA family, solute carrier family 37 (glycerol-3-phosphate transporter), member 1/2;K02184//formin 2
Ma10_g09450	Uncharacterized protein	7.463	1.36	-2.43752	3.64491e-87	6.91698e-89		NAC domain containing protein 17 (best arabidopsis hit)	K12581//CCR4-NOT transcription complex subunit 7/8+ko03018//RNA degradation;K03094//S-phase kinase-associated protein 1+ko04141//Protein processing in endoplasmic reticulum+ko04120//Ubiquitin mediated proteolysis;K01054//acylglycerol lipase [EC:3.1.1.23]+ko01100//Metabolic pathways+ko00561//Glycerolipid metabolism;K03094//S-phase kinase-associated protein 1+ko04141//Protein processing in endoplas…	GO:0044260//cellular macromolecule metabolic process;GO:1903506//regulation of nucleic acid-templated transcription;GO:0046483//heterocycle metabolic process;GO:0010467//gene expression;GO:0019219//regulation of nucleobase-containing compound metabolic process;GO:0090304//nucleic acid metabolic process;GO:0044237//cellular metabolic process;GO:0044249//cellular biosynthetic process;GO:0019222//re…
Ma10_g09820	Putative Jacalin-related lectin 19	0.026	0.273	3.20345	0.000359934	0.000111547
Ma10_g09830	Putative Salt stress-induced protein	2.796	11.786	2.07182	2.54362e-62	6.79939e-64		NB-ARC domain-containing disease resistance protein (best arabidopsis hit)	K04733//interleukin-1 receptor-associated kinase 4 [EC:2.7.11.1]
Ma10_g09840	Putative Jacalin-related lectin 19	0.943	6.56	2.7992	4.19449e-36	1.93649e-37		NB-ARC domain-containing disease resistance protein (best arabidopsis hit)	K03695//ATP-dependent Clp protease ATP-binding subunit ClpB	GO:0044425//membrane part;GO:0031224//intrinsic component of membrane;GO:0016021//integral component of membrane;GO:0016020//membrane;
Ma10_g11070	Uncharacterized protein	0.656	0.263	-1.35058	1.18406e-14	1.22791e-15			K03029//26S proteasome regulatory subunit N10+ko03050//Proteasome;K03029//26S proteasome regulatory subunit N10+ko03050//Proteasome;K03029//26S proteasome regulatory subunit N10+ko03050//Proteasome
Ma10_g11360	Cytochrome P450 94C1	0.056	0.39	2.81389	1.7441e-08	2.93345e-09			K20624//12-hydroxyjasmonoyl-L-isoleucine oxidase / fatty acid hydroxylase [EC:1.14.-.-];K20665//jasmonoyl-isoleucine 12-hydroxylase [EC:1.14.-.-]
Ma10_g11410	Putative phytosulfokines 6	7.44	2.296	-1.71965	5.09788e-27	3.02452e-28				GO:0008283//cell proliferation;GO:0005576//extracellular region;GO:0005515//protein binding;GO:0005488//binding;GO:0005102//receptor binding;GO:0008083//growth factor activity;
Ma10_g11490	expressed protein	0.596	0.293	-1.02261	9.9658e-05	2.74735e-05				GO:0008152//metabolic process;GO:0005975//carbohydrate metabolic process;GO:0044238//primary metabolic process;GO:0071704//organic substance metabolic process;GO:0044435//plastid part;GO:0044424//intracellular part;GO:0043231//intracellular membrane-bounded organelle;GO:0043229//intracellular organelle;GO:0044444//cytoplasmic part;GO:0005622//intracellular;GO:0044446//intracellular organelle part…
Ma10_g11790	Alpha-L-fucosidase 2	0.036	0.106	1.43949	0.000180261	5.24115e-05			K15923//alpha-L-fucosidase 2 [EC:3.2.1.51]+ko00511//Other glycan degradation
Ma10_g12070	Uncharacterized protein	2.886	6.286	1.06179	2.88207e-34	1.40262e-35			K01555//fumarylacetoacetase [EC:3.7.1.2]+ko00350//Tyrosine metabolism+ko01100//Metabolic pathways;K02936//large subunit ribosomal protein L7Ae+ko03010//Ribosome
Ma10_g12250	Putative Transcription factor ICE1	1.276	59.65	5.52258	0	0	bHLH		K13422//transcription factor MYC2+ko04016//MAPK signaling pathway - plant+ko04075//Plant hormone signal transduction
Ma10_g12500	Putative expressed protein	2.166	0.746	-1.52072	3.08636e-11	4.04638e-12
Ma10_g12590	Acetyl-coenzyme A synthetase, chloroplastic/glyoxysomal	2.526	1.033	-1.25366	1.18735e-24	7.71679e-26			K01895//acetyl-CoA synthetase [EC:6.2.1.1]+ko00010//Glycolysis / Gluconeogenesis+ko00640//Propanoate metabolism+ko01100//Metabolic pathways+ko01110//Biosynthesis of secondary metabolites+ko00620//Pyruvate metabolism+ko01200//Carbon metabolism;K01895//acetyl-CoA synthetase [EC:6.2.1.1]+ko00010//Glycolysis / Gluconeogenesis+ko00640//Propanoate metabolism+ko01100//Metabolic pathways+ko01110//Biosynt…	GO:0035384//thioester biosynthetic process;GO:0006082//organic acid metabolic process;GO:1901576//organic substance biosynthetic process;GO:0006085//acetyl-CoA biosynthetic process;GO:0071704//organic substance metabolic process;GO:0051186//cofactor metabolic process;GO:0006637//acyl-CoA metabolic process;GO:0044281//small molecule metabolic process;GO:0071616//acyl-CoA biosynthetic process;GO:00…
Ma10_g13020	Uncharacterized protein	4.726	1.34	-1.81163	2.53091e-43	9.85117e-45	NAC		K12581//CCR4-NOT transcription complex subunit 7/8+ko03018//RNA degradation;K01054//acylglycerol lipase [EC:3.1.1.23]+ko01100//Metabolic pathways+ko00561//Glycerolipid metabolism;K05941//glutathione gamma-glutamylcysteinyltransferase [EC:2.3.2.15];K13126//polyadenylate-binding protein+ko03015//mRNA surveillance pathway+ko03018//RNA degradation+ko03013//RNA transport;K05941//glutathione gamma-glut…	GO:0065007//biological regulation;GO:0050789//regulation of biological process;GO:0006807//nitrogen compound metabolic process;GO:0010468//regulation of gene expression;GO:0006355//regulation of transcription, DNA-templated;GO:0006725//cellular aromatic compound metabolic process;GO:0044249//cellular biosynthetic process;GO:0019438//aromatic compound biosynthetic process;GO:0031326//regulation of…
Ma10_g13050	helicase conserved C-terminal domain containing protein, expressed	0.016	0.003	-2.69391	9.05745e-05	2.48123e-05			K03654//ATP-dependent DNA helicase RecQ [EC:3.6.4.12]+ko03018//RNA degradation
Ma10_g13150	Adenine/guanine permease AZG1	0.86	0.363	-1.22868	1.15484e-06	2.36476e-07			K06901//putative MFS transporter, AGZA family, xanthine/uracil permease
Ma10_g14320	Peroxidase 4	0.566	1.283	1.18162	1.24307e-07	2.26957e-08			K00430//peroxidase [EC:1.11.1.7]+ko01100//Metabolic pathways+ko01110//Biosynthesis of secondary metabolites+ko00940//Phenylpropanoid biosynthesis;K00430//peroxidase [EC:1.11.1.7]+ko01100//Metabolic pathways+ko01110//Biosynthesis of secondary metabolites+ko00940//Phenylpropanoid biosynthesis;K00430//peroxidase [EC:1.11.1.7]+ko01100//Metabolic pathways+ko01110//Biosynthesis of secondary metabolites…	GO:0009056//catabolic process;GO:0008152//metabolic process;GO:0009987//cellular process;GO:0044248//cellular catabolic process;GO:0044237//cellular metabolic process;GO:0050896//response to stimulus;GO:0006979//response to oxidative stress;GO:0072593//reactive oxygen species metabolic process;GO:0042743//hydrogen peroxide metabolic process;GO:0006950//response to stress;GO:0042744//hydrogen pero…
Ma10_g14690	Uncharacterized protein	1.92	0.94	-1.03461	1.70617e-10	2.37527e-11			K21952//CASK-interacting protein	GO:0031224//intrinsic component of membrane;GO:0016020//membrane;GO:0016021//integral component of membrane;GO:0044425//membrane part;
Ma10_g14770	Uncharacterized protein	28.516	64.39	1.28243	0	0			K13173//arginine and glutamate-rich protein 1;K14306//nuclear pore complex protein Nup62+ko03013//RNA transport
Ma10_g14850	Probable purine permease 11	1.463	0	-8.54121	2.10428e-37	9.468e-39
Ma10_g16680	Putative Small heat shock protein, chloroplastic	15.91	40.06	1.33324	2.26945e-177	2.17653e-179			K13993//HSP20 family protein+ko04141//Protein processing in endoplasmic reticulum;K13993//HSP20 family protein+ko04141//Protein processing in endoplasmic reticulum
Ma10_g16820	Putative Probable E3 ubiquitin-protein ligase XERICO	1.416	4.64	1.71841	6.50535e-25	4.15491e-26		Flavin-binding monooxygenase family protein (best arabidopsis hit)	K16285//RING/U-box domain-containing protein [EC:2.3.2.27]
Ma10_g16860	Putative Dirigent protein 19	0.026	0.1	1.83841	3.8782e-09	6.07372e-10			K01870//isoleucyl-tRNA synthetase [EC:6.1.1.5]+ko00970//Aminoacyl-tRNA biosynthesis	GO:0048046//apoplast;GO:0005576//extracellular region;GO:0003824//catalytic activity;GO:0016853//isomerase activity;
Ma10_g16880	Putative Dirigent protein 7	0	0.206	5.17485	4.34772e-05	1.12383e-05			K01870//isoleucyl-tRNA synthetase [EC:6.1.1.5]+ko00970//Aminoacyl-tRNA biosynthesis	GO:0048046//apoplast;GO:0005576//extracellular region;GO:0003824//catalytic activity;GO:0016853//isomerase activity;
Ma10_g17570	Subtilisin-like protease SBT1.8	0.26	0.796	1.60021	1.58227e-13	1.76529e-14			K04733//interleukin-1 receptor-associated kinase 4 [EC:2.7.11.1];K13199//plasminogen activator inhibitor 1 RNA-binding protein;K01183//chitinase [EC:3.2.1.14]+ko00520//Amino sugar and nucleotide sugar metabolism+ko01100//Metabolic pathways;K11262//acetyl-CoA carboxylase / biotin carboxylase 1 [EC:6.4.1.2 6.3.4.14]+ko00640//Propanoate metabolism+ko01100//Metabolic pathways+ko01110//Biosynthesis of…	GO:0031224//intrinsic component of membrane;GO:0016021//integral component of membrane;GO:0044425//membrane part;GO:0016020//membrane;GO:0008233//peptidase activity;GO:0008236//serine-type peptidase activity;GO:0016787//hydrolase activity;GO:0070011//peptidase activity, acting on L-amino acid peptides;GO:0004175//endopeptidase activity;GO:0003824//catalytic activity;GO:0017171//serine hydrolase a…
Ma10_g17940	Putative U-box domain-containing protein 20	0.406	0.106	-1.90036	2.84656e-05	7.12274e-06		PREDICTED: Vitis vinifera hypothetical protein LOC100249092 (LOC100249092), mRNA	K08332//;K04733//interleukin-1 receptor-associated kinase 4 [EC:2.7.11.1];K10260//F-box and WD-40 domain protein 7+ko04120//Ubiquitin mediated proteolysis
Ma10_g18190	Putative Isoflavone 2'-hydroxylase	1.366	2.803	1.03336	2.9775e-15	2.99838e-16			K00517//;K07408//cytochrome P450 family 1 subfamily A polypeptide 1 [EC:1.14.14.1]+ko00380//Tryptophan metabolism+ko01100//Metabolic pathways;K00512//steroid 17alpha-monooxygenase / 17alpha-hydroxyprogesterone deacetylase [EC:1.14.14.19 1.14.14.32]+ko01100//Metabolic pathways
Ma10_g18240	GDP-Man:Man(3)GlcNAc(2)-PP-Dol alpha-1,2-mannosyltransferase	0.473	1.373	1.5443	2.18293e-13	2.44991e-14			K03844//alpha-1,2-mannosyltransferase [EC:2.4.1.131]+ko00510//N-Glycan biosynthesis+ko01100//Metabolic pathways	GO:0016020//membrane;GO:0044425//membrane part;GO:0016021//integral component of membrane;GO:0031224//intrinsic component of membrane;
Ma10_g19030	Putative Ethylene-responsive transcription factor ERF060	1.36	0.286	-2.26356	1.17086e-20	9.06699e-22	AP2-EREBP	Malus x domestica AP2 domain class transcription factor (AP2D43) mRNA, complete cds	K09286//EREBP-like factor	GO:0034641//cellular nitrogen compound metabolic process;GO:0044260//cellular macromolecule metabolic process;GO:0010467//gene expression;GO:0006139//nucleobase-containing compound metabolic process;GO:0044249//cellular biosynthetic process;GO:0009058//biosynthetic process;GO:0034654//nucleobase-containing compound biosynthetic process;GO:0016070//RNA metabolic process;GO:0006725//cellular aromat…
Ma10_g19910	Ribulose bisphosphate carboxylase small chain, chloroplastic	450.316	189.3	-1.24947	0	0			K01602//ribulose-bisphosphate carboxylase small chain [EC:4.1.1.39]+ko01100//Metabolic pathways+ko00710//Carbon fixation in photosynthetic organisms+ko01200//Carbon metabolism+ko00630//Glyoxylate and dicarboxylate metabolism;K01602//ribulose-bisphosphate carboxylase small chain [EC:4.1.1.39]+ko01100//Metabolic pathways+ko00710//Carbon fixation in photosynthetic organisms+ko01200//Carbon metabolis…
Ma10_g20370	DUF1645 domain containing protein, putative, expressed	1.066	0.456	-1.2092	0.000160929	4.62857e-05
Ma10_g20580	Curcumin synthase 3	2.173	0.716	-1.59193	8.98566e-18	7.90725e-19			K00660//chalcone synthase [EC:2.3.1.74]+ko04712//Circadian rhythm - plant+ko01100//Metabolic pathways+ko01110//Biosynthesis of secondary metabolites+ko00941//Flavonoid biosynthesis;K13234//curcumin synthase [EC:2.3.1.217]+ko01110//Biosynthesis of secondary metabolites+ko00945//Stilbenoid, diarylheptanoid and gingerol biosynthesis;K00660//chalcone synthase [EC:2.3.1.74]+ko04712//Circadian rhythm -…
Ma10_g20590	Curcumin synthase 3	0.44	0.146	-1.60681	0.000231766	6.89586e-05			K00660//chalcone synthase [EC:2.3.1.74]+ko04712//Circadian rhythm - plant+ko01100//Metabolic pathways+ko01110//Biosynthesis of secondary metabolites+ko00941//Flavonoid biosynthesis;K13234//curcumin synthase [EC:2.3.1.217]+ko01110//Biosynthesis of secondary metabolites+ko00945//Stilbenoid, diarylheptanoid and gingerol biosynthesis;K00660//chalcone synthase [EC:2.3.1.74]+ko04712//Circadian rhythm -…
Ma10_g20840	Putative Carboxylesterase SOBER1	0.446	0.913	1.10031	4.90045e-07	9.52462e-08			K06130//lysophospholipase II [EC:3.1.1.5]+ko00564//Glycerophospholipid metabolism;K06130//lysophospholipase II [EC:3.1.1.5]+ko00564//Glycerophospholipid metabolism;K06130//lysophospholipase II [EC:3.1.1.5]+ko00564//Glycerophospholipid metabolism	GO:0016787//hydrolase activity;GO:0003824//catalytic activity;
Ma10_g21080	17.9 kDa class II heat shock protein	45.956	130.3	1.50592	0	0			K13993//HSP20 family protein+ko04141//Protein processing in endoplasmic reticulum
Ma10_g22750	Heat shock cognate 70 kDa protein	6.91	13.836	1.00653	3.07015e-85	5.95155e-87		heat shock cognate protein 70-1 (best arabidopsis hit)	K03283//heat shock 70kDa protein 1/8+ko03040//Spliceosome+ko04144//Endocytosis+ko04141//Protein processing in endoplasmic reticulum;K03283//heat shock 70kDa protein 1/2/6/8+ko03040//Spliceosome+ko04144//Endocytosis+ko04141//Protein processing in endoplasmic reticulum	GO:0043168//anion binding;GO:0032559//adenyl ribonucleotide binding;GO:0043167//ion binding;GO:0005488//binding;GO:0097159//organic cyclic compound binding;GO:0032550//purine ribonucleoside binding;GO:0001883//purine nucleoside binding;GO:0032555//purine ribonucleotide binding;GO:0097367//carbohydrate derivative binding;GO:0032549//ribonucleoside binding;GO:0005524//ATP binding;GO:0000166//nucleo…
Ma10_g22970	Putative Trihelix transcription factor GT-3b	0.903	0.423	-1.07836	0.000746001	0.000248133	Trihelix		K21952//CASK-interacting protein
Ma10_g23880	Shikimate O-hydroxycinnamoyltransferase	0.523	0.196	-1.40851	5.85359e-05	1.54741e-05			K13065//shikimate O-hydroxycinnamoyltransferase [EC:2.3.1.133]+ko01100//Metabolic pathways+ko01110//Biosynthesis of secondary metabolites+ko00940//Phenylpropanoid biosynthesis+ko00941//Flavonoid biosynthesis+ko00945//Stilbenoid, diarylheptanoid and gingerol biosynthesis;K13065//shikimate O-hydroxycinnamoyltransferase [EC:2.3.1.133]+ko01100//Metabolic pathways+ko01110//Biosynthesis of secondary me…	GO:0016746//transferase activity, transferring acyl groups;GO:0003824//catalytic activity;GO:0016740//transferase activity;GO:0016747//transferase activity, transferring acyl groups other than amino-acyl groups;
Ma10_g27800	Peroxidase P7	1.883	4.583	1.28154	1.08629e-20	8.39544e-22			K00430//peroxidase [EC:1.11.1.7]+ko01100//Metabolic pathways+ko01110//Biosynthesis of secondary metabolites+ko00940//Phenylpropanoid biosynthesis;K00430//peroxidase [EC:1.11.1.7]+ko01100//Metabolic pathways+ko01110//Biosynthesis of secondary metabolites+ko00940//Phenylpropanoid biosynthesis
Ma10_g28190	Putative Probable WRKY transcription factor 72	0.356	0.08	-2.13097	7.55207e-06	1.72211e-06	WRKY		K13424//WRKY transcription factor 33+ko04626//Plant-pathogen interaction+ko04016//MAPK signaling pathway - plant;K13424//WRKY transcription factor 33+ko04626//Plant-pathogen interaction+ko04016//MAPK signaling pathway - plant
Ma10_g28470	Putative Uncharacterized protein At1g15400	7.103	2.46	-1.51069	1.23531e-22	8.73428e-24
Ma10_g28610	Putative expressed protein	3.51	1.5	-1.21264	2.50699e-08	4.27156e-09
Ma10_g28750	Tyrosine/DOPA decarboxylase 2	1.526	3.543	1.20447	4.69365e-24	3.15104e-25			K01592//tyrosine decarboxylase [EC:4.1.1.25]+ko00350//Tyrosine metabolism+ko01100//Metabolic pathways+ko00950//Isoquinoline alkaloid biosynthesis+ko01110//Biosynthesis of secondary metabolites	GO:0019752//carboxylic acid metabolic process;GO:0071704//organic substance metabolic process;GO:1901564//organonitrogen compound metabolic process;GO:0006520//cellular amino acid metabolic process;GO:0043436//oxoacid metabolic process;GO:0006082//organic acid metabolic process;GO:0044237//cellular metabolic process;GO:0009987//cellular process;GO:0006807//nitrogen compound metabolic process;GO:0…
Ma10_g28920	plant-specific domain TIGR01615 family protein, expressed	1.393	3.87	1.47341	7.85179e-24	5.31128e-25
Ma10_g29490	Putative Universal stress protein A-like protein	13.94	5.546	-1.32134	1.85642e-49	6.38297e-51				GO:0006950//response to stress;GO:0050896//response to stimulus;GO:0071944//cell periphery;GO:0005622//intracellular;GO:0044464//cell part;GO:0016020//membrane;GO:0005886//plasma membrane;GO:0005623//cell;GO:0005737//cytoplasm;GO:0044424//intracellular part;GO:0005488//binding;GO:0005515//protein binding;GO:0043621//protein self-association;
Ma10_g29920	Putative Zinc finger protein CONSTANS-LIKE 16	2.01	0.78	-1.20671	7.91019e-14	8.61532e-15	C2C2-CO-like		K12135//zinc finger protein CONSTANS+ko04712//Circadian rhythm - plant
Ma10_g29990	Uncharacterized protein	1.653	0.566	-1.54557	1.58455e-16	1.49542e-17	WRKY		K13424//WRKY transcription factor 33+ko04626//Plant-pathogen interaction+ko04016//MAPK signaling pathway - plant;K13424//WRKY transcription factor 33+ko04626//Plant-pathogen interaction+ko04016//MAPK signaling pathway - plant	GO:0034654//nucleobase-containing compound biosynthetic process;GO:0090304//nucleic acid metabolic process;GO:0044249//cellular biosynthetic process;GO:0016070//RNA metabolic process;GO:0043170//macromolecule metabolic process;GO:0097659//nucleic acid-templated transcription;GO:0006725//cellular aromatic compound metabolic process;GO:0044271//cellular nitrogen compound biosynthetic process;GO:000…
Ma10_g30030	Heat stress transcription factor B-1	0.703	1.603	1.03691	2.26548e-08	3.8485e-09	HSF		K09419//heat shock transcription factor, other eukaryote;K09419//heat shock transcription factor, other eukaryote
Ma10_g30320	Heat shock 22 kDa protein, mitochondrial	33.183	70.816	1.09308	6.68092e-195	5.89616e-197			K13993//HSP20 family protein+ko04141//Protein processing in endoplasmic reticulum;K13993//HSP20 family protein+ko04141//Protein processing in endoplasmic reticulum
Ma10_g30500	Putative mTERF family protein, expressed	0	0.086	5.73064	4.40944e-07	8.54329e-08	mTERF		K15032//mTERF domain-containing protein, mitochondrial
Ma10_g31150	Putative Exocyst complex component EXO70B1	2.356	0.5	-2.22347	1.35593e-39	5.69275e-41			K07195//exocyst complex component 7
Ma10_g31510	Putative Anthranilate O-methyltransferase 3	0.643	1.886	1.67093	1.70151e-14	1.78462e-15			K08241//jasmonate O-methyltransferase [EC:2.1.1.141]+ko00592//alpha-Linolenic acid metabolism+ko01110//Biosynthesis of secondary metabolites;K21485//anthranilate O-methyltransferase [EC:2.1.1.277]	GO:0003824//catalytic activity;GO:0016741//transferase activity, transferring one-carbon groups;GO:0016740//transferase activity;GO:0008168//methyltransferase activity;
Ma11_g01240	no apical meristem protein, putative, expressed	17.72	7.29	-1.27343	1.33485e-78	2.83279e-80	NAC	NAC domain containing protein 90 (best arabidopsis hit); NBS-LRR disease resistance protein, putative, expressed (best rice hit)	K12581//CCR4-NOT transcription complex subunit 7/8+ko03018//RNA degradation;K13126//polyadenylate-binding protein+ko03015//mRNA surveillance pathway+ko03018//RNA degradation+ko03013//RNA transport;K01054//acylglycerol lipase [EC:3.1.1.23]+ko01100//Metabolic pathways+ko00561//Glycerolipid metabolism	GO:0009058//biosynthetic process;GO:1901362//organic cyclic compound biosynthetic process;GO:0008152//metabolic process;GO:0031323//regulation of cellular metabolic process;GO:0006351//transcription, DNA-templated;GO:0009889//regulation of biosynthetic process;GO:0097659//nucleic acid-templated transcription;GO:0009987//cellular process;GO:2000112//regulation of cellular macromolecule biosyntheti…
Ma11_g01780	expressed protein	1.91	0.87	-1.11662	1.69582e-10	2.35827e-11			K18643//katanin p80 WD40 repeat-containing subunit B1;K18643//katanin p80 WD40 repeat-containing subunit B1;K03676//glutaredoxin 3;K18643//katanin p80 WD40 repeat-containing subunit B1;K03676//glutaredoxin 3;K18643//katanin p80 WD40 repeat-containing subunit B1;K03676//glutaredoxin 3
Ma11_g02020	avr9/Cf-9 rapidly elicited protein, putative, expressed	0.85	0.36	-1.23266	2.8942e-08	4.94754e-09			K18081//myotubularin-related protein 1/2 [EC:3.1.3.64 3.1.3.95]+ko01100//Metabolic pathways+ko04070//Phosphatidylinositol signaling system+ko00562//Inositol phosphate metabolism;K12812//ATP-dependent RNA helicase UAP56/SUB2 [EC:3.6.4.13]+ko03040//Spliceosome+ko03015//mRNA surveillance pathway+ko03013//RNA transport;K04733//interleukin-1 receptor-associated kinase 4 [EC:2.7.11.1];K18081//myotubula…
Ma11_g02430	Protein NRT1/ PTR FAMILY 5.2	52.333	6.753	-2.92779	0	0			K14638//solute carrier family 15 (peptide/histidine transporter), member 3/4;K14638//solute carrier family 15 (peptide/histidine transporter), member 3/4	GO:0044425//membrane part;GO:0031224//intrinsic component of membrane;GO:0016020//membrane;GO:0016021//integral component of membrane;GO:0005215//transporter activity;
Ma11_g02780	Probable polygalacturonase	3.46	1.613	-1.11134	1.17019e-18	9.86176e-20			K01213//galacturan 1,4-alpha-galacturonidase [EC:3.2.1.67]+ko00040//Pentose and glucuronate interconversions+ko01100//Metabolic pathways;K01184//polygalacturonase [EC:3.2.1.15]+ko00040//Pentose and glucuronate interconversions+ko01100//Metabolic pathways;K20798//small RNA 2'-O-methyltransferase [EC:2.1.1.-];K01213//galacturan 1,4-alpha-galacturonidase [EC:3.2.1.67]+ko00040//Pentose and glucuronat…
Ma11_g04430	expressed protein	0.7	0.213	-1.42957	0.000645724	0.000211183
Ma11_g06780	Cytochrome P450 78A6	1.086	0.443	-1.28582	4.01584e-10	5.79147e-11			K20619//cytochrome P450 family 78 subfamily A;K00517//;K20619//cytochrome P450 family 78 subfamily A
Ma11_g06930	Hypothetical protein	1.106	0.406	-1.42957	7.99866e-07	1.60564e-07			K20547//basic endochitinase B [EC:3.2.1.14]+ko04016//MAPK signaling pathway - plant+ko00520//Amino sugar and nucleotide sugar metabolism+ko01100//Metabolic pathways
Ma11_g08210	Uncharacterized protein	0.186	0.526	1.49686	5.13721e-05	1.34467e-05
Ma11_g08720	Putative Cyclic dof factor 1	0.396	0.1	-2.04409	0.000487847	0.000155767	C2C2-Dof		K16222//Dof zinc finger protein DOF5.5+ko04712//Circadian rhythm - plant;K16222//Dof zinc finger protein DOF5.5+ko04712//Circadian rhythm - plant	GO:0010556//regulation of macromolecule biosynthetic process;GO:0051171//regulation of nitrogen compound metabolic process;GO:0050789//regulation of biological process;GO:0010468//regulation of gene expression;GO:2000112//regulation of cellular macromolecule biosynthetic process;GO:0019222//regulation of metabolic process;GO:0031326//regulation of cellular biosynthetic process;GO:0006355//regulat…
Ma11_g09020	Probable NAD(P)H-dependent oxidoreductase 1	29.86	13.836	-1.08681	3.3082e-122	4.59036e-124			K00011//aldehyde reductase [EC:1.1.1.21]+ko00040//Pentose and glucuronate interconversions+ko01100//Metabolic pathways+ko00052//Galactose metabolism+ko00051//Fructose and mannose metabolism+ko00790//Folate biosynthesis+ko00561//Glycerolipid metabolism;K19642//D-galacturonate reductase [EC:1.1.1.365]+ko00053//Ascorbate and aldarate metabolism;K00011//aldehyde reductase [EC:1.1.1.21]+ko00040//Pento…
Ma11_g09200	Putative GDSL esterase/lipase At1g28570	0.126	0.386	1.63102	0.000732221	0.000242946			K21026//acetylajmaline esterase [EC:3.1.1.80]+ko00901//Indole alkaloid biosynthesis+ko01110//Biosynthesis of secondary metabolites;K21026//acetylajmaline esterase [EC:3.1.1.80]+ko00901//Indole alkaloid biosynthesis+ko01110//Biosynthesis of secondary metabolites
Ma11_g09260	Probable protein S-acyltransferase 7	0.263	0.113	-1.16058	7.33179e-07	1.46242e-07			K16675//palmitoyltransferase ZDHHC9/14/18 [EC:2.3.1.225]	GO:0044425//membrane part;GO:0016020//membrane;GO:0031224//intrinsic component of membrane;GO:0016021//integral component of membrane;GO:0016409//palmitoyltransferase activity;GO:0016740//transferase activity;GO:0003824//catalytic activity;GO:0016746//transferase activity, transferring acyl groups;GO:0016747//transferase activity, transferring acyl groups other than amino-acyl groups;GO:0016417//…
Ma11_g09490	Omega-hydroxypalmitate O-feruloyl transferase	0.636	1.343	1.07066	1.66259e-07	3.07285e-08			K15400//omega-hydroxypalmitate O-feruloyl transferase [EC:2.3.1.188]+ko00073//Cutin, suberine and wax biosynthesis;K15400//omega-hydroxypalmitate O-feruloyl transferase [EC:2.3.1.188]+ko00073//Cutin, suberine and wax biosynthesis
Ma11_g09840	Putative E3 ubiquitin-protein ligase PUB23	0.38	0.076	-2.27358	4.62643e-05	1.20389e-05		PREDICTED: Vitis vinifera hypothetical protein LOC100249092 (LOC100249092), mRNA	K08332//;K04733//interleukin-1 receptor-associated kinase 4 [EC:2.7.11.1]	GO:0019787//ubiquitin-like protein transferase activity;GO:0016740//transferase activity;GO:0004842//ubiquitin-protein transferase activity;GO:0016874//ligase activity;GO:0003824//catalytic activity;
Ma11_g09990	Putative STE_MEKK_ste11_MAP3K.8 - STE kinases include homologs to sterile 7, sterile 11 and sterile 20 from yeast, expressed	0.623	0.256	-1.28297	0.000153368	4.39624e-05			K20716//mitogen-activated protein kinase kinase kinase 17/18+ko04016//MAPK signaling pathway - plant
Ma11_g10640	lipase, putative, expressed	0.196	0.446	1.21165	4.36623e-05	1.12995e-05			K02184//formin 2
Ma11_g12070	Putative Probable receptor-like protein kinase At1g67000	12.526	5.753	-1.11198	1.58763e-97	2.74559e-99			K04733//interleukin-1 receptor-associated kinase 4 [EC:2.7.11.1];K04733//interleukin-1 receptor-associated kinase 4 [EC:2.7.11.1];K04733//interleukin-1 receptor-associated kinase 4 [EC:2.7.11.1];K04733//interleukin-1 receptor-associated kinase 4 [EC:2.7.11.1]
Ma11_g12140	Putative Jasmonate O-methyltransferase	0.4	1.003	1.24357	4.4704e-06	9.85867e-07			K08241//jasmonate O-methyltransferase [EC:2.1.1.141]+ko00592//alpha-Linolenic acid metabolism+ko01110//Biosynthesis of secondary metabolites;K08241//jasmonate O-methyltransferase [EC:2.1.1.141]+ko00592//alpha-Linolenic acid metabolism+ko01110//Biosynthesis of secondary metabolites	GO:0008168//methyltransferase activity;GO:0016740//transferase activity;GO:0016741//transferase activity, transferring one-carbon groups;GO:0003824//catalytic activity;
Ma11_g14250	Flavonoid 3',5'-hydroxylase 1	25.926	5.926	-2.11369	0	0			K13083//flavonoid 3',5'-hydroxylase [EC:1.14.13.88]+ko01110//Biosynthesis of secondary metabolites+ko00941//Flavonoid biosynthesis+ko00944//Flavone and flavonol biosynthesis;K13083//flavonoid 3',5'-hydroxylase [EC:1.14.13.88]+ko01110//Biosynthesis of secondary metabolites+ko00941//Flavonoid biosynthesis+ko00944//Flavone and flavonol biosynthesis
Ma11_g15810	Protein ECERIFERUM 1	0.11	0.323	1.59149	3.04115e-05	7.64841e-06			K15404//aldehyde decarbonylase [EC:4.1.99.5]+ko01110//Biosynthesis of secondary metabolites+ko00073//Cutin, suberine and wax biosynthesis;K15404//aldehyde decarbonylase [EC:4.1.99.5]+ko01110//Biosynthesis of secondary metabolites+ko00073//Cutin, suberine and wax biosynthesis
Ma11_g16000	Putative Uncharacterized protein	0.643	0.14	-2.18611	0.000121072	3.39514e-05			K14488//SAUR family protein+ko04075//Plant hormone signal transduction
Ma11_g16500	Putative Probable WRKY transcription factor 14	0	0.16	4.91342	0.000227196	6.73964e-05	WRKY	Populus trichocarpa clone 196822 TIR-NBS-TIR-TIR-WRKY type disease resistance protein mRNA, complete cds.	K13425//WRKY transcription factor 22+ko04626//Plant-pathogen interaction+ko04016//MAPK signaling pathway - plant;K13425//WRKY transcription factor 22+ko04626//Plant-pathogen interaction+ko04016//MAPK signaling pathway - plant
Ma11_g17130	Probable terpene synthase 11	0.543	0.163	-1.72386	4.567e-07	8.85788e-08			K20979//geranyl diphosphate diphosphatase [EC:3.1.7.11]+ko00902//Monoterpenoid biosynthesis+ko01100//Metabolic pathways+ko01110//Biosynthesis of secondary metabolites;K20979//geranyl diphosphate diphosphatase [EC:3.1.7.11]+ko00902//Monoterpenoid biosynthesis+ko01100//Metabolic pathways+ko01110//Biosynthesis of secondary metabolites	GO:0008152//metabolic process;GO:0046872//metal ion binding;GO:0016835//carbon-oxygen lyase activity;GO:0016838//carbon-oxygen lyase activity, acting on phosphates;GO:0005488//binding;GO:0016829//lyase activity;GO:0043169//cation binding;GO:0000287//magnesium ion binding;GO:0010333//terpene synthase activity;GO:0043167//ion binding;GO:0003824//catalytic activity;
Ma11_g17210	Gibberellin 20 oxidase 2	2.39	0.546	-2.12275	2.86211e-24	1.90685e-25			K05282//gibberellin 20-oxidase [EC:1.14.11.12]+ko00904//Diterpenoid biosynthesis+ko01100//Metabolic pathways+ko01110//Biosynthesis of secondary metabolites;K05282//gibberellin 20-oxidase [EC:1.14.11.12]+ko00904//Diterpenoid biosynthesis+ko01100//Metabolic pathways+ko01110//Biosynthesis of secondary metabolites	GO:0043167//ion binding;GO:0005488//binding;GO:0003824//catalytic activity;GO:0016491//oxidoreductase activity;GO:0043169//cation binding;GO:0046872//metal ion binding;
Ma11_g18210	Expansin-A2	57.466	27.346	-1.07161	8.50765e-185	7.94232e-187			K20628//expansin;K20628//expansin	GO:0009987//cellular process;GO:0071669//plant-type cell wall organization or biogenesis;GO:0071554//cell wall organization or biogenesis;GO:0016043//cellular component organization;GO:0045229//external encapsulating structure organization;GO:0071555//cell wall organization;GO:0009664//plant-type cell wall organization;GO:0071840//cellular component organization or biogenesis;GO:0005576//extracel…
Ma11_g18490	Uncharacterized protein	0.193	0.023	-3.01251	0.000988946	0.000337711
Ma11_g18680	Regulatory protein NPR5	0.266	0.593	1.07978	3.92069e-05	1.00504e-05			K14508//regulatory protein NPR1+ko04075//Plant hormone signal transduction;K14508//regulatory protein NPR1+ko04075//Plant hormone signal transduction
Ma11_g19380	Aquaporin TIP2-2	2.333	1.11	-1.05981	4.774e-08	8.36071e-09			K09873//aquaporin TIP;K09873//aquaporin TIP	GO:0034220//ion transmembrane transport;GO:0055085//transmembrane transport;GO:0051179//localization;GO:0006810//transport;GO:0006811//ion transport;GO:0051234//establishment of localization;GO:0016020//membrane;GO:0009705//plant-type vacuole membrane;GO:0005737//cytoplasm;GO:0031226//intrinsic component of plasma membrane;GO:0005773//vacuole;GO:0044459//plasma membrane part;GO:0043231//intracell…
Ma11_g20060	Probable E3 ubiquitin-protein ligase XBOS33	0.43	0.956	1.0973	6.70363e-08	1.1894e-08		Sorghum bicolor clone BAC Sbb12448, complete sequence.	K19044//E3 ubiquitin-protein ligase XBAT32/33 [EC:2.3.2.27];K19044//E3 ubiquitin-protein ligase XBAT32/33 [EC:2.3.2.27];K19044//E3 ubiquitin-protein ligase XBAT32/33 [EC:2.3.2.27]
Ma11_g20230	GIL1, putative, expressed	0.06	0.53	3.13946	1.79898e-12	2.15574e-13			K06636//structural maintenance of chromosome 1
Ma11_g20420	Putative expressed protein	0.043	0.133	1.62802	0.000438574	0.000138737
Ma11_g20510	Probable metal-nicotianamine transporter YSL12	4.253	1.47	-1.5238	9.57875e-64	2.4921e-65			K01807//ribose 5-phosphate isomerase A [EC:5.3.1.6]+ko00030//Pentose phosphate pathway+ko01230//Biosynthesis of amino acids+ko01100//Metabolic pathways+ko01110//Biosynthesis of secondary metabolites+ko00710//Carbon fixation in photosynthetic organisms+ko01200//Carbon metabolism;K15363//fanconi-associated nuclease 1 [EC:3.1.21.- 3.1.4.1]
Ma11_g20730	niemann-Pick C1 protein precursor, putative, expressed	1.416	2.846	1.03072	5.66835e-45	2.12535e-46			K12385//Niemann-Pick C1 protein+ko04979//Cholesterol metabolism;K12385//Niemann-Pick C1 protein+ko04979//Cholesterol metabolism;K12385//Niemann-Pick C1 protein+ko04979//Cholesterol metabolism;K12385//Niemann-Pick C1 protein+ko04979//Cholesterol metabolism;K12385//Niemann-Pick C1 protein+ko04979//Cholesterol metabolism
Ma11_g20950	Putative Uncharacterized protein	9.37	3.646	-1.34568	1.26808e-20	9.83282e-22
Ma11_g21100	no apical meristem protein, putative, expressed	2.526	5.096	1.06057	7.86485e-23	5.51671e-24	NAC	NAC domain containing protein 17 (best arabidopsis hit)	K05941//glutathione gamma-glutamylcysteinyltransferase [EC:2.3.2.15];K12581//CCR4-NOT transcription complex subunit 7/8+ko03018//RNA degradation;K01054//acylglycerol lipase [EC:3.1.1.23]+ko01100//Metabolic pathways+ko00561//Glycerolipid metabolism;K05941//glutathione gamma-glutamylcysteinyltransferase [EC:2.3.2.15];K13126//polyadenylate-binding protein+ko03015//mRNA surveillance pathway+ko03018//…	GO:0009889//regulation of biosynthetic process;GO:0044238//primary metabolic process;GO:0097659//nucleic acid-templated transcription;GO:0046483//heterocycle metabolic process;GO:0009059//macromolecule biosynthetic process;GO:0031326//regulation of cellular biosynthetic process;GO:0006139//nucleobase-containing compound metabolic process;GO:0006355//regulation of transcription, DNA-templated;GO:0…
Ma11_g21160	Myb-related protein Myb4	1.466	0.66	-1.13852	4.20358e-06	9.24237e-07	MYB		K09422//myb proto-oncogene protein, plant;K09422//transcription factor MYB, plant	GO:0050794//regulation of cellular process;GO:0031328//positive regulation of cellular biosynthetic process;GO:0051254//positive regulation of RNA metabolic process;GO:0065007//biological regulation;GO:0032502//developmental process;GO:0031326//regulation of cellular biosynthetic process;GO:0031323//regulation of cellular metabolic process;GO:0019219//regulation of nucleobase-containing compound …
Ma11_g21890	Long-chain-alcohol oxidase FAO4A	0.296	0.86	1.5471	1.7283e-12	2.0684e-13			K17756//long-chain-alcohol oxidase [EC:1.1.3.20];K17756//long-chain-alcohol oxidase [EC:1.1.3.20]
Ma11_g23210	Putative Protein LURP-one-related 15	0.596	0.256	-1.21913	1.45777e-07	2.68016e-08			K05658//ATP-binding cassette, subfamily B (MDR/TAP), member 1 [EC:3.6.3.44]+ko02010//ABC transporters;K09422//myb proto-oncogene protein, plant;K03006//DNA-directed RNA polymerase II subunit RPB1 [EC:2.7.7.6]+ko00230//Purine metabolism+ko03020//RNA polymerase+ko01100//Metabolic pathways+ko00240//Pyrimidine metabolism;K07305//peptide-methionine (R)-S-oxide reductase [EC:1.8.4.12];K03549//KUP syste…
Ma11_g23790	auxin-repressed protein, putative, expressed	8.02	3.793	-1.07228	4.97471e-17	4.54517e-18
Ma11_g24550	Putative expressed protein	2.62	0.996	-1.38251	5.81457e-11	7.80711e-12
