# Supplementary material for: MaMAPK3-MaICE1-MaPOD P7 pathway, a positive regulator of cold tolerance in banana
Source: BMC Plant Biol. 2021 Feb 17;21:97. doi: 10.1186/s12870-021-02868-z (PMC7890976; doi:10.1186/s12870-021-02868-z)
Supplement: Supplementary file 3 — Additional file 3 Table S2. Transcriptomic analysis between WT and line13 under 1 h cold treatment. [file 12870_2021_2868_MOESM3_ESM.xlsx]

## Sheet: Sheet1
Table S2. Transcriptomic analysis betwween WT and line13 under 1 h cold treatment
Gene ID	Description	WT_1h FPKM	line13_1h FPKM	log2(line13_1h/WT_1h)	Qvalue(WT_1h-vs-line13_1h)	Pvalue(WT_1h-vs-line13_1h)	TFs	PRG	Kegg Orthology	GO
Ma00_g00150	Glutaredoxin-C9	0.993	2.113	1.07868	0.000959604	0.000396779			K03676//glutaredoxin 3
Ma00_g00260	3-ketoacyl-CoA synthase 11	0.623	1.593	1.36897	4.42596e-13	6.44508e-14			K15397//3-ketoacyl-CoA synthase [EC:2.3.1.199]+ko01110//Biosynthesis of secondary metabolites+ko00062//Fatty acid elongation;K15397//3-ketoacyl-CoA synthase [EC:2.3.1.199]+ko01110//Biosynthesis of secondary metabolites+ko00062//Fatty acid elongation	GO:0071704//organic substance metabolic process;GO:1901576//organic substance biosynthetic process;GO:0043436//oxoacid metabolic process;GO:0016053//organic acid biosynthetic process;GO:0044237//cellular metabolic process;GO:0006082//organic acid metabolic process;GO:0072330//monocarboxylic acid biosynthetic process;GO:0008610//lipid biosynthetic process;GO:0006629//lipid metabolic process;GO:004…
Ma00_g00930	Putative CBS domain-containing protein CBSX5	0.773	0.293	-1.38435	2.30019e-05	7.13404e-06			K21952//CASK-interacting protein
Ma00_g01050	P-loop NTPase domain-containing protein LPA1	0.003	0.03	3.81787	0.00073473	0.000295019			K05715//2-phosphoglycerate kinase [EC:2.7.2.-]
Ma00_g01440	Uncharacterized protein	3.306	1.22	-1.41833	1.83903e-05	5.61109e-06
Ma00_g01620	Putative Cinnamate beta-D-glucosyltransferase	2.346	0.77	-1.58964	2.65055e-15	3.34336e-16			K08236//limonoid glucosyltransferase [EC:2.4.1.210];K13692//UDP-glucose:(indol-3-yl)acetate beta-D-glucosyltransferase [EC:2.4.1.121]
Ma00_g01820	3-dehydrosphinganine reductase TSC10B	6.84	2.186	-1.65448	3.57625e-48	1.51234e-49			K04708//3-dehydrosphinganine reductase [EC:1.1.1.102]+ko00600//Sphingolipid metabolism+ko01100//Metabolic pathways;K04708//3-dehydrosphinganine reductase [EC:1.1.1.102]+ko00600//Sphingolipid metabolism+ko01100//Metabolic pathways	GO:0016020//membrane;GO:0016021//integral component of membrane;GO:0031224//intrinsic component of membrane;GO:0044425//membrane part;GO:0003824//catalytic activity;GO:0016491//oxidoreductase activity;
Ma00_g02290	Uncharacterized protein	21.05	65.536	1.66857	0	0			K11323//histone arginine demethylase JMJD6 [EC:1.14.11.-];K11323//histone arginine demethylase JMJD6 [EC:1.14.11.-]
Ma00_g02370	EF hand family protein, putative, expressed	0.61	1.9	1.635	7.73431e-07	1.96886e-07			K02183//calmodulin+ko04626//Plant-pathogen interaction+ko04016//MAPK signaling pathway - plant+ko04070//Phosphatidylinositol signaling system	GO:0043169//cation binding;GO:0043167//ion binding;GO:0046872//metal ion binding;GO:0005509//calcium ion binding;GO:0005488//binding;
Ma00_g02990	Secoisolariciresinol dehydrogenase (Fragment)	1.026	3.27	1.67678	7.76937e-19	8.09278e-20			K13070//momilactone-A synthase [EC:1.1.1.295]+ko00904//Diterpenoid biosynthesis+ko01110//Biosynthesis of secondary metabolites;K09841//xanthoxin dehydrogenase [EC:1.1.1.288]+ko00906//Carotenoid biosynthesis+ko01100//Metabolic pathways+ko01110//Biosynthesis of secondary metabolites;K13070//momilactone-A synthase [EC:1.1.1.295]+ko00904//Diterpenoid biosynthesis+ko01110//Biosynthesis of secondary me…
Ma00_g05130	Putative Probable LRR receptor-like serine/threonine-protein kinase At4g08850	0.113	0.383	1.69905	6.41784e-05	2.1342e-05			K04730//interleukin-1 receptor-associated kinase 1 [EC:2.7.11.1];K04733//interleukin-1 receptor-associated kinase 4 [EC:2.7.11.1]
Ma00_g05170	Uncharacterized protein	0.476	0.133	-1.83818	5.24104e-06	1.48393e-06			K08176//MFS transporter, PHS family, inorganic phosphate transporter	GO:0006811//ion transport;GO:0015698//inorganic anion transport;GO:0051179//localization;GO:0006817//phosphate ion transport;GO:0051234//establishment of localization;GO:0006820//anion transport;GO:0006810//transport;GO:0005623//cell;GO:0044464//cell part;GO:0005887//integral component of plasma membrane;GO:0016021//integral component of membrane;GO:0031224//intrinsic component of membrane;GO:007…
Ma01_g00010	abhydrolase domain-containing protein FAM108C1, putative, expressed	0.093	0.253	1.4534	0.000188146	6.74632e-05
Ma01_g02640	Uncharacterized protein	0.283	0.61	1.10166	3.05981e-05	9.67035e-06	bHLH		K16190//glucuronokinase [EC:2.7.1.43]+ko00520//Amino sugar and nucleotide sugar metabolism+ko00040//Pentose and glucuronate interconversions+ko01100//Metabolic pathways+ko00053//Ascorbate and aldarate metabolism;K13422//transcription factor MYC2+ko04016//MAPK signaling pathway - plant+ko04075//Plant hormone signal transduction	GO:0005488//binding;GO:0046983//protein dimerization activity;GO:0005515//protein binding;
Ma01_g03370	Probable sugar phosphate/phosphate translocator At1g12500	0.263	0.58	1.15187	0.00016918	6.02321e-05			K15286//solute carrier family 35, member E4;K15285//solute carrier family 35, member E3;K15283//solute carrier family 35, member E1
Ma01_g03440	Putative Transcription factor MYC4	1.346	0.656	-1.03083	8.76029e-08	2.00021e-08	bHLH		K13422//transcription factor MYC2+ko04016//MAPK signaling pathway - plant+ko04075//Plant hormone signal transduction	GO:0046983//protein dimerization activity;GO:0005515//protein binding;GO:0005488//binding;
Ma01_g04500	Putative Wall-associated receptor kinase 3	0.143	0.403	1.52616	1.6887e-06	4.47174e-07			K04733//interleukin-1 receptor-associated kinase 4 [EC:2.7.11.1]
Ma01_g05500	Putative expressed protein	0.283	1.44	2.15347	4.65298e-07	1.15498e-07
Ma01_g05720	Putative Pentatricopeptide repeat-containing protein At1g77360, mitochondrial	0	0.056	4.61458	0.000929756	0.00038294			K17964//leucine-rich PPR motif-containing protein, mitochondrial
Ma01_g05830	retrotransposon protein, putative, unclassified, expressed	1.336	0.456	-1.54891	4.06848e-13	5.91607e-14
Ma01_g06010	DCdomain-containing protein, putative, expressed	2.723	9.903	1.85147	1.01829e-36	5.49646e-38			K17609//nucleoredoxin [EC:1.8.1.8]
Ma01_g06170	Putative disease resistance protein RGA1	0.036	0.19	2.36401	5.63381e-07	1.40957e-07			K19613//leucine-rich repeat protein SHOC2;K15078//structure-specific endonuclease subunit SLX1 [EC:3.6.1.-]
Ma01_g06620	Protein trichome birefringence-like 33	0.08	0.416	2.33244	1.12961e-06	2.92133e-07			K16573//gamma-tubulin complex component 6;K16573//gamma-tubulin complex component 6
Ma01_g08070	expressed protein	0.09	0.5	2.49594	1.27768e-08	2.6644e-09			K03097//casein kinase II subunit alpha [EC:2.7.11.1]+ko04712//Circadian rhythm - plant+ko03008//Ribosome biogenesis in eukaryotes;K10990//RecQ-mediated genome instability protein 1;K00430//peroxidase [EC:1.11.1.7]+ko01100//Metabolic pathways+ko01110//Biosynthesis of secondary metabolites+ko00940//Phenylpropanoid biosynthesis
Ma01_g08370	Uncharacterized protein	2.39	1.133	-1.10238	5.28327e-05	1.73385e-05
Ma01_g08840	Putative WEB family protein At1g65010, chloroplastic	1.946	4.21	1.1072	8.4793e-42	4.09236e-43			K12811//ATP-dependent RNA helicase DDX46/PRP5 [EC:3.6.4.13]+ko03040//Spliceosome;K10406//kinesin family member C2/C3;K12472//epidermal growth factor receptor substrate 15+ko04144//Endocytosis;K20283//golgin subfamily A member 4;K12811//ATP-dependent RNA helicase DDX46/PRP5 [EC:3.6.4.13]+ko03040//Spliceosome;K20283//golgin subfamily A member 4;K12811//ATP-dependent RNA helicase DDX46/PRP5 [EC:3.6.…
Ma01_g10070	Protein NRT1/ PTR FAMILY 6	1.11	0.523	-1.12598	2.97545e-12	4.57244e-13			K14638//solute carrier family 15 (peptide/histidine transporter), member 3/4;K14638//solute carrier family 15 (peptide/histidine transporter), member 3/4
Ma01_g10260	Uncharacterized protein	0.766	0	-6.76585	2.29069e-13	3.26431e-14				GO:0016021//integral component of membrane;GO:0005886//plasma membrane;GO:0044425//membrane part;GO:0005623//cell;GO:0071944//cell periphery;GO:0031224//intrinsic component of membrane;GO:0044464//cell part;GO:0016020//membrane;
Ma01_g10350	Putative Small heat shock protein, chloroplastic (Fragment)	7.58	3.24	-1.20414	2.5471e-22	2.24689e-23			K13993//HSP20 family protein+ko04141//Protein processing in endoplasmic reticulum;K13993//HSP20 family protein+ko04141//Protein processing in endoplasmic reticulum
Ma01_g11650	Probable alpha,alpha-trehalose-phosphate synthase [UDP-forming] 9	0.256	0.08	-1.65245	1.55329e-08	3.26496e-09			K16055//trehalose 6-phosphate synthase/phosphatase [EC:2.4.1.15 3.1.3.12]+ko01100//Metabolic pathways+ko00500//Starch and sucrose metabolism
Ma01_g11870	Putative expressed protein	0.156	0.396	1.33244	5.89524e-06	1.68171e-06
Ma01_g11920	Putative Protein SHI RELATED SEQUENCE 7	0.523	0.25	-1.0826	5.16901e-05	1.6942e-05	SRS
Ma01_g11980	Putative expressed protein	0.04	0.336	2.55483	6.52491e-06	1.8715e-06			K11323//histone arginine demethylase JMJD6 [EC:1.14.11.-]
Ma01_g12710	Putative Protein ASPARTIC PROTEASE IN GUARD CELL 2	3.203	7.416	1.21487	1.19117e-43	5.51998e-45			K02882//large subunit ribosomal protein L18Ae+ko03010//Ribosome;K01381//saccharopepsin [EC:3.4.23.25];K00924//;K06002//pepsin A [EC:3.4.23.1];K02882//large subunit ribosomal protein L18Ae+ko03010//Ribosome;K01381//saccharopepsin [EC:3.4.23.25]	GO:0016787//hydrolase activity;GO:0003824//catalytic activity;GO:0070011//peptidase activity, acting on L-amino acid peptides;GO:0004190//aspartic-type endopeptidase activity;GO:0008233//peptidase activity;GO:0004175//endopeptidase activity;GO:0070001//aspartic-type peptidase activity;
Ma01_g13530	Putative 3'-N-debenzoyl-2'-deoxytaxol N-benzoyltransferase	4.41	9.026	1.04744	4.94019e-36	2.73589e-37			K19861//benzyl alcohol O-benzoyltransferase [EC:2.3.1.196 2.3.1.232];K20240//spermidine dicoumaroyl transferase [EC:2.3.1.249];K19861//benzyl alcohol O-benzoyltransferase [EC:2.3.1.196 2.3.1.232]	GO:0016747//transferase activity, transferring acyl groups other than amino-acyl groups;GO:0003824//catalytic activity;GO:0016746//transferase activity, transferring acyl groups;GO:0016740//transferase activity;
Ma01_g14170	glycosyltransferase, putative, expressed	0.3	0.62	1.09068	0.000362858	0.000136955			K18207//protein O-mannose beta-1,4-N-acetylglucosaminyltransferase [EC:2.4.1.312]+ko00515//Mannose type O-glycan biosynthesis+ko01100//Metabolic pathways;K18134//protein O-GlcNAc transferase [EC:2.4.1.255]+ko00514//Other types of O-glycan biosynthesis;K18207//protein O-mannose beta-1,4-N-acetylglucosaminyltransferase [EC:2.4.1.312]+ko00515//Mannose type O-glycan biosynthesis+ko01100//Metabolic pa…	GO:0003824//catalytic activity;GO:0016757//transferase activity, transferring glycosyl groups;GO:0016740//transferase activity;
Ma01_g14390	Putative receptor-like protein kinase At4g00960	0.173	0.466	1.66259	2.45338e-06	6.62393e-07			K04733//interleukin-1 receptor-associated kinase 4 [EC:2.7.11.1];K04733//interleukin-1 receptor-associated kinase 4 [EC:2.7.11.1]	GO:1901363//heterocyclic compound binding;GO:0005524//ATP binding;GO:0001883//purine nucleoside binding;GO:0032553//ribonucleotide binding;GO:0004672//protein kinase activity;GO:0043167//ion binding;GO:0016772//transferase activity, transferring phosphorus-containing groups;GO:0003824//catalytic activity;GO:0032550//purine ribonucleoside binding;GO:0032549//ribonucleoside binding;GO:0017076//puri…
Ma01_g15000	Homeobox-leucine zipper protein HOX21	0.97	2.183	1.17129	5.06978e-14	6.9454e-15			K09338//homeobox-leucine zipper protein;K09338//homeobox-leucine zipper protein	GO:0043231//intracellular membrane-bounded organelle;GO:0043229//intracellular organelle;GO:0044424//intracellular part;GO:0005623//cell;GO:0043226//organelle;GO:0044464//cell part;GO:0043227//membrane-bounded organelle;GO:0005634//nucleus;GO:0005622//intracellular;GO:1901363//heterocyclic compound binding;GO:0005488//binding;GO:0003676//nucleic acid binding;GO:0097159//organic cyclic compound bi…
Ma01_g15140	Uncharacterized protein	0.706	1.626	1.19235	2.03734e-08	4.33744e-09
Ma01_g15600	Putative Cyclin-SDS-like	0.1	0.313	1.43678	0.00077012	0.000310229			K06627//cyclin A;K21777//G2/mitotic-specific cyclin-B, other
Ma01_g17310	ABC transporter B family member 4	0.036	0.116	1.72933	9.7223e-08	2.23097e-08		PREDICTED: Vitis vinifera hypothetical protein LOC100262734 (LOC100262734), mRNA	K05658//ATP-binding cassette, subfamily B (MDR/TAP), member 1 [EC:3.6.3.44]+ko02010//ABC transporters
Ma01_g17610	Putative Plastidial pyruvate kinase 4, chloroplastic	0.07	0.233	1.74748	0.000171084	6.09811e-05			K00873//pyruvate kinase [EC:2.7.1.40]+ko00010//Glycolysis / Gluconeogenesis+ko00230//Purine metabolism+ko01230//Biosynthesis of amino acids+ko01100//Metabolic pathways+ko01110//Biosynthesis of secondary metabolites+ko00620//Pyruvate metabolism+ko01200//Carbon metabolism;K00873//pyruvate kinase [EC:2.7.1.40]+ko00010//Glycolysis / Gluconeogenesis+ko00230//Purine metabolism+ko01230//Biosynthesis of …
Ma01_g18990	Probable histidine kinase 1	0.006	0.023	1.88659	0.000331635	0.000124255			K19691//osomolarity two-component system, sensor histidine kinase NIK1 [EC:2.7.13.3];K14509//ethylene receptor [EC:2.7.13.-]+ko04016//MAPK signaling pathway - plant+ko04075//Plant hormone signal transduction
Ma01_g20070	Pyrophosphate-energized vacuolar membrane proton pump	0.443	0.936	1.02611	4.00182e-08	8.81082e-09		cysteine-rich RLK (RECEPTOR-like protein kinase) 10 (best arabidopsis hit)	K01507//inorganic pyrophosphatase [EC:3.6.1.1]+ko00190//Oxidative phosphorylation;K01507//inorganic pyrophosphatase [EC:3.6.1.1]+ko00190//Oxidative phosphorylation	GO:0051179//localization;GO:0006812//cation transport;GO:0006811//ion transport;GO:0006810//transport;GO:0015992//proton transport;GO:0051234//establishment of localization;GO:0006818//hydrogen transport;GO:0015672//monovalent inorganic cation transport;GO:0016021//integral component of membrane;GO:0016020//membrane;GO:0044425//membrane part;GO:0031224//intrinsic component of membrane;GO:0016462/…
Ma01_g20890	Protein DROOPING LEAF	0.383	0.023	-4.11877	2.44037e-08	5.24493e-09	C2C2-YABBY
Ma01_g20940	Uncharacterized protein	0.436	0.1	-2.13926	0.000238159	8.69431e-05
Ma01_g21380	Aspartic proteinase oryzasin-1	0.53	3.233	2.63825	1.50607e-65	4.68675e-67			K08245//phytepsin [EC:3.4.23.40];K08245//phytepsin [EC:3.4.23.40]	GO:0071704//organic substance metabolic process;GO:0008152//metabolic process;GO:0044238//primary metabolic process;GO:0006629//lipid metabolic process;GO:0016787//hydrolase activity;GO:0008233//peptidase activity;GO:0004175//endopeptidase activity;GO:0003824//catalytic activity;GO:0070001//aspartic-type peptidase activity;GO:0070011//peptidase activity, acting on L-amino acid peptides;GO:0004190…
Ma01_g21500	Putative Interactor of constitutive active ROPs 4	1.186	3.223	1.48829	1.15131e-52	4.42014e-54			K03231//elongation factor 1-alpha+ko03013//RNA transport;K03231//elongation factor 1-alpha+ko03013//RNA transport;K22020//mucin-19;K03231//elongation factor 1-alpha+ko03013//RNA transport;K22020//mucin-19;K03231//elongation factor 1-alpha+ko03013//RNA transport;K22020//mucin-19;K03231//elongation factor 1-alpha+ko03013//RNA transport;K22020//mucin-19;K03231//elongation factor 1-alpha+ko03013//RNA…
Ma01_g22540	Putative E3 ubiquitin-protein ligase MBR1	1.143	0.55	-1.06215	0.000591406	0.000232983			K19041//E3 ubiquitin-protein ligase RNF38/44 [EC:2.3.2.27];K19041//E3 ubiquitin-protein ligase RNF38/44 [EC:2.3.2.27]
Ma02_g00290	MYB family transcription factor, putative, expressed	0.15	0.356	1.22061	7.69281e-05	2.59575e-05	MYB		K09422//myb proto-oncogene protein, plant
Ma02_g00370	eukaryotic aspartyl protease domain containing protein, expressed	0.206	1.313	2.67509	7.42271e-23	6.37817e-24			K02882//large subunit ribosomal protein L18Ae+ko03010//Ribosome;K01381//saccharopepsin [EC:3.4.23.25];K00924//
Ma02_g00910	Uncharacterized protein	5.37	1.15	-2.22895	4.95118e-11	8.33911e-12
Ma02_g01190	Putative Calmodulin-binding protein 25	5.72	12.396	1.10887	4.06843e-30	2.70965e-31				GO:0031224//intrinsic component of membrane;GO:0016021//integral component of membrane;GO:0016020//membrane;GO:0044425//membrane part;
Ma02_g01720	Probable inorganic phosphate transporter 1-4	4.193	0.233	-4.58126	4.41983e-38	2.30535e-39			K08176//MFS transporter, PHS family, inorganic phosphate transporter;K08176//MFS transporter, PHS family, inorganic phosphate transporter	GO:0015698//inorganic anion transport;GO:0006817//phosphate ion transport;GO:0051234//establishment of localization;GO:0006820//anion transport;GO:0051179//localization;GO:0006810//transport;GO:0006811//ion transport;GO:0016021//integral component of membrane;GO:0071944//cell periphery;GO:0044459//plasma membrane part;GO:0005887//integral component of plasma membrane;GO:0044464//cell part;GO:0031…
Ma02_g01750	Putative Calmodulin-binding protein 25	11.63	25.103	1.10293	2.12914e-72	6.03941e-74
Ma02_g01890	NAC transcription factor 29	0.776	2.24	1.51182	4.33472e-15	5.54655e-16	NAC	NAC domain containing protein 17 (best arabidopsis hit)	K01054//acylglycerol lipase [EC:3.1.1.23]+ko01100//Metabolic pathways+ko00561//Glycerolipid metabolism;K12581//CCR4-NOT transcription complex subunit 7/8+ko03018//RNA degradation;K13126//polyadenylate-binding protein+ko03015//mRNA surveillance pathway+ko03018//RNA degradation+ko03013//RNA transport;K13126//polyadenylate-binding protein+ko03015//mRNA surveillance pathway+ko03018//RNA degradation+k…	GO:0009059//macromolecule biosynthetic process;GO:0009987//cellular process;GO:0031326//regulation of cellular biosynthetic process;GO:2001141//regulation of RNA biosynthetic process;GO:0044260//cellular macromolecule metabolic process;GO:0034641//cellular nitrogen compound metabolic process;GO:2000112//regulation of cellular macromolecule biosynthetic process;GO:0008152//metabolic process;GO:003…
Ma02_g02850	Putative Protein YLS9	13.983	30.3	1.10675	6.63436e-115	1.22701e-116
Ma02_g04650	Naringenin,2-oxoglutarate 3-dioxygenase (Fragment)	0.61	3.81	2.66057	1.0521e-60	3.51453e-62			K00475//naringenin 3-dioxygenase [EC:1.14.11.9]+ko01100//Metabolic pathways+ko01110//Biosynthesis of secondary metabolites+ko00941//Flavonoid biosynthesis;K00475//naringenin 3-dioxygenase [EC:1.14.11.9]+ko01100//Metabolic pathways+ko01110//Biosynthesis of secondary metabolites+ko00941//Flavonoid biosynthesis	GO:0003824//catalytic activity;GO:0043167//ion binding;GO:0005488//binding;GO:0043169//cation binding;GO:0046872//metal ion binding;GO:0016491//oxidoreductase activity;
Ma02_g04740	Uncharacterized protein	0.106	0.23	1.02552	4.78959e-06	1.34615e-06			K17982//geranyllinalool synthase [EC:4.2.3.144]+ko00904//Diterpenoid biosynthesis;K17982//geranyllinalool synthase [EC:4.2.3.144]+ko00904//Diterpenoid biosynthesis;K17982//geranyllinalool synthase [EC:4.2.3.144]+ko00904//Diterpenoid biosynthesis
Ma02_g04920	Peroxidase 3	0.213	1.59	2.92938	1.74352e-20	1.66846e-21			K00430//peroxidase [EC:1.11.1.7]+ko01100//Metabolic pathways+ko01110//Biosynthesis of secondary metabolites+ko00940//Phenylpropanoid biosynthesis;K00430//peroxidase [EC:1.11.1.7]+ko01100//Metabolic pathways+ko01110//Biosynthesis of secondary metabolites+ko00940//Phenylpropanoid biosynthesis
Ma02_g05290	CDPK-related kinase 3	0.763	0.42	-1.01209	3.56958e-08	7.81835e-09			K13412//calcium-dependent protein kinase [EC:2.7.11.1]+ko04626//Plant-pathogen interaction;K13412//calcium-dependent protein kinase [EC:2.7.11.1]+ko04626//Plant-pathogen interaction
Ma02_g05320	Protein STAY-GREEN, chloroplastic	0.423	1.67	2.02108	2.19433e-15	2.75421e-16			K18213//proteinaceous RNase P [EC:3.1.26.5]+ko03013//RNA transport;K22013//magnesium dechelatase [EC:4.99.1.10]+ko00860//Porphyrin and chlorophyll metabolism+ko01110//Biosynthesis of secondary metabolites
Ma02_g05330	(3S,6E)-nerolidol synthase 1	0.083	0.68	2.94125	7.25861e-11	1.23876e-11			K15086//(3S)-linalool synthase [EC:4.2.3.25]+ko00902//Monoterpenoid biosynthesis+ko01110//Biosynthesis of secondary metabolites;K14175//(3S,6E)-nerolidol synthase [EC:4.2.3.48]+ko00909//Sesquiterpenoid and triterpenoid biosynthesis+ko01100//Metabolic pathways;K15086//(3S)-linalool synthase [EC:4.2.3.25]+ko00902//Monoterpenoid biosynthesis+ko01110//Biosynthesis of secondary metabolites
Ma02_g06250	Putative WAT1-related protein At5g47470	0.446	1.613	1.87962	4.48447e-18	4.85753e-19			K17500//integrin-linked kinase-associated serine/threonine phosphatase 2C [EC:3.1.3.16];K07874//Ras-related protein Rab-1A	GO:0016021//integral component of membrane;GO:0044425//membrane part;GO:0016020//membrane;GO:0031224//intrinsic component of membrane;GO:0022857//transmembrane transporter activity;GO:0005215//transporter activity;
Ma02_g07260	tyrosine phosphatase family protein, putative, expressed	5.5	2.54	-1.11091	2.93513e-20	2.84993e-21			K18045//tyrosine-protein phosphatase SIW14 [EC:3.1.3.48];K18045//tyrosine-protein phosphatase SIW14 [EC:3.1.3.48]	GO:0044464//cell part;GO:0044424//intracellular part;GO:0005623//cell;GO:0005737//cytoplasm;GO:0005622//intracellular;GO:0004721//phosphoprotein phosphatase activity;GO:0004725//protein tyrosine phosphatase activity;GO:0016791//phosphatase activity;GO:0003824//catalytic activity;GO:0016787//hydrolase activity;GO:0016788//hydrolase activity, acting on ester bonds;GO:0042578//phosphoric ester hydro…
Ma02_g07370	Fasciclin-like arabinogalactan protein 2	0.193	0.45	1.24184	0.000751772	0.000302291			K19519//transforming growth factor-beta-induced protein
Ma02_g10710	Uncharacterized protein	0.053	0.13	1.30228	5.21748e-05	1.71091e-05			K17943//pumilio RNA-binding family	GO:0003723//RNA binding;GO:0005488//binding;GO:0043167//ion binding;GO:0003676//nucleic acid binding;GO:1901363//heterocyclic compound binding;GO:0043169//cation binding;GO:0097159//organic cyclic compound binding;GO:0046872//metal ion binding;
Ma02_g10950	Putative Fasciclin-like arabinogalactan protein 9	3.903	11.97	1.64042	1.47182e-78	3.84611e-80			K19519//transforming growth factor-beta-induced protein
Ma02_g11000	Putative Uncharacterized protein	0.803	1.633	1.02719	0.000226881	8.23663e-05
Ma02_g11170	Chlorophyll a-b binding protein 3C, chloroplastic	710.396	3728.58	2.42389	0	0			K08912//light-harvesting complex II chlorophyll a/b binding protein 1+ko01100//Metabolic pathways+ko00196//Photosynthesis - antenna proteins	GO:0036211//protein modification process;GO:0006091//generation of precursor metabolites and energy;GO:0043412//macromolecule modification;GO:0009987//cellular process;GO:0008152//metabolic process;GO:0019684//photosynthesis, light reaction;GO:0044238//primary metabolic process;GO:0009765//photosynthesis, light harvesting;GO:0044267//cellular protein metabolic process;GO:0006464//cellular protein…
Ma02_g11420	Hypothetical protein	0	0.22	4.9174	0.000185763	6.64835e-05			K21952//CASK-interacting protein
Ma02_g11720	Putative Pentatricopeptide repeat-containing protein At1g08070, chloroplastic	0.436	0.18	-1.30143	4.95303e-05	1.61878e-05			K19589//release factor glutamine methyltransferase [EC:2.1.1.297];K10683//BRCA1-associated RING domain protein 1+ko03440//Homologous recombination	GO:0005488//binding;GO:0046872//metal ion binding;GO:0043167//ion binding;GO:0046914//transition metal ion binding;GO:0008270//zinc ion binding;GO:0043169//cation binding;
Ma02_g12030	B3 domain-containing protein Os03g0120900	6.39	3.133	-1.03979	6.65273e-26	5.07715e-27	ABI3VP1	Hordeum vulgare subsp. vulgare mRNA for predicted protein, complete cds, clone: NIASHv2087M16	K09287//RAV-like factor
Ma02_g12100	RING-H2 finger protein ATL3J, putative, expressed	1.566	4.29	1.44347	9.4857e-26	7.30817e-27			K10663//E3 ubiquitin-protein ligase ATL4 [EC:2.3.2.27]
Ma02_g12750	Putative OsWAK112d - OsWAK receptor-like protein kinase, expressed	0.01	0.04	1.8577	2.31435e-05	7.18156e-06			K04733//interleukin-1 receptor-associated kinase 4 [EC:2.7.11.1]
Ma02_g12770	Putative Wall-associated receptor kinase 2	0.813	2.2	1.42954	8.86152e-45	3.99601e-46			K04733//interleukin-1 receptor-associated kinase 4 [EC:2.7.11.1]
Ma02_g12780	Putative OsWAK14 - OsWAK receptor-like protein kinase, expressed	0.453	1.053	1.20725	1.49652e-49	6.18086e-51			K04733//interleukin-1 receptor-associated kinase 4 [EC:2.7.11.1];K04733//interleukin-1 receptor-associated kinase 4 [EC:2.7.11.1];K04733//interleukin-1 receptor-associated kinase 4 [EC:2.7.11.1]
Ma02_g12790	Putative OsWAK112d - OsWAK receptor-like protein kinase, expressed	0.163	0.39	1.28229	4.10946e-07	1.01196e-07			K04733//interleukin-1 receptor-associated kinase 4 [EC:2.7.11.1]
Ma02_g13010	wall-associated receptor kinase-like 22 precursor, putative, expressed	6.45	13.156	1.01755	1.51477e-24	1.22056e-25			K04733//interleukin-1 receptor-associated kinase 4 [EC:2.7.11.1];K04733//interleukin-1 receptor-associated kinase 4 [EC:2.7.11.1]
Ma02_g13020	Putative GDSL esterase/lipase At5g55050	57.496	28.326	-1.08951	0	0			K10960//geranylgeranyl diphosphate/geranylgeranyl-bacteriochlorophyllide a reductase [EC:1.3.1.83 1.3.1.111]+ko00900//Terpenoid backbone biosynthesis+ko00860//Porphyrin and chlorophyll metabolism+ko01100//Metabolic pathways+ko01110//Biosynthesis of secondary metabolites;K00679//phospholipid:diacylglycerol acyltransferase [EC:2.3.1.158]+ko00561//Glycerolipid metabolism;K21026//acetylajmaline ester…	GO:0016787//hydrolase activity;GO:0016788//hydrolase activity, acting on ester bonds;GO:0003824//catalytic activity;
Ma02_g13770	Putative Kinesin-like protein NACK1	4.233	10.643	1.35611	4.70117e-187	4.98235e-189			K11498//centromeric protein E;K11498//centromeric protein E
Ma02_g14380	Small heat shock protein, chloroplastic	2.286	0.88	-1.368	2.37559e-10	4.25167e-11			K13993//HSP20 family protein+ko04141//Protein processing in endoplasmic reticulum;K13993//HSP20 family protein+ko04141//Protein processing in endoplasmic reticulum
Ma02_g14790	Putative Uncharacterized protein	1.25	0.493	-1.33907	1.30492e-05	3.89264e-06
Ma02_g15080	Pathogenesis-related protein 1C	9.563	22.226	1.20791	1.37318e-54	5.10072e-56			K13449//pathogenesis-related protein 1+ko04626//Plant-pathogen interaction+ko04016//MAPK signaling pathway - plant+ko04075//Plant hormone signal transduction	GO:0005576//extracellular region;
Ma02_g16390	Putative Calmodulin-binding protein 60 D	0.596	1.67	1.48856	5.00237e-09	1.00548e-09				GO:0006950//response to stress;GO:0050896//response to stimulus;GO:0005516//calmodulin binding;GO:0005488//binding;GO:0005515//protein binding;
Ma02_g16580	Probable mitochondrial adenine nucleotide transporter BTL3	3.02	1.46	-1.03464	1.7542e-28	1.2303e-29			K14684//solute carrier family 25 (mitochondrial phosphate transporter), member 23/24/25/41;K14684//solute carrier family 25 (mitochondrial phosphate transporter), member 23/24/25/41;K14684//solute carrier family 25 (mitochondrial phosphate transporter), member 23/24/25/41
Ma02_g16890	Homeobox-leucine zipper protein ROC8	0.146	0.313	1.08852	7.89016e-06	2.2926e-06			K09338//homeobox-leucine zipper protein
Ma02_g18240	Putative Probable LRR receptor-like serine/threonine-protein kinase At1g51860	44.566	92.29	1.02953	0	0		Leucine-rich repeat transmembrane protein kinase protein (best arabidopsis hit)	K04733//interleukin-1 receptor-associated kinase 4 [EC:2.7.11.1];K04733//interleukin-1 receptor-associated kinase 4 [EC:2.7.11.1];K04733//interleukin-1 receptor-associated kinase 4 [EC:2.7.11.1];K04733//interleukin-1 receptor-associated kinase 4 [EC:2.7.11.1];K04733//interleukin-1 receptor-associated kinase 4 [EC:2.7.11.1]
Ma02_g18260	Putative leucine-rich repeat receptor-like protein kinase At2g19210	0.373	0.82	1.11258	2.32123e-08	4.97079e-09		Leucine-rich repeat transmembrane protein kinase protein (best arabidopsis hit)	K04733//interleukin-1 receptor-associated kinase 4 [EC:2.7.11.1]
Ma02_g18550	Beta-galactosidase	4.32	8.743	1.03571	1.476e-77	3.88769e-79			K12309//beta-galactosidase [EC:3.2.1.23]+ko00600//Sphingolipid metabolism+ko00604//Glycosphingolipid biosynthesis - ganglio series+ko00531//Glycosaminoglycan degradation+ko00511//Other glycan degradation+ko01100//Metabolic pathways+ko00052//Galactose metabolism;K12309//beta-galactosidase [EC:3.2.1.23]+ko00600//Sphingolipid metabolism+ko00604//Glycosphingolipid biosynthesis - ganglio series+ko0053…	GO:0044238//primary metabolic process;GO:0071704//organic substance metabolic process;GO:0005975//carbohydrate metabolic process;GO:0008152//metabolic process;GO:0016787//hydrolase activity;GO:0004553//hydrolase activity, hydrolyzing O-glycosyl compounds;GO:0015925//galactosidase activity;GO:0003824//catalytic activity;GO:0004565//beta-galactosidase activity;GO:0016798//hydrolase activity, acting…
Ma02_g18570	GDSL esterase/lipase APG	0.136	0.473	1.71833	3.6278e-05	1.15871e-05			K00679//phospholipid:diacylglycerol acyltransferase [EC:2.3.1.158]+ko00561//Glycerolipid metabolism;K10960//geranylgeranyl diphosphate/geranylgeranyl-bacteriochlorophyllide a reductase [EC:1.3.1.83 1.3.1.111]+ko00900//Terpenoid backbone biosynthesis+ko00860//Porphyrin and chlorophyll metabolism+ko01100//Metabolic pathways+ko01110//Biosynthesis of secondary metabolites;K00679//phospholipid:diacylg…	GO:0016788//hydrolase activity, acting on ester bonds;GO:0003824//catalytic activity;GO:0016787//hydrolase activity;
Ma02_g18860	Putative EG45-like domain containing protein	0.35	1.473	2.11743	2.89861e-07	7.01434e-08			K14771//U3 small nucleolar RNA-associated protein 19;K14771//U3 small nucleolar RNA-associated protein 19;K20628//expansin
Ma02_g19010	Tubulin alpha chain	0.21	0.673	1.59548	3.63495e-07	8.90953e-08		Disease resistance protein (TIR-NBS-LRR class) family (best arabidopsis hit)	K07374//tubulin alpha+ko04145//Phagosome;K07374//tubulin alpha+ko04145//Phagosome	GO:0009987//cellular process;GO:0007017//microtubule-based process;GO:0044424//intracellular part;GO:0044430//cytoskeletal part;GO:0099513//polymeric cytoskeletal fiber;GO:0043229//intracellular organelle;GO:0099081//supramolecular polymer;GO:0005856//cytoskeleton;GO:0044464//cell part;GO:0099080//supramolecular complex;GO:0044422//organelle part;GO:0099512//supramolecular fiber;GO:0044446//intra…
Ma02_g19210	Putative Non-specific lipid-transfer protein-like protein At2g13820	1.82	7.163	1.9905	9.46735e-47	4.12656e-48				GO:0006869//lipid transport;GO:0006810//transport;GO:0051234//establishment of localization;GO:0071702//organic substance transport;GO:0033036//macromolecule localization;GO:0010876//lipid localization;GO:0051179//localization;GO:0005488//binding;GO:0008289//lipid binding;
Ma02_g19230	Putative Non-specific lipid-transfer protein-like protein At2g13820	1.876	7.173	1.96085	5.51521e-38	2.89389e-39			K08360//cytochrome b-561 [EC:1.16.5.1];K00430//peroxidase [EC:1.11.1.7]+ko01100//Metabolic pathways+ko01110//Biosynthesis of secondary metabolites+ko00940//Phenylpropanoid biosynthesis;K08360//cytochrome b-561 [EC:1.16.5.1];K00430//peroxidase [EC:1.11.1.7]+ko01100//Metabolic pathways+ko01110//Biosynthesis of secondary metabolites+ko00940//Phenylpropanoid biosynthesis	GO:0051234//establishment of localization;GO:0006869//lipid transport;GO:0033036//macromolecule localization;GO:0071702//organic substance transport;GO:0010876//lipid localization;GO:0051179//localization;GO:0006810//transport;GO:0008289//lipid binding;GO:0005488//binding;
Ma02_g19500	expressed protein	0.22	0.466	1.10071	0.000712715	0.000285216			K13217//pre-mRNA-processing factor 39;K19525//vacuolar protein sorting-associated protein 13A/C;K13217//pre-mRNA-processing factor 39;K19525//vacuolar protein sorting-associated protein 13A/C
Ma02_g19880	Non-specific phospholipase C4	0.106	0.756	2.86137	6.94332e-17	7.97182e-18			K01114//phospholipase C [EC:3.1.4.3]+ko01100//Metabolic pathways+ko01110//Biosynthesis of secondary metabolites+ko00564//Glycerophospholipid metabolism+ko00565//Ether lipid metabolism+ko00562//Inositol phosphate metabolism;K01114//phospholipase C [EC:3.1.4.3]+ko01100//Metabolic pathways+ko01110//Biosynthesis of secondary metabolites+ko00564//Glycerophospholipid metabolism+ko00565//Ether lipid met…	GO:0008152//metabolic process;GO:0003824//catalytic activity;GO:0016787//hydrolase activity;GO:0016788//hydrolase activity, acting on ester bonds;
Ma02_g19950	Putative Ankyrin repeat-containing protein	7.203	20.73	1.51616	1.42885e-303	9.50154e-306			K15502//serine/threonine-protein phosphatase 6 regulatory ankyrin repeat subunit A;K15502//serine/threonine-protein phosphatase 6 regulatory ankyrin repeat subunit A;K15503//serine/threonine-protein phosphatase 6 regulatory ankyrin repeat subunit B;K15502//serine/threonine-protein phosphatase 6 regulatory ankyrin repeat subunit A;K15503//serine/threonine-protein phosphatase 6 regulatory ankyrin r…
Ma02_g19980	Uncharacterized protein	0.086	0.383	2.1334	5.40967e-05	1.77674e-05			K15502//serine/threonine-protein phosphatase 6 regulatory ankyrin repeat subunit A
Ma02_g21320	Zinc transporter 4, chloroplastic	42.74	18.093	-1.2446	1.02707e-239	8.48393e-242			K14709//solute carrier family 39 (zinc transporter), member 1/2/3;K14709//solute carrier family 39 (zinc transporter), member 1/2/3;K14709//solute carrier family 39 (zinc transporter), member 1/2/3
Ma02_g21540	Putative Zinc finger CCCH domain-containing protein 39	2.233	0.596	-1.89638	4.58106e-11	7.68956e-12	C3H		K15308//tristetraprolin;K18753//butyrate response factor 1;K15308//tristetraprolin;K18753//butyrate response factor
Ma02_g22540	Myb-related protein 308	1.91	4.31	1.13081	1.16046e-16	1.34984e-17			K09422//myb proto-oncogene protein, plant;K09422//transcription factor MYB, plant	GO:0003676//nucleic acid binding;GO:0003677//DNA binding;GO:1901363//heterocyclic compound binding;GO:0097159//organic cyclic compound binding;GO:0005488//binding;
Ma02_g23200	Respiratory burst oxidase homolog protein C	0.436	0.903	1.0388	4.81559e-09	9.65933e-10			K13447//respiratory burst oxidase [EC:1.6.3.- 1.11.1.-]+ko04626//Plant-pathogen interaction+ko04016//MAPK signaling pathway - plant;K13447//respiratory burst oxidase [EC:1.6.3.- 1.11.1.-]+ko04626//Plant-pathogen interaction+ko04016//MAPK signaling pathway - plant
Ma02_g24000	DUF630/DUF632 domains containing protein, putative, expressed	0.223	0.453	1.03699	1.95072e-07	4.6334e-08
Ma02_g24140	Putative expressed protein	5.293	1.956	-1.395	1.23881e-19	1.23632e-20			K14306//nuclear pore complex protein Nup62+ko03013//RNA transport
Ma03_g00750	Uncharacterized protein	0.226	1.09	2.33244	4.7819e-11	8.03412e-12			K02883//large subunit ribosomal protein L18e+ko03010//Ribosome;K11855//ubiquitin carboxyl-terminal hydrolase 36/42 [EC:3.4.19.12];K11855//ubiquitin carboxyl-terminal hydrolase 36/42 [EC:3.4.19.12];K05747//Wiskott-Aldrich syndrome protein+ko04144//Endocytosis;K12826//splicing factor 3A subunit 2+ko03040//Spliceosome;K02184//formin 2
Ma03_g00960	Pleiotropic drug resistance protein 3	0.423	1.016	1.12905	1.51357e-18	1.6041e-19		pleiotropic drug resistance 9 (best arabidopsis hit)	K05681//ATP-binding cassette, subfamily G (WHITE), member 2+ko02010//ABC transporters;K05681//ATP-binding cassette, subfamily G (WHITE), member 2+ko02010//ABC transporters;K21396//ATP-binding cassette, subfamily G (WHITE), eye pigment precursor transporter
Ma03_g01020	Phenylpropanoylacetyl-CoA synthase	2.87	6.53	1.17933	3.00939e-32	1.86048e-33			K00660//chalcone synthase [EC:2.3.1.74]+ko04712//Circadian rhythm - plant+ko01100//Metabolic pathways+ko01110//Biosynthesis of secondary metabolites+ko00941//Flavonoid biosynthesis;K13233//phenylpropanoylacetyl-CoA synthase [EC:2.3.1.218]+ko01110//Biosynthesis of secondary metabolites+ko00945//Stilbenoid, diarylheptanoid and gingerol biosynthesis;K00660//chalcone synthase [EC:2.3.1.74]+ko04712//C…
Ma03_g03430	Putative Protein YLS9	1.56	0.556	-1.44494	8.88635e-13	1.32127e-13			K22020//mucin-19
Ma03_g03540	Probable inorganic phosphate transporter 1-10	6.763	15.426	1.16682	2.30549e-133	3.48541e-135			K08176//MFS transporter, PHS family, inorganic phosphate transporter;K08176//MFS transporter, PHS family, inorganic phosphate transporter
Ma03_g03550	Xylem cysteine proteinase 1	0.023	0.363	4.09798	3.66294e-08	8.03235e-09			K16290//xylem cysteine proteinase [EC:3.4.22.-];K16290//xylem cysteine proteinase [EC:3.4.22.-]	GO:0003824//catalytic activity;GO:0008233//peptidase activity;GO:0070011//peptidase activity, acting on L-amino acid peptides;GO:0008234//cysteine-type peptidase activity;GO:0016787//hydrolase activity;
Ma03_g03600	Ribose-phosphate pyrophosphokinase 1	0.01	0.04	2.18044	0.000363971	0.000137448			K00948//ribose-phosphate pyrophosphokinase [EC:2.7.6.1]+ko00230//Purine metabolism+ko00030//Pentose phosphate pathway+ko01230//Biosynthesis of amino acids+ko01100//Metabolic pathways+ko01110//Biosynthesis of secondary metabolites+ko01200//Carbon metabolism
Ma03_g03790	Uncharacterized protein	0.803	2	1.30387	5.05935e-08	1.12706e-08
Ma03_g04710	Uncharacterized protein	19.206	7.966	-1.28689	7.77277e-49	3.23853e-50
Ma03_g04830	Protein GLUTAMINE DUMPER 3	2.01	4.143	1.05546	1.52565e-07	3.57383e-08				GO:0044425//membrane part;GO:0016020//membrane;GO:0031224//intrinsic component of membrane;GO:0016021//integral component of membrane;
Ma03_g06360	Putative expressed protein	0.72	1.613	1.16608	1.4031e-11	2.2626e-12
Ma03_g06590	Putative Mavicyanin	0.66	1.55	1.25444	8.81653e-06	2.57826e-06			K04733//interleukin-1 receptor-associated kinase 4 [EC:2.7.11.1];K03006//DNA-directed RNA polymerase II subunit RPB1 [EC:2.7.7.6]+ko00230//Purine metabolism+ko03020//RNA polymerase+ko01100//Metabolic pathways+ko00240//Pyrimidine metabolism;K00430//peroxidase [EC:1.11.1.7]+ko01100//Metabolic pathways+ko01110//Biosynthesis of secondary metabolites+ko00940//Phenylpropanoid biosynthesis;K02184//formi…	GO:0043169//cation binding;GO:0009055//electron transfer activity;GO:0046872//metal ion binding;GO:0005488//binding;GO:0043167//ion binding;
Ma03_g06920	Heat stress transcription factor B-1	1.366	3.526	1.34209	5.63562e-23	4.81621e-24	HSF		K09419//heat shock transcription factor, other eukaryote;K09419//heat shock transcription factor, other eukaryote
Ma03_g07170	Nitrate reductase [NADH] 1	2.413	1.176	-1.03953	1.83524e-21	1.67423e-22			K10534//nitrate reductase (NAD(P)H) [EC:1.7.1.1 1.7.1.2 1.7.1.3]+ko00910//Nitrogen metabolism;K10534//nitrate reductase (NAD(P)H) [EC:1.7.1.1 1.7.1.2 1.7.1.3]+ko00910//Nitrogen metabolism
Ma03_g07350	3-ketoacyl-CoA synthase 6	0.076	0.38	2.33244	1.12961e-06	2.92133e-07			K15397//3-ketoacyl-CoA synthase [EC:2.3.1.199]+ko01110//Biosynthesis of secondary metabolites+ko00062//Fatty acid elongation
Ma03_g08330	Polygalacturonase At1g48100	1.346	0.51	-1.41437	2.38677e-13	3.40865e-14			K01213//galacturan 1,4-alpha-galacturonidase [EC:3.2.1.67]+ko00040//Pentose and glucuronate interconversions+ko01100//Metabolic pathways;K01213//galacturan 1,4-alpha-galacturonidase [EC:3.2.1.67]+ko00040//Pentose and glucuronate interconversions+ko01100//Metabolic pathways	GO:0044238//primary metabolic process;GO:0071704//organic substance metabolic process;GO:0005975//carbohydrate metabolic process;GO:0008152//metabolic process;GO:0003824//catalytic activity;GO:0004650//polygalacturonase activity;GO:0004553//hydrolase activity, hydrolyzing O-glycosyl compounds;GO:0016787//hydrolase activity;GO:0016798//hydrolase activity, acting on glycosyl bonds;
Ma03_g08530	LRP1, putative, expressed	0.77	0.39	-1.00166	2.25519e-05	6.98978e-06	SRS		K03006//DNA-directed RNA polymerase II subunit RPB1 [EC:2.7.7.6]+ko00230//Purine metabolism+ko03020//RNA polymerase+ko01100//Metabolic pathways+ko00240//Pyrimidine metabolism;K05747//Wiskott-Aldrich syndrome protein+ko04144//Endocytosis;K02184//formin 2
Ma03_g09980	Putative Protein TIFY 10a	1.876	0.8	-1.2235	8.05873e-12	1.27943e-12			K13464//jasmonate ZIM domain-containing protein+ko04075//Plant hormone signal transduction
Ma03_g10000	Probable nucleoredoxin 1	0.586	1.466	1.33705	2.38153e-43	1.11228e-44			K17609//nucleoredoxin [EC:1.8.1.8]	GO:0071840//cellular component organization or biogenesis;GO:0048588//developmental cell growth;GO:0048856//anatomical structure development;GO:0044706//multi-multicellular organism process;GO:0042330//taxis;GO:0010035//response to inorganic substance;GO:0060560//developmental growth involved in morphogenesis;GO:2000241//regulation of reproductive process;GO:0051128//regulation of cellular compon…
Ma03_g10120	Protein ALTERED XYLOGLUCAN 4	0.27	0.063	-2.1115	0.000106772	3.68372e-05			K16573//gamma-tubulin complex component 6
Ma03_g11170	Putative Subtilisin-like protease SBT3	0.096	0.27	1.51398	9.99643e-05	3.43277e-05			K12663//Delta(3,5)-Delta(2,4)-dienoyl-CoA isomerase [EC:5.3.3.-]+ko04146//Peroxisome
Ma03_g11260	Putative Subtilisin-like protease SBT3	0.286	0.753	1.40876	2.52005e-22	2.22172e-23			K13199//plasminogen activator inhibitor 1 RNA-binding protein;K04733//interleukin-1 receptor-associated kinase 4 [EC:2.7.11.1];K12663//Delta(3,5)-Delta(2,4)-dienoyl-CoA isomerase [EC:5.3.3.-]+ko04146//Peroxisome
Ma03_g12470	DUF538 domain containing protein, putative, expressed	17.18	40.72	1.26588	2.58256e-129	4.11896e-131			K07019//uncharacterized protein
Ma03_g12800	Probable beta-1,4-xylosyltransferase IRX14H	0.023	0.096	2.08737	0.000285694	0.000105929			K20871//putative beta-1,4-xylosyltransferase IRX14 [EC:2.4.2.-]
Ma03_g13050	Formin-like protein 17	0.056	0.133	1.25507	3.54845e-07	8.68645e-08			K18080//tensin;K02184//formin 2
Ma03_g13430	Calcium-transporting ATPase 8, plasma membrane-type	0.146	0.366	1.04394	3.55002e-06	9.77656e-07			K01537//Ca2+-transporting ATPase [EC:3.6.3.8];K01537//Ca2+-transporting ATPase [EC:3.6.3.8]
Ma03_g14780	Protochlorophyllide reductase A, chloroplastic	86.02	196.593	1.21771	0	0			K00218//protochlorophyllide reductase [EC:1.3.1.33]+ko00860//Porphyrin and chlorophyll metabolism+ko01100//Metabolic pathways+ko01110//Biosynthesis of secondary metabolites;K00218//protochlorophyllide reductase [EC:1.3.1.33]+ko00860//Porphyrin and chlorophyll metabolism+ko01100//Metabolic pathways+ko01110//Biosynthesis of secondary metabolites	GO:0016491//oxidoreductase activity;GO:0016630//protochlorophyllide reductase activity;GO:0016628//oxidoreductase activity, acting on the CH-CH group of donors, NAD or NADP as acceptor;GO:0016627//oxidoreductase activity, acting on the CH-CH group of donors;GO:0003824//catalytic activity;
Ma03_g15840	Sulfate transporter 3	1.786	6.356	1.78094	3.68078e-85	8.98743e-87			K17471//sulfate transporter 3;K17471//sulfate transporter 3	GO:0044424//intracellular part;GO:0005622//intracellular;GO:0016021//integral component of membrane;GO:0005737//cytoplasm;GO:0043227//membrane-bounded organelle;GO:0043231//intracellular membrane-bounded organelle;GO:0043229//intracellular organelle;GO:0044459//plasma membrane part;GO:0005886//plasma membrane;GO:0044464//cell part;GO:0005887//integral component of plasma membrane;GO:0016020//memb…
Ma03_g16510	Metallothionein-like protein type 3	9.773	3.44	-1.52787	2.81618e-43	1.31967e-44
Ma03_g16830	Transketolase, chloroplastic	6.576	1.03	-2.64633	1.02497e-63	3.26949e-65			K00615//transketolase [EC:2.2.1.1]+ko00030//Pentose phosphate pathway+ko01230//Biosynthesis of amino acids+ko01100//Metabolic pathways+ko01110//Biosynthesis of secondary metabolites+ko00710//Carbon fixation in photosynthetic organisms+ko01200//Carbon metabolism	GO:0008152//metabolic process;GO:0016740//transferase activity;GO:0004802//transketolase activity;GO:0003824//catalytic activity;GO:0016744//transferase activity, transferring aldehyde or ketonic groups;
Ma03_g18090	Putative Cytochrome B5 isoform D	2.623	1.25	-1.0212	6.0848e-08	1.36372e-08			K10534//nitrate reductase (NAD(P)H) [EC:1.7.1.1 1.7.1.2 1.7.1.3]+ko00910//Nitrogen metabolism	GO:0044425//membrane part;GO:0031224//intrinsic component of membrane;GO:0016020//membrane;GO:0016021//integral component of membrane;GO:0020037//heme binding;GO:0097159//organic cyclic compound binding;GO:0043167//ion binding;GO:0005488//binding;GO:1901363//heterocyclic compound binding;GO:0046906//tetrapyrrole binding;GO:0046872//metal ion binding;GO:0043169//cation binding;
Ma03_g18110	Uncharacterized protein	0.886	2.23	1.31794	4.3171e-32	2.68238e-33				GO:0031224//intrinsic component of membrane;GO:0016020//membrane;GO:0016021//integral component of membrane;GO:0044425//membrane part;
Ma03_g19020	Putative Peptide-N4-(N-acetyl-beta-glucosaminyl)asparagine amidase A	1.19	4.34	1.89347	6.66887e-56	2.41828e-57			K01599//uroporphyrinogen decarboxylase [EC:4.1.1.37]+ko00860//Porphyrin and chlorophyll metabolism+ko01100//Metabolic pathways+ko01110//Biosynthesis of secondary metabolites;K15502//serine/threonine-protein phosphatase 6 regulatory ankyrin repeat subunit A
Ma03_g21650	Putative Jacalin-related lectin 19	0.34	1	1.57123	2.06937e-05	6.37408e-06
Ma03_g21730	Hypothetical protein	0.99	2.206	1.17687	7.52899e-06	2.17827e-06
Ma03_g21970	Uncharacterized protein	0.016	0.353	4.65437	1.29635e-06	3.37813e-07	MYB		K09422//myb proto-oncogene protein, plant;K09422//transcription factor MYB, plant	GO:0097159//organic cyclic compound binding;GO:1901363//heterocyclic compound binding;GO:0005488//binding;GO:0003677//DNA binding;GO:0003676//nucleic acid binding;
Ma03_g21990	Putative Probable inactive leucine-rich repeat receptor-like protein kinase At1g66830	0.353	0.74	1.09681	1.26926e-07	2.94883e-08		Leucine-rich repeat protein kinase family protein (best arabidopsis hit)	K04733//interleukin-1 receptor-associated kinase 4 [EC:2.7.11.1];K00924//kinase [EC:2.7.1.-]
Ma03_g23140	Putative Patellin-1	0.756	2.256	1.577	5.74916e-30	3.85593e-31			K19996//phosphatidylinositol transfer protein SFH5;K19996//phosphatidylinositol transfer protein SFH5
Ma03_g23390	Uncharacterized protein	0	0.116	5.26979	1.81407e-05	5.53305e-06		disease resistance protein (TIR-NBS-LRR class), putative (best arabidopsis hit)	K19613//leucine-rich repeat protein SHOC2;K15078//structure-specific endonuclease subunit SLX1 [EC:3.6.1.-]
Ma03_g24130	Uncharacterized protein	0.083	0.266	1.635	0.000594873	0.000234565
Ma03_g24640	Hypothetical protein	0.12	0.35	1.51156	3.35089e-05	1.06452e-05
Ma03_g24780	Probable potassium transporter 13	0.446	0.946	1.11005	3.9383e-10	7.1958e-11			K03549//KUP system potassium uptake protein;K03549//KUP system potassium uptake protein
Ma03_g24890	Zinc transporter 3	0.223	0.033	-2.72645	0.000514055	0.000199867			K14709//solute carrier family 39 (zinc transporter), member 1/2/3;K14709//solute carrier family 39 (zinc transporter), member 1/2/3	GO:0044425//membrane part;GO:0016020//membrane;GO:0016021//integral component of membrane;GO:0031224//intrinsic component of membrane;GO:0005215//transporter activity;GO:0015075//ion transmembrane transporter activity;GO:0022890//inorganic cation transmembrane transporter activity;GO:0046873//metal ion transmembrane transporter activity;GO:0072509//divalent inorganic cation transmembrane transpor…
Ma03_g25310	Glyoxysomal fatty acid beta-oxidation multifunctional protein MFP-a	5.886	18.43	1.62959	2.18864e-240	1.79651e-242			K10527//enoyl-CoA hydratase/3-hydroxyacyl-CoA dehydrogenase [EC:4.2.1.17 1.1.1.35 1.1.1.211]+ko00592//alpha-Linolenic acid metabolism+ko01100//Metabolic pathways+ko01110//Biosynthesis of secondary metabolites+ko01212//Fatty acid metabolism+ko00071//Fatty acid degradation;K10527//enoyl-CoA hydratase/3-hydroxyacyl-CoA dehydrogenase [EC:4.2.1.17 1.1.1.35 1.1.1.211]+ko00592//alpha-Linolenic acid meta…
Ma03_g26090	Putative UDP-glycosyltransferase 73D1	18.023	6.456	-1.48735	1.23752e-104	2.48162e-106			K13496//UDP-glucosyl transferase 73C [EC:2.4.1.-]+ko01110//Biosynthesis of secondary metabolites
Ma03_g26520	BURP domain-containing protein 12	1.36	2.893	1.10137	1.9693e-28	1.38321e-29			K06699//proteasome activator subunit 4+ko03050//Proteasome;K12472//epidermal growth factor receptor substrate 15+ko04144//Endocytosis
Ma03_g27380	50S ribosomal protein 6, chloroplastic	12.51	5.993	-1.06676	7.88028e-19	8.22469e-20			K19035//50S ribosomal protein 6	GO:0008152//metabolic process;GO:0043604//amide biosynthetic process;GO:0006807//nitrogen compound metabolic process;GO:0009058//biosynthetic process;GO:0044249//cellular biosynthetic process;GO:0034641//cellular nitrogen compound metabolic process;GO:0043170//macromolecule metabolic process;GO:0006412//translation;GO:0071704//organic substance metabolic process;GO:1901566//organonitrogen compoun…
Ma03_g27400	Probable xyloglucan endotransglucosylase/hydrolase protein 7	0.22	2.73	3.69784	3.67342e-44	1.6813e-45			K08235//xyloglucan:xyloglucosyl transferase [EC:2.4.1.207];K08235//xyloglucan:xyloglucosyl transferase [EC:2.4.1.207]	GO:0071554//cell wall organization or biogenesis;GO:0010411//xyloglucan metabolic process;GO:0044264//cellular polysaccharide metabolic process;GO:0044260//cellular macromolecule metabolic process;GO:0005975//carbohydrate metabolic process;GO:0044042//glucan metabolic process;GO:0044262//cellular carbohydrate metabolic process;GO:0016043//cellular component organization;GO:0044085//cellular compo…
Ma03_g27980	Putative Protein FAR1-RELATED SEQUENCE 5	0.126	0.006	-4.11132	1.79127e-05	5.45607e-06	FAR1	Sorghum bicolor hypothetical protein, mRNA.	K17604//zinc finger SWIM domain-containing protein 3	GO:0003676//nucleic acid binding;GO:0003677//DNA binding;GO:1901363//heterocyclic compound binding;GO:0043565//sequence-specific DNA binding;GO:0003700//DNA binding transcription factor activity;GO:0008270//zinc ion binding;GO:0046872//metal ion binding;GO:0043167//ion binding;GO:0046914//transition metal ion binding;GO:0097159//organic cyclic compound binding;GO:0043169//cation binding;GO:000548…
Ma03_g28520	Caffeic acid 3-O-methyltransferase	0.55	1.543	1.46348	3.71321e-12	5.75055e-13			K05279//flavonol 3-O-methyltransferase [EC:2.1.1.76]+ko00944//Flavone and flavonol biosynthesis;K13066//caffeic acid 3-O-methyltransferase [EC:2.1.1.68]+ko01100//Metabolic pathways+ko01110//Biosynthesis of secondary metabolites+ko00940//Phenylpropanoid biosynthesis;K13066//caffeic acid 3-O-methyltransferase [EC:2.1.1.68]+ko01100//Metabolic pathways+ko01110//Biosynthesis of secondary metabolites+k…	GO:0046983//protein dimerization activity;GO:0016740//transferase activity;GO:0005488//binding;GO:0008168//methyltransferase activity;GO:0016741//transferase activity, transferring one-carbon groups;GO:0003824//catalytic activity;GO:0005515//protein binding;GO:0008171//O-methyltransferase activity;
Ma03_g29000	Putative Receptor-like protein 12	0.036	0.193	2.37229	1.14789e-06	2.97218e-07			K13466//EIX receptor 1/2+ko04626//Plant-pathogen interaction;K10406//kinesin family member C2/C3;K13420//LRR receptor-like serine/threonine-protein kinase FLS2 [EC:2.7.11.1]+ko04626//Plant-pathogen interaction+ko04016//MAPK signaling pathway - plant
Ma03_g29070	Putative Myb-related protein Hv33	1.693	3.873	1.19488	6.05289e-12	9.52175e-13	MYB		K09422//myb proto-oncogene protein, plant;K09422//transcription factor MYB, plant	GO:0005488//binding;GO:0003677//DNA binding;GO:1901363//heterocyclic compound binding;GO:0003676//nucleic acid binding;GO:0097159//organic cyclic compound binding;
Ma03_g29480	Endoglucanase 11	0.043	0.16	1.84059	0.000519437	0.000202121			K01179//endoglucanase [EC:3.2.1.4]+ko01100//Metabolic pathways+ko00500//Starch and sucrose metabolism
Ma03_g31690	expressed protein	1.24	2.726	1.02779	1.85365e-07	4.39706e-08			K00430//peroxidase [EC:1.11.1.7]+ko01100//Metabolic pathways+ko01110//Biosynthesis of secondary metabolites+ko00940//Phenylpropanoid biosynthesis;K03006//DNA-directed RNA polymerase II subunit RPB1 [EC:2.7.7.6]+ko00230//Purine metabolism+ko03020//RNA polymerase+ko01100//Metabolic pathways+ko00240//Pyrimidine metabolism	GO:0016021//integral component of membrane;GO:0044425//membrane part;GO:0016020//membrane;GO:0031224//intrinsic component of membrane;GO:0032559//adenyl ribonucleotide binding;GO:0032549//ribonucleoside binding;GO:1901363//heterocyclic compound binding;GO:0001882//nucleoside binding;GO:0016773//phosphotransferase activity, alcohol group as acceptor;GO:0004674//protein serine/threonine kinase acti…
Ma03_g32210	Putative Protein ELC-like	1.706	3.93	1.1931	6.02837e-15	7.81704e-16			K12183//ESCRT-I complex subunit TSG101+ko04144//Endocytosis	GO:0044260//cellular macromolecule metabolic process;GO:0071702//organic substance transport;GO:0044267//cellular protein metabolic process;GO:0033036//macromolecule localization;GO:0051234//establishment of localization;GO:0006464//cellular protein modification process;GO:0008152//metabolic process;GO:0008104//protein localization;GO:0044238//primary metabolic process;GO:0043170//macromolecule m…
Ma03_g33140	Putative Aluminum-activated malate transporter 9	1.12	0.483	-1.20522	4.23488e-08	9.35476e-09			K03695//ATP-dependent Clp protease ATP-binding subunit ClpB;K03695//ATP-dependent Clp protease ATP-binding subunit ClpB
Ma04_g00530	Putative Homeobox-leucine zipper protein ATHB-13	0.246	0.643	1.42555	0.000122953	4.28351e-05			K09338//homeobox-leucine zipper protein;K09338//homeobox-leucine zipper protein	GO:0005623//cell;GO:0044464//cell part;GO:0043227//membrane-bounded organelle;GO:0005622//intracellular;GO:0043229//intracellular organelle;GO:0005634//nucleus;GO:0043226//organelle;GO:0044424//intracellular part;GO:0043231//intracellular membrane-bounded organelle;GO:1901363//heterocyclic compound binding;GO:0097159//organic cyclic compound binding;GO:0005488//binding;GO:0003677//DNA binding;GO:…
Ma04_g00870	Isocitrate dehydrogenase [NADP]	0.183	0.636	1.80059	1.76123e-08	3.72674e-09			K00031//isocitrate dehydrogenase [EC:1.1.1.42]+ko04146//Peroxisome+ko00020//Citrate cycle (TCA cycle)+ko01230//Biosynthesis of amino acids+ko01100//Metabolic pathways+ko01110//Biosynthesis of secondary metabolites+ko01210//2-Oxocarboxylic acid metabolism+ko01200//Carbon metabolism+ko00480//Glutathione metabolism;K00031//isocitrate dehydrogenase [EC:1.1.1.42]+ko04146//Peroxisome+ko00020//Citrate c…	GO:0071704//organic substance metabolic process;GO:0009987//cellular process;GO:0006102//isocitrate metabolic process;GO:0044281//small molecule metabolic process;GO:0043436//oxoacid metabolic process;GO:0045333//cellular respiration;GO:0006082//organic acid metabolic process;GO:0055114//oxidation-reduction process;GO:0044238//primary metabolic process;GO:0006099//tricarboxylic acid cycle;GO:0019…
Ma04_g01400	growth regulator related protein, putative, expressed	0.99	1.97	1.00118	2.65151e-12	4.06363e-13			K01512//acylphosphatase [EC:3.6.1.7]+ko00620//Pyruvate metabolism;K22138//mitochondrial pyruvate carrier 1	GO:0044425//membrane part;GO:0016020//membrane;GO:0016021//integral component of membrane;GO:0031224//intrinsic component of membrane;
Ma04_g01690	Putative UPF048protein At3g47200	0.486	0.126	-1.76973	5.21342e-09	1.04952e-09			K06997//PLP dependent protein;K07478//putative ATPase;K01193//beta-fructofuranosidase [EC:3.2.1.26]+ko01100//Metabolic pathways+ko00052//Galactose metabolism+ko00500//Starch and sucrose metabolism
Ma04_g01700	Uncharacterized protein	0.59	0.223	-1.37825	4.24548e-07	1.04876e-07			K06997//PLP dependent protein;K07393//putative glutathione S-transferase
Ma04_g01850	Putative mTERF family protein, expressed	0.63	0.166	-1.92009	1.04476e-19	1.03994e-20	mTERF		K15032//mTERF domain-containing protein, mitochondrial	GO:0051252//regulation of RNA metabolic process;GO:0019222//regulation of metabolic process;GO:0009889//regulation of biosynthetic process;GO:2000112//regulation of cellular macromolecule biosynthetic process;GO:0031326//regulation of cellular biosynthetic process;GO:0006355//regulation of transcription, DNA-templated;GO:0010556//regulation of macromolecule biosynthetic process;GO:1903506//regula…
Ma04_g02070	expressed protein	0.086	0.28	1.59548	0.000529787	0.000206699
Ma04_g02130	Probable xyloglucan glycosyltransferase 5	0.003	0.103	4.59548	2.29705e-06	6.18515e-07			K20887//xyloglucan glycosyltransferase 4 [EC:2.4.1.-];K20887//xyloglucan glycosyltransferase 4 [EC:2.4.1.-]
Ma04_g02490	harpin-induced protein domain containing protein, expressed	4.763	9.703	1.04217	1.7204e-24	1.38982e-25				GO:0031224//intrinsic component of membrane;GO:0016020//membrane;GO:0016021//integral component of membrane;GO:0044425//membrane part;
Ma04_g02630	plant-specific domain TIGR01615 family protein, expressed	9.02	3.616	-1.29975	5.28265e-42	2.53859e-43
Ma04_g02760	expressed protein	0.16	1.63	3.37975	9.56477e-24	7.95046e-25		LRR and NB-ARC domains-containing disease resistance protein (best arabidopsis hit)	K17553//protein phosphatase 1 regulatory subunit 11;K17553//protein phosphatase 1 regulatory subunit 11	GO:0016020//membrane;GO:0044425//membrane part;GO:0016021//integral component of membrane;GO:0031224//intrinsic component of membrane;
Ma04_g02930	Glucose-1-phosphate adenylyltransferase large subunit, chloroplastic/amyloplastic	0.036	0.18	2.55483	6.52491e-06	1.8715e-06			K00975//glucose-1-phosphate adenylyltransferase [EC:2.7.7.27]+ko00520//Amino sugar and nucleotide sugar metabolism+ko01100//Metabolic pathways+ko00500//Starch and sucrose metabolism+ko01110//Biosynthesis of secondary metabolites;K00975//glucose-1-phosphate adenylyltransferase [EC:2.7.7.27]+ko00520//Amino sugar and nucleotide sugar metabolism+ko01100//Metabolic pathways+ko00500//Starch and sucrose…
Ma04_g02940	Mannan endo-1,4-beta-mannosidase 1	0.133	0.796	2.59548	4.95495e-18	5.39032e-19			K19355//mannan endo-1,4-beta-mannosidase [EC:3.2.1.78]+ko00051//Fructose and mannose metabolism;K19355//mannan endo-1,4-beta-mannosidase [EC:3.2.1.78]+ko00051//Fructose and mannose metabolism	GO:0008152//metabolic process;GO:0071704//organic substance metabolic process;GO:0044238//primary metabolic process;GO:0005975//carbohydrate metabolic process;GO:0003824//catalytic activity;GO:0004553//hydrolase activity, hydrolyzing O-glycosyl compounds;GO:0016798//hydrolase activity, acting on glycosyl bonds;GO:0016787//hydrolase activity;
Ma04_g03910	Dehydrin Xero 1	0.676	1.556	1.19693	0.000281755	0.00010433				GO:0001101//response to acid chemical;GO:1901700//response to oxygen-containing compound;GO:0010035//response to inorganic substance;GO:0009415//response to water;GO:0050896//response to stimulus;GO:0042221//response to chemical;GO:0009628//response to abiotic stimulus;GO:0006950//response to stress;
Ma04_g04090	Protein trichome birefringence-like 19	0.433	1.113	1.12014	3.03619e-08	6.59469e-09			K16573//gamma-tubulin complex component 6;K13412//calcium-dependent protein kinase [EC:2.7.11.1]+ko04626//Plant-pathogen interaction;K14306//nuclear pore complex protein Nup62+ko03013//RNA transport;K04730//interleukin-1 receptor-associated kinase 1 [EC:2.7.11.1]
Ma04_g04680	Heterodimeric geranylgeranyl pyrophosphate synthase large subunit 1, chloroplastic	0.696	0.21	-1.73517	8.99733e-06	2.63347e-06			K13789//geranylgeranyl diphosphate synthase, type II [EC:2.5.1.1 2.5.1.10 2.5.1.29]+ko00900//Terpenoid backbone biosynthesis+ko01100//Metabolic pathways+ko01110//Biosynthesis of secondary metabolites
Ma04_g04750	Putative cupin domain containing protein, expressed	25.52	11.676	-1.1409	3.627e-100	7.68786e-102			K01569//oxalate decarboxylase [EC:4.1.1.2]+ko01100//Metabolic pathways+ko00630//Glyoxylate and dicarboxylate metabolism	GO:0045735//nutrient reservoir activity;
Ma04_g04960	Putative Glutathione S-transferase F11	0.106	0.5	2.20316	8.6708e-05	2.94692e-05			K00799//glutathione S-transferase [EC:2.5.1.18]+ko00480//Glutathione metabolism;K00799//glutathione S-transferase [EC:2.5.1.18]+ko00480//Glutathione metabolism
Ma04_g05020	Putative B-box zinc finger protein 21	0.096	0.39	2.01051	1.27604e-05	3.80054e-06			K12135//zinc finger protein CONSTANS+ko04712//Circadian rhythm - plant	GO:0044464//cell part;GO:0005622//intracellular;GO:0005623//cell;GO:0005488//binding;GO:0008270//zinc ion binding;GO:0043169//cation binding;GO:0043167//ion binding;GO:0046914//transition metal ion binding;GO:0046872//metal ion binding;
Ma04_g06170	Probable cinnamyl alcohol dehydrogenase	0.223	0.616	1.46423	3.01481e-05	9.51961e-06			K00083//cinnamyl-alcohol dehydrogenase [EC:1.1.1.195]+ko01100//Metabolic pathways+ko01110//Biosynthesis of secondary metabolites+ko00940//Phenylpropanoid biosynthesis;K00083//cinnamyl-alcohol dehydrogenase [EC:1.1.1.195]+ko01100//Metabolic pathways+ko01110//Biosynthesis of secondary metabolites+ko00940//Phenylpropanoid biosynthesis
Ma04_g06240	Protein trichome birefringence-like 19	0.316	0.673	1.09613	0.000118571	4.12039e-05			K16573//gamma-tubulin complex component 6;K16573//gamma-tubulin complex component 6
Ma04_g06400	High-affinity nitrate transporter 2	2.88	6.583	1.18443	4.26392e-49	1.77435e-50			K02575//MFS transporter, NNP family, nitrate/nitrite transporter+ko00910//Nitrogen metabolism;K02575//MFS transporter, NNP family, nitrate/nitrite transporter+ko00910//Nitrogen metabolism	GO:0071249//cellular response to nitrate;GO:0071229//cellular response to acid chemical;GO:0042221//response to chemical;GO:0006810//transport;GO:0010035//response to inorganic substance;GO:0006811//ion transport;GO:0071705//nitrogen compound transport;GO:0001101//response to acid chemical;GO:0051716//cellular response to stimulus;GO:0070887//cellular response to chemical stimulus;GO:1901699//cel…
Ma04_g07630	Putative Non-specific lipid-transfer protein-like protein At2g13820	0.38	1.99	2.42555	1.00738e-15	1.24139e-16				GO:0051179//localization;GO:0071702//organic substance transport;GO:0006810//transport;GO:0033036//macromolecule localization;GO:0010876//lipid localization;GO:0051234//establishment of localization;GO:0006869//lipid transport;GO:0031224//intrinsic component of membrane;GO:0016020//membrane;GO:0044425//membrane part;GO:0016021//integral component of membrane;GO:0005488//binding;GO:0008289//lipid …
Ma04_g07690	Alpha-terpineol synthase, chloroplastic	0.71	0.316	-1.22141	1.55645e-05	4.6915e-06			K12742//isoprene synthase [EC:4.2.3.27]+ko00900//Terpenoid backbone biosynthesis+ko01110//Biosynthesis of secondary metabolites;K12742//isoprene synthase [EC:4.2.3.27]+ko00900//Terpenoid backbone biosynthesis+ko01110//Biosynthesis of secondary metabolites	GO:0008152//metabolic process;GO:0005488//binding;GO:0016838//carbon-oxygen lyase activity, acting on phosphates;GO:0010333//terpene synthase activity;GO:0016829//lyase activity;GO:0046872//metal ion binding;GO:0043167//ion binding;GO:0043169//cation binding;GO:0000287//magnesium ion binding;GO:0003824//catalytic activity;GO:0016835//carbon-oxygen lyase activity;
Ma04_g07700	(-)-alpha-terpineol synthase	10.99	5.426	-1.01376	1.23692e-41	5.989e-43			K12742//isoprene synthase [EC:4.2.3.27]+ko00900//Terpenoid backbone biosynthesis+ko01110//Biosynthesis of secondary metabolites;K12742//isoprene synthase [EC:4.2.3.27]+ko00900//Terpenoid backbone biosynthesis+ko01110//Biosynthesis of secondary metabolites;K07385//1,8-cineole synthase [EC:4.2.3.108]+ko00902//Monoterpenoid biosynthesis+ko01100//Metabolic pathways+ko01110//Biosynthesis of secondary …	GO:0008152//metabolic process;GO:0016838//carbon-oxygen lyase activity, acting on phosphates;GO:0000287//magnesium ion binding;GO:0005488//binding;GO:0043167//ion binding;GO:0003824//catalytic activity;GO:0046872//metal ion binding;GO:0043169//cation binding;GO:0010333//terpene synthase activity;GO:0016835//carbon-oxygen lyase activity;GO:0016829//lyase activity;
Ma04_g07720	(-)-alpha-terpineol synthase	0.503	0.196	-1.35403	6.82785e-06	1.96371e-06			K12742//isoprene synthase [EC:4.2.3.27]+ko00900//Terpenoid backbone biosynthesis+ko01110//Biosynthesis of secondary metabolites;K12742//isoprene synthase [EC:4.2.3.27]+ko00900//Terpenoid backbone biosynthesis+ko01110//Biosynthesis of secondary metabolites;K07385//1,8-cineole synthase [EC:4.2.3.108]+ko00902//Monoterpenoid biosynthesis+ko01100//Metabolic pathways+ko01110//Biosynthesis of secondary …	GO:0008152//metabolic process;GO:0016829//lyase activity;GO:0046872//metal ion binding;GO:0000287//magnesium ion binding;GO:0043169//cation binding;GO:0003824//catalytic activity;GO:0016835//carbon-oxygen lyase activity;GO:0043167//ion binding;GO:0010333//terpene synthase activity;GO:0016838//carbon-oxygen lyase activity, acting on phosphates;GO:0005488//binding;
Ma04_g08270	Inositol oxygenase 1	1.673	12.993	2.90234	1.10752e-184	1.20253e-186			K00469//inositol oxygenase [EC:1.13.99.1]+ko00053//Ascorbate and aldarate metabolism+ko00562//Inositol phosphate metabolism;K00469//inositol oxygenase [EC:1.13.99.1]+ko00053//Ascorbate and aldarate metabolism+ko00562//Inositol phosphate metabolism	GO:0044248//cellular catabolic process;GO:0006066//alcohol metabolic process;GO:0071704//organic substance metabolic process;GO:0046174//polyol catabolic process;GO:0009056//catabolic process;GO:0044262//cellular carbohydrate metabolic process;GO:0044237//cellular metabolic process;GO:0019310//inositol catabolic process;GO:0006020//inositol metabolic process;GO:0044282//small molecule catabolic p…
Ma04_g08610	Putative Protein trichome birefringence-like 1	0.466	1.186	1.18667	2.02234e-09	3.91152e-10			K16573//gamma-tubulin complex component 6;K16573//gamma-tubulin complex component 6
Ma04_g08870	Uncharacterized protein	3.956	8.383	1.04394	1.90086e-16	2.24662e-17	WRKY		K13424//WRKY transcription factor 33+ko04626//Plant-pathogen interaction+ko04016//MAPK signaling pathway - plant;K18835//WRKY transcription factor 2+ko04626//Plant-pathogen interaction;K13424//WRKY transcription factor 33+ko04626//Plant-pathogen interaction+ko04016//MAPK signaling pathway - plant
Ma04_g09460	GDSL esterase/lipase At2g42990	1.913	6.193	1.71599	1.92752e-49	7.97095e-51			K00679//phospholipid:diacylglycerol acyltransferase [EC:2.3.1.158]+ko00561//Glycerolipid metabolism;K10960//geranylgeranyl diphosphate/geranylgeranyl-bacteriochlorophyllide a reductase [EC:1.3.1.83 1.3.1.111]+ko00900//Terpenoid backbone biosynthesis+ko00860//Porphyrin and chlorophyll metabolism+ko01100//Metabolic pathways+ko01110//Biosynthesis of secondary metabolites;K17604//zinc finger SWIM dom…	GO:0016787//hydrolase activity;GO:0003824//catalytic activity;GO:0016788//hydrolase activity, acting on ester bonds;
Ma04_g10050	Metacaspase-9	0.123	0.64	2.40906	1.41103e-08	2.95208e-09			K14848//ribosome assembly protein RRB1;K14848//ribosome assembly protein RRB1;K17987//next to BRCA1 gene 1 protein;K11323//histone arginine demethylase JMJD6 [EC:1.14.11.-]
Ma04_g10530	Putative Bifunctional riboflavin kinase/FMN phosphatase	11.826	4.086	-1.53604	6.51143e-86	1.57299e-87			K20884//riboflavin kinase / FMN hydrolase [EC:2.7.1.26 3.1.3.102]+ko00740//Riboflavin metabolism+ko01100//Metabolic pathways+ko01110//Biosynthesis of secondary metabolites;K20884//riboflavin kinase / FMN hydrolase [EC:2.7.1.26 3.1.3.102]+ko00740//Riboflavin metabolism+ko01100//Metabolic pathways+ko01110//Biosynthesis of secondary metabolites
Ma04_g10560	expressed protein	0.123	0.506	2.06941	0.000936117	0.000385803				GO:0016021//integral component of membrane;GO:0031224//intrinsic component of membrane;GO:0044425//membrane part;GO:0016020//membrane;
Ma04_g10620	Dihydroflavonol-4-reductase	0.01	0.42	5.29592	4.77157e-10	8.77779e-11			K13082//bifunctional dihydroflavonol 4-reductase/flavanone 4-reductase [EC:1.1.1.219 1.1.1.234]+ko01100//Metabolic pathways+ko01110//Biosynthesis of secondary metabolites+ko00941//Flavonoid biosynthesis;K13082//bifunctional dihydroflavonol 4-reductase/flavanone 4-reductase [EC:1.1.1.219 1.1.1.234]+ko01100//Metabolic pathways+ko01110//Biosynthesis of secondary metabolites+ko00941//Flavonoid biosyn…	GO:0003824//catalytic activity;GO:0050662//coenzyme binding;GO:0005488//binding;GO:0048037//cofactor binding;
Ma04_g11270	Dehydrin Xero 1	19.126	3.946	-2.26875	7.89754e-90	1.83809e-91				GO:0010035//response to inorganic substance;GO:0009415//response to water;GO:0042221//response to chemical;GO:0001101//response to acid chemical;GO:0050896//response to stimulus;GO:0006950//response to stress;GO:0009628//response to abiotic stimulus;GO:1901700//response to oxygen-containing compound;
Ma04_g11710	Glutathione S-transferase F11	2.5	10.233	2.05444	1.13018e-83	2.80656e-85			K00799//glutathione S-transferase [EC:2.5.1.18]+ko00480//Glutathione metabolism;K00799//glutathione S-transferase [EC:2.5.1.18]+ko00480//Glutathione metabolism
Ma04_g11970	Hypothetical protein	0.486	1.72	1.81787	3.27807e-11	5.42748e-12
Ma04_g13250	High-affinity nitrate transporter 2	1.053	0.216	-2.27899	5.33869e-17	6.10454e-18			K02575//MFS transporter, NNP family, nitrate/nitrite transporter+ko00910//Nitrogen metabolism;K02575//MFS transporter, NNP family, nitrate/nitrite transporter+ko00910//Nitrogen metabolism
Ma04_g13360	Putative STE_MEKK_ste11_MAP3K	1.013	0.156	-2.70938	1.57143e-17	1.75522e-18			K20716//mitogen-activated protein kinase kinase kinase 17/18+ko04016//MAPK signaling pathway - plant	GO:0030554//adenyl nucleotide binding;GO:0097159//organic cyclic compound binding;GO:0005488//binding;GO:0032549//ribonucleoside binding;GO:0032550//purine ribonucleoside binding;GO:0097367//carbohydrate derivative binding;GO:1901363//heterocyclic compound binding;GO:0016772//transferase activity, transferring phosphorus-containing groups;GO:0016301//kinase activity;GO:0036094//small molecule bin…
Ma04_g13810	LOB domain-containing protein 41	0.416	1.006	1.25152	1.7096e-06	4.53231e-07	LOB		K00430//peroxidase [EC:1.11.1.7]+ko01100//Metabolic pathways+ko01110//Biosynthesis of secondary metabolites+ko00940//Phenylpropanoid biosynthesis
Ma04_g13930	Putative E3 ubiquitin ligase BIG BROTHER	0.526	1.27	1.4149	1.39709e-09	2.6659e-10		Oryza sativa Japonica Group cultivar Taipei 309 E3 ligase (BBI1) gene, complete cds.	K19045//E3 ubiquitin-protein ligase BIG BROTHER and related proteins [EC:2.3.2.27];K19045//E3 ubiquitin-protein ligase BIG BROTHER and related proteins [EC:2.3.2.27]
Ma04_g13980	Polyol transporter 5	0.366	0.88	1.03476	1.11127e-05	3.2838e-06			K08150//MFS transporter, SP family, solute carrier family 2 (myo-inositol transporter), member 13;K08150//MFS transporter, SP family, solute carrier family 2 (myo-inositol transporter), member 13
Ma04_g14010	Indole-3-pyruvate monooxygenase YUCCA2	0.383	0.036	-3.44892	3.94519e-07	9.70479e-08			K11816//indole-3-pyruvate monooxygenase [EC:1.14.13.168]+ko00380//Tryptophan metabolism+ko01100//Metabolic pathways;K11816//indole-3-pyruvate monooxygenase [EC:1.14.13.168]+ko00380//Tryptophan metabolism+ko01100//Metabolic pathways;K11816//indole-3-pyruvate monooxygenase [EC:1.14.13.168]+ko00380//Tryptophan metabolism+ko01100//Metabolic pathways
Ma04_g14410	COBRA-like protein 4	0.16	0.48	1.6182	5.52664e-06	1.5691e-06			K13172//serine/arginine repetitive matrix protein 2
Ma04_g14620	Putative PQ loop repeat domain containing protein, expressed	2.183	0.913	-1.25252	1.52698e-13	2.15536e-14				GO:0044425//membrane part;GO:0031224//intrinsic component of membrane;GO:0016020//membrane;GO:0016021//integral component of membrane;
Ma04_g14910	Protein RADIALIS-like 6	16.64	6.243	-1.40616	6.54605e-38	3.44498e-39			K09522//DnaJ homolog subfamily C member 2
Ma04_g15060	Putative receptor protein kinase ZmPK1	2.883	1.093	-1.41085	1.66732e-34	9.68406e-36			K04733//interleukin-1 receptor-associated kinase 4 [EC:2.7.11.1]	GO:0009987//cellular process;GO:0006464//cellular protein modification process;GO:0036211//protein modification process;GO:0048544//recognition of pollen;GO:0044267//cellular protein metabolic process;GO:0006793//phosphorus metabolic process;GO:0008152//metabolic process;GO:0043170//macromolecule metabolic process;GO:0000003//reproduction;GO:0044238//primary metabolic process;GO:0071704//organic …
Ma04_g15650	S-type anion channel SLAH3	1.543	0.663	-1.2703	1.05434e-16	1.22366e-17			K20716//mitogen-activated protein kinase kinase kinase 17/18+ko04016//MAPK signaling pathway - plant
Ma04_g16140	BHLH transcription factor, putative, expressed	0.543	1.56	1.51955	6.90872e-18	7.57677e-19	bHLH		K11253//histone H3;K11253//histone H3;K04733//interleukin-1 receptor-associated kinase 4 [EC:2.7.11.1];K12126//phytochrome-interacting factor 3+ko04712//Circadian rhythm - plant+ko04075//Plant hormone signal transduction;K16189//phytochrome-interacting factor 4+ko04075//Plant hormone signal transduction	GO:0005515//protein binding;GO:0005488//binding;GO:0046983//protein dimerization activity;
Ma04_g16930	Hypothetical protein	4.876	2.29	-1.09964	2.75264e-24	2.24087e-25			K13496//UDP-glucosyl transferase 73C [EC:2.4.1.-]+ko01110//Biosynthesis of secondary metabolites
Ma04_g17130	Putative Cytochrome b56and DOMON domain-containing protein At5g47530	3.47	14.28	2.034	3.02136e-64	9.57482e-66				GO:0008152//metabolic process;GO:0055114//oxidation-reduction process;GO:0031224//intrinsic component of membrane;GO:0016021//integral component of membrane;GO:0016020//membrane;GO:0044425//membrane part;
Ma04_g17200	Non-specific lipid-transfer protein	415.133	1073.96	1.38661	0	0				GO:0006810//transport;GO:0071702//organic substance transport;GO:0051179//localization;GO:0010876//lipid localization;GO:0033036//macromolecule localization;GO:0006869//lipid transport;GO:0051234//establishment of localization;GO:0005488//binding;GO:0008289//lipid binding;
Ma04_g17220	Stigma/stylar cysteine-rich adhesin	36.8	268.803	2.90895	0	0				GO:0051234//establishment of localization;GO:0010876//lipid localization;GO:0071702//organic substance transport;GO:0006869//lipid transport;GO:0033036//macromolecule localization;GO:0051179//localization;GO:0006810//transport;GO:0008289//lipid binding;GO:0005488//binding;
Ma04_g17380	Chalcone--flavonone isomerase	5.02	10.9	1.12483	9.18112e-38	4.85558e-39			K01859//chalcone isomerase [EC:5.5.1.6]+ko01100//Metabolic pathways+ko01110//Biosynthesis of secondary metabolites+ko00941//Flavonoid biosynthesis;K01859//chalcone isomerase [EC:5.5.1.6]+ko01100//Metabolic pathways+ko01110//Biosynthesis of secondary metabolites+ko00941//Flavonoid biosynthesis	GO:0003824//catalytic activity;GO:0016853//isomerase activity;GO:0016872//intramolecular lyase activity;
Ma04_g17770	Putative Probable leucine-rich repeat receptor-like protein kinase At1g35710	1.766	3.803	1.10624	3.26267e-55	1.20006e-56		TSA: Triticum aestivum cultivar Bobwhite isotig00160.flagleaf mRNA sequence	K17422//large subunit ribosomal protein L41;K13420//LRR receptor-like serine/threonine-protein kinase FLS2 [EC:2.7.11.1]+ko04626//Plant-pathogen interaction+ko04016//MAPK signaling pathway - plant;K13420//LRR receptor-like serine/threonine-protein kinase FLS2 [EC:2.7.11.1]+ko04626//Plant-pathogen interaction+ko04016//MAPK signaling pathway - plant;K17422//large subunit ribosomal protein L41
Ma04_g17910	Putative Probable LRR receptor-like serine/threonine-protein kinase At4g08850	3.82	8.25	1.10636	5.31122e-56	1.92044e-57			K04730//interleukin-1 receptor-associated kinase 1 [EC:2.7.11.1];K04733//interleukin-1 receptor-associated kinase 4 [EC:2.7.11.1];K04733//interleukin-1 receptor-associated kinase 4 [EC:2.7.11.1];K04730//interleukin-1 receptor-associated kinase 1 [EC:2.7.11.1]
Ma04_g18120	Protein NRT1/ PTR FAMILY 2	0.103	0.333	1.71095	2.15848e-05	6.67435e-06			K14638//solute carrier family 15 (peptide/histidine transporter), member 3/4;K14638//solute carrier family 15 (peptide/histidine transporter), member 3/4;K14638//solute carrier family 15 (peptide/histidine transporter), member 3/4
Ma04_g18160	class I glutamine amidotransferase, putative, expressed	0.57	1.236	1.2699	1.65806e-09	3.18025e-10			K22314//glucosinolate gamma-glutamyl hydrolase [EC:3.4.19.16]
Ma04_g18760	expressed protein	1.18	3.97	1.77605	1.57957e-26	1.1784e-27
Ma04_g20580	Putative Probable LRR receptor-like serine/threonine-protein kinase At4g08850	2.97	6.193	1.06634	2.97831e-61	9.84067e-63		TSA: Triticum aestivum cultivar Bobwhite isotig00205.flagleaf mRNA sequence	K04733//interleukin-1 receptor-associated kinase 4 [EC:2.7.11.1];K04730//interleukin-1 receptor-associated kinase 1 [EC:2.7.11.1];K20718//LRR receptor-like serine/threonine-protein kinase ERECTA [EC:2.7.11.1]+ko04016//MAPK signaling pathway - plant
Ma04_g21730	Cytochrome P450 86B1	0.616	2.283	1.91964	9.83058e-33	5.97535e-34			K15402//fatty acid omega-hydroxylase [EC:1.14.-.-]+ko00073//Cutin, suberine and wax biosynthesis;K15402//fatty acid omega-hydroxylase [EC:1.14.-.-]+ko00073//Cutin, suberine and wax biosynthesis
Ma04_g21840	Uncharacterized protein	0.29	0.1	-1.70569	7.53044e-05	2.53704e-05	C3H		K13107//RNA-binding motif protein, X-linked 2	GO:0043167//ion binding;GO:0005488//binding;GO:0043169//cation binding;GO:0046872//metal ion binding;
Ma04_g22350	3-ketoacyl-CoA synthase 1	0.19	1.39	2.9036	2.97848e-34	1.74388e-35			K15397//3-ketoacyl-CoA synthase [EC:2.3.1.199]+ko01110//Biosynthesis of secondary metabolites+ko00062//Fatty acid elongation
Ma04_g22650	MLO-like protein 8	0.37	0.826	1.26829	1.44609e-14	1.91573e-15			K08472//mlo protein;K08472//mlo protein	GO:0009607//response to biotic stimulus;GO:0006950//response to stress;GO:0006952//defense response;GO:0050896//response to stimulus;GO:0016021//integral component of membrane;GO:0016020//membrane;GO:0044425//membrane part;GO:0031224//intrinsic component of membrane;GO:0005516//calmodulin binding;GO:0005488//binding;GO:0005515//protein binding;
Ma04_g22750	Elicitor-responsive protein 3	1.51	3.303	1.20462	4.68185e-36	2.58553e-37			K01803//triosephosphate isomerase (TIM) [EC:5.3.1.1]+ko00010//Glycolysis / Gluconeogenesis+ko01230//Biosynthesis of amino acids+ko01100//Metabolic pathways+ko00051//Fructose and mannose metabolism+ko01110//Biosynthesis of secondary metabolites+ko00710//Carbon fixation in photosynthetic organisms+ko01200//Carbon metabolism+ko00562//Inositol phosphate metabolism;K01803//triosephosphate isomerase (T…
Ma04_g23080	expressed protein	1.406	3.333	1.24736	5.21213e-29	3.60135e-30			K12598//ATP-dependent RNA helicase DOB1 [EC:3.6.4.13]+ko03018//RNA degradation;K21952//CASK-interacting protein
Ma04_g23310	expressed protein	1.296	0.59	-1.12073	4.08858e-17	4.64749e-18			K03006//DNA-directed RNA polymerase II subunit RPB1 [EC:2.7.7.6]+ko00230//Purine metabolism+ko03020//RNA polymerase+ko01100//Metabolic pathways+ko00240//Pyrimidine metabolism;K03006//DNA-directed RNA polymerase II subunit RPB1 [EC:2.7.7.6]+ko00230//Purine metabolism+ko03020//RNA polymerase+ko01100//Metabolic pathways+ko00240//Pyrimidine metabolism
Ma04_g23400	MADS-box transcription factor 50	0.186	0.383	1.31168	6.10777e-05	2.02347e-05	MADS		K09260//MADS-box transcription enhancer factor 2A;K09260//MADS-box transcription enhancer factor 2A	GO:0006139//nucleobase-containing compound metabolic process;GO:0051254//positive regulation of RNA metabolic process;GO:1903508//positive regulation of nucleic acid-templated transcription;GO:0034645//cellular macromolecule biosynthetic process;GO:0080090//regulation of primary metabolic process;GO:0009059//macromolecule biosynthetic process;GO:0048522//positive regulation of cellular process;GO…
Ma04_g24510	3-ketoacyl-CoA synthase 11	1.95	4.366	1.11157	1.88889e-36	1.02939e-37			K15397//3-ketoacyl-CoA synthase [EC:2.3.1.199]+ko01110//Biosynthesis of secondary metabolites+ko00062//Fatty acid elongation;K15397//3-ketoacyl-CoA synthase [EC:2.3.1.199]+ko01110//Biosynthesis of secondary metabolites+ko00062//Fatty acid elongation	GO:0044283//small molecule biosynthetic process;GO:0044249//cellular biosynthetic process;GO:0016053//organic acid biosynthetic process;GO:0044237//cellular metabolic process;GO:0008610//lipid biosynthetic process;GO:0006631//fatty acid metabolic process;GO:0046394//carboxylic acid biosynthetic process;GO:0044255//cellular lipid metabolic process;GO:0006633//fatty acid biosynthetic process;GO:000…
Ma04_g24800	Probable WRKY transcription factor 43	0.136	0.563	1.9174	0.000553419	0.000216495	WRKY		K13424//WRKY transcription factor 33+ko04626//Plant-pathogen interaction+ko04016//MAPK signaling pathway - plant;K08819//cyclin-dependent kinase 12/13 [EC:2.7.11.22 2.7.11.23];K13424//WRKY transcription factor 33+ko04626//Plant-pathogen interaction+ko04016//MAPK signaling pathway - plant
Ma04_g24980	Putative Bowman-Birk type proteinase inhibitor 2	12.396	1.82	-2.76419	4.78276e-87	1.14297e-88				GO:0005576//extracellular region;GO:0061134//peptidase regulator activity;GO:0004866//endopeptidase inhibitor activity;GO:0030234//enzyme regulator activity;GO:0061135//endopeptidase regulator activity;GO:0098772//molecular function regulator;GO:0004867//serine-type endopeptidase inhibitor activity;GO:0004857//enzyme inhibitor activity;GO:0030414//peptidase inhibitor activity;
Ma04_g26580	Endoglucanase 24	0.093	0.423	2.18044	2.44805e-09	4.78069e-10			K01179//endoglucanase [EC:3.2.1.4]+ko01100//Metabolic pathways+ko00500//Starch and sucrose metabolism;K01179//endoglucanase [EC:3.2.1.4]+ko01100//Metabolic pathways+ko00500//Starch and sucrose metabolism	GO:0005975//carbohydrate metabolic process;GO:0008152//metabolic process;GO:0044238//primary metabolic process;GO:0071704//organic substance metabolic process;GO:0031224//intrinsic component of membrane;GO:0016020//membrane;GO:0016021//integral component of membrane;GO:0044425//membrane part;GO:0003824//catalytic activity;GO:0016798//hydrolase activity, acting on glycosyl bonds;GO:0016787//hydrol…
Ma04_g26840	Putative UDP-glycosyltransferase 73C3	0.013	0.273	4.48601	8.87717e-08	2.02874e-08			K13496//UDP-glucosyl transferase 73C [EC:2.4.1.-]+ko01110//Biosynthesis of secondary metabolites
Ma04_g26850	Putative UDP-glycosyltransferase 73D1	1.016	2.513	1.29188	7.43162e-18	8.16567e-19			K13496//UDP-glucosyl transferase 73C [EC:2.4.1.-]+ko01110//Biosynthesis of secondary metabolites;K13496//UDP-glucosyl transferase 73C [EC:2.4.1.-]+ko01110//Biosynthesis of secondary metabolites
Ma04_g28360	Abscisic acid 8'-hydroxylase 1	0.5	1.043	1.05721	2.53994e-07	6.10682e-08			K09843//(+)-abscisic acid 8'-hydroxylase [EC:1.14.13.93]+ko00906//Carotenoid biosynthesis;K09843//(+)-abscisic acid 8'-hydroxylase [EC:1.14.13.93]+ko00906//Carotenoid biosynthesis
Ma04_g28450	expressed protein	0.24	1.1	2.20845	3.5677e-10	6.49642e-11
Ma04_g28940	Purple acid phosphatase 2	7.933	2.95	-1.42336	1.37158e-71	3.93332e-73			K14407//cleavage stimulation factor subunit 2+ko03015//mRNA surveillance pathway;K15400//omega-hydroxypalmitate O-feruloyl transferase [EC:2.3.1.188]+ko00073//Cutin, suberine and wax biosynthesis	GO:0044425//membrane part;GO:0016021//integral component of membrane;GO:0031224//intrinsic component of membrane;GO:0016020//membrane;GO:0042578//phosphoric ester hydrolase activity;GO:0016791//phosphatase activity;GO:0016787//hydrolase activity;GO:0046872//metal ion binding;GO:0016788//hydrolase activity, acting on ester bonds;GO:0003993//acid phosphatase activity;GO:0043167//ion binding;GO:0043…
Ma04_g28980	Uncharacterized protein	3.286	10.603	1.56462	1.09998e-32	6.69748e-34
Ma04_g28990	Uncharacterized protein	3.863	15.54	2.03446	2.11689e-40	1.05467e-41
Ma04_g29000	Uncharacterized protein	4.99	16.973	1.758	4.74098e-74	1.32017e-75
Ma04_g29010	Uncharacterized protein	3.183	11.346	1.84958	1.03349e-39	5.22416e-41
Ma04_g29150	Serine/threonine-protein kinase Nek2	0.286	0.916	1.60487	8.82289e-13	1.31137e-13			K08857//NIMA (never in mitosis gene a)-related kinase 1/4/5 [EC:2.7.11.1];K08857//NIMA (never in mitosis gene a)-related kinase 1/4/5 [EC:2.7.11.1]
Ma04_g29400	9-cis-epoxycarotenoid dioxygenase 1, chloroplastic	1.356	3.043	1.15335	1.49935e-23	1.2572e-24			K09840//9-cis-epoxycarotenoid dioxygenase [EC:1.13.11.51]+ko00906//Carotenoid biosynthesis+ko01100//Metabolic pathways+ko01110//Biosynthesis of secondary metabolites	GO:0016491//oxidoreductase activity;GO:0016702//oxidoreductase activity, acting on single donors with incorporation of molecular oxygen, incorporation of two atoms of oxygen;GO:0005488//binding;GO:0003824//catalytic activity;GO:0016701//oxidoreductase activity, acting on single donors with incorporation of molecular oxygen;GO:0043169//cation binding;GO:0043167//ion binding;GO:0051213//dioxygenase…
Ma04_g29550	Putative NAC domain-containing protein 68	1.526	4.286	1.47336	2.15567e-22	1.89488e-23	NAC	NAC domain containing protein 90 (best arabidopsis hit); NBS-LRR disease resistance protein, putative, expressed (best rice hit)	K03094//S-phase kinase-associated protein 1+ko04141//Protein processing in endoplasmic reticulum+ko04120//Ubiquitin mediated proteolysis;K12581//CCR4-NOT transcription complex subunit 7/8+ko03018//RNA degradation;K01054//acylglycerol lipase [EC:3.1.1.23]+ko01100//Metabolic pathways+ko00561//Glycerolipid metabolism;K03094//S-phase kinase-associated protein 1+ko04141//Protein processing in endoplas…	GO:1901360//organic cyclic compound metabolic process;GO:0034654//nucleobase-containing compound biosynthetic process;GO:0031326//regulation of cellular biosynthetic process;GO:2001141//regulation of RNA biosynthetic process;GO:0019219//regulation of nucleobase-containing compound metabolic process;GO:2000112//regulation of cellular macromolecule biosynthetic process;GO:0051171//regulation of nit…
Ma04_g29560	Fe(2+) transport protein 2	2.183	0.936	-1.21672	6.12242e-11	1.03913e-11			K14709//solute carrier family 39 (zinc transporter), member 1/2/3;K14709//solute carrier family 39 (zinc transporter), member 1/2/3	GO:0031224//intrinsic component of membrane;GO:0044425//membrane part;GO:0016021//integral component of membrane;GO:0016020//membrane;GO:0015075//ion transmembrane transporter activity;GO:0046873//metal ion transmembrane transporter activity;GO:0072509//divalent inorganic cation transmembrane transporter activity;GO:0022890//inorganic cation transmembrane transporter activity;GO:0008324//cation t…
Ma04_g30050	Putative Uncharacterized protein	0.323	1.213	1.92796	4.23319e-36	2.33336e-37			K17506//protein phosphatase 1L [EC:3.1.3.16];K10747//DNA ligase 1 [EC:6.5.1.1 6.5.1.6 6.5.1.7]+ko03420//Nucleotide excision repair+ko03030//DNA replication+ko03410//Base excision repair+ko03430//Mismatch repair	GO:0046916//cellular transition metal ion homeostasis;GO:0065008//regulation of biological quality;GO:0006873//cellular ion homeostasis;GO:0050801//ion homeostasis;GO:0006812//cation transport;GO:0006875//cellular metal ion homeostasis;GO:0048878//chemical homeostasis;GO:0055065//metal ion homeostasis;GO:0098771//inorganic ion homeostasis;GO:0042592//homeostatic process;GO:0019725//cellular homeo…
Ma04_g30240	Putative La-related protein 6C	0.8	0.373	-1.16881	0.000119911	4.17131e-05			K15191//La-related protein 7;K15191//La-related protein 7
Ma04_g30600	Chlorophyll a-b binding protein 4, chloroplastic	75.133	281.533	1.93742	0	0			K08910//light-harvesting complex I chlorophyll a/b binding protein 4+ko00196//Photosynthesis - antenna proteins;K08910//light-harvesting complex I chlorophyll a/b binding protein 4+ko00196//Photosynthesis - antenna proteins	GO:0044237//cellular metabolic process;GO:0044238//primary metabolic process;GO:0043170//macromolecule metabolic process;GO:0006464//cellular protein modification process;GO:0008152//metabolic process;GO:0036211//protein modification process;GO:0071704//organic substance metabolic process;GO:0009987//cellular process;GO:0009628//response to abiotic stimulus;GO:0006091//generation of precursor met…
Ma04_g30830	Probable non-specific lipid-transfer protein AKCS9	2.196	6.023	1.46348	3.71321e-12	5.75055e-13				GO:0071702//organic substance transport;GO:0010876//lipid localization;GO:0051234//establishment of localization;GO:0006869//lipid transport;GO:0051179//localization;GO:0006810//transport;GO:0033036//macromolecule localization;
Ma04_g30850	Putative Protein SAR DEFICIENT 1	0.583	3.546	2.6752	3.05406e-83	7.63168e-85			K21989//calcium permeable stress-gated cation channel;K21989//calcium permeable stress-gated cation channel	GO:0050896//response to stimulus;GO:0006950//response to stress;GO:0005515//protein binding;GO:0005488//binding;GO:0005516//calmodulin binding;
Ma04_g31150	Cyclin-U2-1	2.64	5.753	1.1456	2.3279e-17	2.61589e-18			K01647//citrate synthase [EC:2.3.3.1]+ko00020//Citrate cycle (TCA cycle)+ko01230//Biosynthesis of amino acids+ko01100//Metabolic pathways+ko01110//Biosynthesis of secondary metabolites+ko01210//2-Oxocarboxylic acid metabolism+ko01200//Carbon metabolism+ko00630//Glyoxylate and dicarboxylate metabolism;K01255//leucyl aminopeptidase [EC:3.4.11.1]+ko01100//Metabolic pathways+ko00480//Glutathione meta…	GO:0060255//regulation of macromolecule metabolic process;GO:0065007//biological regulation;GO:0050794//regulation of cellular process;GO:0031399//regulation of protein modification process;GO:0065009//regulation of molecular function;GO:1904029//regulation of cyclin-dependent protein kinase activity;GO:0050790//regulation of catalytic activity;GO:0045859//regulation of protein kinase activity;GO…
Ma04_g31700	Uncharacterized protein	1.69	0.736	-1.21188	0.000163253	5.79693e-05
Ma04_g32090	GDSL esterase/lipase EXL3	0.746	1.493	1.04704	2.42718e-07	5.82435e-08			K00679//phospholipid:diacylglycerol acyltransferase [EC:2.3.1.158]+ko00561//Glycerolipid metabolism;K10960//geranylgeranyl diphosphate/geranylgeranyl-bacteriochlorophyllide a reductase [EC:1.3.1.83 1.3.1.111]+ko00900//Terpenoid backbone biosynthesis+ko00860//Porphyrin and chlorophyll metabolism+ko01100//Metabolic pathways+ko01110//Biosynthesis of secondary metabolites;K01188//beta-glucosidase [EC…	GO:0003824//catalytic activity;GO:0016788//hydrolase activity, acting on ester bonds;GO:0016787//hydrolase activity;
Ma04_g32330	OsPOP- Putative Prolyl Oligopeptidase homologue, expressed	100.276	46.4	-1.11265	0	0			K01322//prolyl oligopeptidase [EC:3.4.21.26];K01322//prolyl oligopeptidase [EC:3.4.21.26]
Ma04_g32830	Tubulin beta-7 chain	9.803	26.356	1.44116	2.01199e-240	1.64106e-242		STRUBBELIG-receptor family 8 (best arabidopsis hit); STRUBBELIG-RECEPTOR FAMILY 7 precursor, putative, expressed (best rice hit)	K07375//tubulin beta+ko04145//Phagosome	GO:0007017//microtubule-based process;GO:0009987//cellular process;GO:0044446//intracellular organelle part;GO:0044430//cytoskeletal part;GO:0005622//intracellular;GO:0099080//supramolecular complex;GO:0044422//organelle part;GO:0099513//polymeric cytoskeletal fiber;GO:0005856//cytoskeleton;GO:0005874//microtubule;GO:0015630//microtubule cytoskeleton;GO:0043226//organelle;GO:0044464//cell part;GO…
Ma04_g32900	ATP-dependent DNA helicase SRS2-like protein At4g25120	0.05	0.006	-3.49728	4.95837e-18	5.39661e-19
Ma04_g33120	Probable inositol transporter 3	0.16	0.326	1.05408	5.18852e-05	1.70087e-05			K08150//MFS transporter, SP family, solute carrier family 2 (myo-inositol transporter), member 13;K08150//MFS transporter, SP family, solute carrier family 2 (myo-inositol transporter), member 13
Ma04_g33410	14 kDa proline-rich protein DC2	9.883	40.563	2.06621	1.75904e-216	1.55354e-218			K02883//large subunit ribosomal protein L18e+ko03010//Ribosome;K11855//ubiquitin carboxyl-terminal hydrolase 36/42 [EC:3.4.19.12]
Ma04_g33460	Putative QWRF motif-containing protein 7	0.033	0.223	2.81787	0.000270741	9.98082e-05			K02184//formin 2;K14709//solute carrier family 39 (zinc transporter), member 1/2/3
Ma04_g33930	Putative expressed protein	3.066	1.443	-1.1025	1.87359e-13	2.65531e-14
Ma04_g35130	Putative Protein YLS3	0.69	2.386	1.77407	7.19628e-14	9.94461e-15				GO:0016020//membrane;GO:0031224//intrinsic component of membrane;GO:0016021//integral component of membrane;GO:0044425//membrane part;
Ma04_g36250	Putative Wall-associated receptor kinase 5	0.16	0.406	1.02917	1.43694e-16	1.68189e-17			K04733//interleukin-1 receptor-associated kinase 4 [EC:2.7.11.1];K04733//interleukin-1 receptor-associated kinase 4 [EC:2.7.11.1];K04733//interleukin-1 receptor-associated kinase 4 [EC:2.7.11.1];K04733//interleukin-1 receptor-associated kinase 4 [EC:2.7.11.1]
Ma04_g36270	Putative Wall-associated receptor kinase 1	0.196	0.463	1.26028	1.50568e-16	1.76548e-17			K04733//interleukin-1 receptor-associated kinase 4 [EC:2.7.11.1];K04733//interleukin-1 receptor-associated kinase 4 [EC:2.7.11.1]
Ma04_g36420	Alpha-galactosidase	0.11	0.446	2.22351	4.57557e-07	1.13386e-07			K07407//alpha-galactosidase [EC:3.2.1.22]+ko00603//Glycosphingolipid biosynthesis - globo and isoglobo series+ko00600//Sphingolipid metabolism+ko00052//Galactose metabolism+ko00561//Glycerolipid metabolism;K07407//alpha-galactosidase [EC:3.2.1.22]+ko00603//Glycosphingolipid biosynthesis - globo and isoglobo series+ko00600//Sphingolipid metabolism+ko00052//Galactose metabolism+ko00561//Glycerolipi…	GO:0044238//primary metabolic process;GO:0005975//carbohydrate metabolic process;GO:0071704//organic substance metabolic process;GO:0008152//metabolic process;GO:0030312//external encapsulating structure;GO:0071944//cell periphery;GO:0005623//cell;GO:0009505//plant-type cell wall;GO:0044464//cell part;GO:0005618//cell wall;GO:0004553//hydrolase activity, hydrolyzing O-glycosyl compounds;GO:001678…
Ma04_g36930	DUF538 domain containing protein, putative, expressed	2.013	5.61	1.50176	1.0957e-21	9.916e-23			K07019//uncharacterized protein	GO:0043231//intracellular membrane-bounded organelle;GO:0044464//cell part;GO:0044424//intracellular part;GO:0043227//membrane-bounded organelle;GO:0043229//intracellular organelle;GO:0043226//organelle;GO:0005634//nucleus;GO:0005622//intracellular;GO:0005623//cell;
Ma04_g37060	plant-specific domain TIGR01589 family protein, expressed	3.43	0.94	-1.84073	1.36584e-25	1.05797e-26			K01513//ectonucleotide pyrophosphatase/phosphodiesterase family member 1/3 [EC:3.1.4.1 3.6.1.9]+ko00740//Riboflavin metabolism+ko00230//Purine metabolism+ko00770//Pantothenate and CoA biosynthesis+ko01100//Metabolic pathways+ko00760//Nicotinate and nicotinamide metabolism+ko00500//Starch and sucrose metabolism+ko00240//Pyrimidine metabolism
Ma04_g37250	Protein argonaute PNH1	0.086	0.03	-1.52	0.000109299	3.7766e-05			K11593//eukaryotic translation initiation factor 2C
Ma04_g37270	Putative Subtilisin-like protease SBT1	0.936	4.023	2.11405	1.03181e-81	2.62125e-83			K04733//interleukin-1 receptor-associated kinase 4 [EC:2.7.11.1];K13199//plasminogen activator inhibitor 1 RNA-binding protein;K08653//membrane-bound transcription factor site-1 protease [EC:3.4.21.112]+ko04141//Protein processing in endoplasmic reticulum;K15333//tRNA guanosine-2'-O-methyltransferase [EC:2.1.1.34];K12619//5'-3' exoribonuclease 2 [EC:3.1.13.-]+ko03018//RNA degradation+ko03008//Rib…
Ma04_g37350	Putative expressed protein	1.123	0.536	-1.07912	0.000185055	6.62108e-05	C2C2-GATA		K21630//GATA-type zinc finger protein 1
Ma04_g37450	Uncharacterized protein	1.006	5.606	2.45488	2.18944e-154	2.86636e-156			K05387//glutamate receptor, ionotropic, plant;K05387//glutamate receptor, ionotropic, plant
Ma04_g37490	Putative expressed protein	1.133	3.356	1.57153	9.82825e-19	1.03089e-19
Ma04_g38060	Putative Protein TIFY 5A	1.426	0.35	-2.04838	5.74579e-09	1.16028e-09	Tify
Ma04_g38470	Thaumatin-like protein	46.446	144.236	1.62634	0	0		Hordeum vulgare subsp. vulgare mRNA for predicted protein, complete cds, clone: NIASHv2094G16	K04733//interleukin-1 receptor-associated kinase 4 [EC:2.7.11.1]
Ma05_g01290	Putative F-box protein At3g16210	0.03	0.286	3.06941	3.02145e-05	9.54528e-06
Ma05_g01470	Putative Isoflavone 2'-hydroxylase	2.643	0.99	-1.43071	3.40921e-21	3.15971e-22			K00517//;K07408//cytochrome P450 family 1 subfamily A polypeptide 1 [EC:1.14.14.1]+ko00380//Tryptophan metabolism+ko01100//Metabolic pathways;K00512//steroid 17alpha-monooxygenase / 17alpha-hydroxyprogesterone deacetylase [EC:1.14.14.19 1.14.14.32]+ko01100//Metabolic pathways
Ma05_g01520	RING zinc finger protein-like, putative, expressed	0.23	0.73	1.51953	2.9718e-06	8.11626e-07				GO:0016020//membrane;GO:0031224//intrinsic component of membrane;GO:0044425//membrane part;GO:0016021//integral component of membrane;GO:0043169//cation binding;GO:0043167//ion binding;GO:0005488//binding;GO:0046872//metal ion binding;
Ma05_g01940	Putative Agamous-like MADS-box protein AGL29	0.053	0.383	2.86849	1.32278e-05	3.94937e-06	MADS		K12412//pheromone receptor transcription factor;K09260//MADS-box transcription enhancer factor 2A	GO:0045893//positive regulation of transcription, DNA-templated;GO:0006357//regulation of transcription from RNA polymerase II promoter;GO:0080090//regulation of primary metabolic process;GO:0044238//primary metabolic process;GO:1902680//positive regulation of RNA biosynthetic process;GO:0050794//regulation of cellular process;GO:0019219//regulation of nucleobase-containing compound metabolic pro…
Ma05_g02160	Uncharacterized protein	0.22	0.03	-2.79684	0.000302016	0.000112451
Ma05_g02580	Fasciclin-like arabinogalactan protein 17	0.493	2.353	2.27268	2.27145e-41	1.10807e-42			K22020//mucin-19
Ma05_g02850	LTPL99 - Protease inhibitor/seed storage/LTP family protein precursor, expressed	0.243	0.756	1.43678	0.00077012	0.000310229
Ma05_g03290	Uncharacterized protein	0.316	0.733	1.21894	0.000345441	0.000129805
Ma05_g03720	Phenylalanine ammonia-lyase 3	7.37	15.99	1.09722	4.38078e-123	7.6242e-125			K10775//phenylalanine ammonia-lyase [EC:4.3.1.24]+ko01100//Metabolic pathways+ko01110//Biosynthesis of secondary metabolites+ko00940//Phenylpropanoid biosynthesis+ko00360//Phenylalanine metabolism;K10775//phenylalanine ammonia-lyase [EC:4.3.1.24]+ko01100//Metabolic pathways+ko01110//Biosynthesis of secondary metabolites+ko00940//Phenylpropanoid biosynthesis+ko00360//Phenylalanine metabolism
Ma05_g03850	Leucoanthocyanidin dioxygenase	0.35	3.193	3.22996	1.04558e-58	3.58507e-60			K05277//leucoanthocyanidin dioxygenase [EC:1.14.11.19]+ko01100//Metabolic pathways+ko01110//Biosynthesis of secondary metabolites+ko00941//Flavonoid biosynthesis;K05277//leucoanthocyanidin dioxygenase [EC:1.14.11.19]+ko01100//Metabolic pathways+ko01110//Biosynthesis of secondary metabolites+ko00941//Flavonoid biosynthesis	GO:0008152//metabolic process;GO:0071704//organic substance metabolic process;GO:0042221//response to chemical;GO:0009699//phenylpropanoid biosynthetic process;GO:0009987//cellular process;GO:0018958//phenol-containing compound metabolic process;GO:0009058//biosynthetic process;GO:0046189//phenol-containing compound biosynthetic process;GO:0009698//phenylpropanoid metabolic process;GO:0016043//ce…
Ma05_g04230	Uncharacterized protein	1.486	0.723	-1.06295	1.0858e-06	2.80239e-07			K09753//cinnamoyl-CoA reductase [EC:1.2.1.44]+ko01100//Metabolic pathways+ko01110//Biosynthesis of secondary metabolites+ko00940//Phenylpropanoid biosynthesis
Ma05_g04410	AP2-like ethylene-responsive transcription factor At1g16060	0.013	0.11	2.94911	9.09736e-05	3.1004e-05			K09285//AP2-like factor, ANT lineage
Ma05_g04730	expressed protein	0.086	1.06	3.66586	2.61338e-13	3.74722e-14		LRR and NB-ARC domains-containing disease resistance protein (best arabidopsis hit)		GO:0016021//integral component of membrane;GO:0031224//intrinsic component of membrane;GO:0044425//membrane part;GO:0016020//membrane;
Ma05_g05720	Endoglucanase 6	0.523	0.26	-1.00579	0.000262122	9.63176e-05			K01179//endoglucanase [EC:3.2.1.4]+ko01100//Metabolic pathways+ko00500//Starch and sucrose metabolism	GO:0009056//catabolic process;GO:0009057//macromolecule catabolic process;GO:0030243//cellulose metabolic process;GO:0043170//macromolecule metabolic process;GO:0016052//carbohydrate catabolic process;GO:0009251//glucan catabolic process;GO:1901575//organic substance catabolic process;GO:0044264//cellular polysaccharide metabolic process;GO:0044248//cellular catabolic process;GO:0030245//cellulos…
Ma05_g06010	Dehydrodolichyl diphosphate synthase 4	12.156	5.033	-1.25034	2.38131e-49	9.85989e-51			K11778//ditrans,polycis-polyprenyl diphosphate synthase [EC:2.5.1.87]+ko00900//Terpenoid backbone biosynthesis+ko01110//Biosynthesis of secondary metabolites;K11778//ditrans,polycis-polyprenyl diphosphate synthase [EC:2.5.1.87]+ko00900//Terpenoid backbone biosynthesis+ko01110//Biosynthesis of secondary metabolites
Ma05_g06090	Putative Probable LRR receptor-like serine/threonine-protein kinase At3g47570	0.606	1.706	1.50091	1.76325e-29	1.2e-30		Leucine-rich repeat protein kinase family protein (best arabidopsis hit); receptor-like protein kinase 2 precursor, putative (best rice hit)	K13437//receptor kinase-like protein+ko04626//Plant-pathogen interaction;K20181//vacuolar protein sorting-associated protein 18;K13437//receptor kinase-like protein+ko04626//Plant-pathogen interaction;K20181//vacuolar protein sorting-associated protein 18;K13428//LRR receptor-like serine/threonine-protein kinase EFR [EC:2.7.11.1]+ko04626//Plant-pathogen interaction
Ma05_g06210	Putative Protein YLS9	0.013	0.25	4.25844	4.07394e-05	1.31475e-05
Ma05_g08640	Uncharacterized protein	1.17	0.523	-1.15941	0.000227127	8.24908e-05
Ma05_g08770	Putative Cinnamoyl-CoA reductase 1	0.923	3.536	1.85517	1.76446e-41	8.57079e-43			K09753//cinnamoyl-CoA reductase [EC:1.2.1.44]+ko01100//Metabolic pathways+ko01110//Biosynthesis of secondary metabolites+ko00940//Phenylpropanoid biosynthesis;K09753//cinnamoyl-CoA reductase [EC:1.2.1.44]+ko01100//Metabolic pathways+ko01110//Biosynthesis of secondary metabolites+ko00940//Phenylpropanoid biosynthesis;K09753//cinnamoyl-CoA reductase [EC:1.2.1.44]+ko01100//Metabolic pathways+ko01110…	GO:0008202//steroid metabolic process;GO:0008610//lipid biosynthetic process;GO:1901360//organic cyclic compound metabolic process;GO:0008152//metabolic process;GO:1901362//organic cyclic compound biosynthetic process;GO:0009058//biosynthetic process;GO:1901576//organic substance biosynthetic process;GO:0006694//steroid biosynthetic process;GO:0044238//primary metabolic process;GO:0071704//organi…
Ma05_g08920	mitochondrial ATP synthase g subunit family protein, putative, expressed	1.463	3.366	1.03853	4.05774e-09	8.0865e-10			K02140//F-type H+-transporting ATPase subunit g+ko01100//Metabolic pathways+ko00190//Oxidative phosphorylation;K02140//F-type H+-transporting ATPase subunit g+ko01100//Metabolic pathways+ko00190//Oxidative phosphorylation;K02140//F-type H+-transporting ATPase subunit g+ko01100//Metabolic pathways+ko00190//Oxidative phosphorylation	GO:0009156//ribonucleoside monophosphate biosynthetic process;GO:0046034//ATP metabolic process;GO:0098660//inorganic ion transmembrane transport;GO:0009206//purine ribonucleoside triphosphate biosynthetic process;GO:0009165//nucleotide biosynthetic process;GO:0009205//purine ribonucleoside triphosphate metabolic process;GO:1901659//glycosyl compound biosynthetic process;GO:0046483//heterocycle m…
Ma05_g08930	Chlorophyll a-b binding protein 3C, chloroplastic	248.96	1323.81	2.44437	0	0			K08912//light-harvesting complex II chlorophyll a/b binding protein 1+ko01100//Metabolic pathways+ko00196//Photosynthesis - antenna proteins	GO:0043412//macromolecule modification;GO:0044238//primary metabolic process;GO:0008152//metabolic process;GO:0009987//cellular process;GO:0071704//organic substance metabolic process;GO:0019684//photosynthesis, light reaction;GO:0015979//photosynthesis;GO:0036211//protein modification process;GO:0009765//photosynthesis, light harvesting;GO:0043170//macromolecule metabolic process;GO:0044260//cel…
Ma05_g09070	Putative Dehydration-responsive protein RD22	46.173	134.273	1.56036	0	0			K12472//epidermal growth factor receptor substrate 15+ko04144//Endocytosis;K06699//proteasome activator subunit 4+ko03050//Proteasome;K12472//epidermal growth factor receptor substrate 15+ko04144//Endocytosis;K06699//proteasome activator subunit 4+ko03050//Proteasome;K00430//peroxidase [EC:1.11.1.7]+ko01100//Metabolic pathways+ko01110//Biosynthesis of secondary metabolites+ko00940//Phenylpropanoi…
Ma05_g09080	Dehydration-responsive protein RD22	134.4	367.343	1.46879	0	0			K12472//epidermal growth factor receptor substrate 15+ko04144//Endocytosis;K06699//proteasome activator subunit 4+ko03050//Proteasome;K12472//epidermal growth factor receptor substrate 15+ko04144//Endocytosis;K06699//proteasome activator subunit 4+ko03050//Proteasome;K20547//basic endochitinase B [EC:3.2.1.14]+ko04016//MAPK signaling pathway - plant+ko00520//Amino sugar and nucleotide sugar metab…
Ma05_g09180	Putative Xyloglucan galactosyltransferase KATAMARIhomolog	1.03	3.25	1.65873	6.00663e-31	3.87882e-32			K20888//xyloglucan galactosyltransferase MUR3 [EC:2.4.1.-]	GO:0044267//cellular protein metabolic process;GO:0009100//glycoprotein metabolic process;GO:0009101//glycoprotein biosynthetic process;GO:0043413//macromolecule glycosylation;GO:0009058//biosynthetic process;GO:0043412//macromolecule modification;GO:1901137//carbohydrate derivative biosynthetic process;GO:0044260//cellular macromolecule metabolic process;GO:0036211//protein modification process;…
Ma05_g09720	Putative Calmodulin-binding protein 60 B	4.22	8.95	1.0858	4.05915e-48	1.72077e-49			K21989//calcium permeable stress-gated cation channel	GO:0006950//response to stress;GO:0050896//response to stimulus;GO:0005488//binding;GO:0005515//protein binding;GO:0005516//calmodulin binding;
Ma05_g09980	Putative Naringenin,2-oxoglutarate 3-dioxygenase	5.72	11.733	1.02921	7.53995e-37	4.05422e-38			K06892//feruloyl-CoA ortho-hydroxylase [EC:1.14.11.-]+ko01110//Biosynthesis of secondary metabolites+ko00940//Phenylpropanoid biosynthesis;K05278//flavonol synthase [EC:1.14.11.23]+ko01100//Metabolic pathways+ko01110//Biosynthesis of secondary metabolites+ko00941//Flavonoid biosynthesis;K18054//2'-deoxymugineic-acid 2'-dioxygenase / mugineic-acid 3-dioxygenase [EC:1.14.11.24 1.14.11.25]	GO:0046872//metal ion binding;GO:0005488//binding;GO:0043167//ion binding;GO:0043169//cation binding;GO:0003824//catalytic activity;GO:0016491//oxidoreductase activity;
Ma05_g10670	Uncharacterized protein	22.243	6.41	-1.96312	1.48166e-132	2.26305e-134		Populus trichocarpa clone 37545 TIR-NBS-LRR type disease resistance protein mRNA, complete cds.	K05387//glutamate receptor, ionotropic, plant;K12447//UDP-sugar pyrophosphorylase [EC:2.7.7.64]+ko00520//Amino sugar and nucleotide sugar metabolism+ko00040//Pentose and glucuronate interconversions+ko01100//Metabolic pathways+ko00052//Galactose metabolism+ko00053//Ascorbate and aldarate metabolism;K20777//exonuclease 3'-5' domain-containing protein 2 [EC:3.1.11.1]	GO:0005576//extracellular region;GO:0004857//enzyme inhibitor activity;GO:0098772//molecular function regulator;GO:0061134//peptidase regulator activity;GO:0030414//peptidase inhibitor activity;GO:0004867//serine-type endopeptidase inhibitor activity;GO:0030234//enzyme regulator activity;GO:0004866//endopeptidase inhibitor activity;GO:0061135//endopeptidase regulator activity;
Ma05_g10680	Uncharacterized protein	0.806	0.226	-1.81865	7.65503e-05	2.5818e-05
Ma05_g11070	LOB domain-containing protein 30	0.213	0.6	1.63987	8.00793e-09	1.63955e-09	LOB		K13944//;K21994//LOB domain-containing protein 18
Ma05_g11140	Putative Proline-rich protein 2	0.056	0.466	2.97399	2.14725e-07	5.12182e-08			K03006//DNA-directed RNA polymerase II subunit RPB1 [EC:2.7.7.6]+ko00230//Purine metabolism+ko03020//RNA polymerase+ko01100//Metabolic pathways+ko00240//Pyrimidine metabolism
Ma05_g11190	Subtilisin-like protease SBT1	0.4	1.56	1.99033	1.32173e-37	7.02452e-39			K04733//interleukin-1 receptor-associated kinase 4 [EC:2.7.11.1];K13199//plasminogen activator inhibitor 1 RNA-binding protein;K12663//Delta(3,5)-Delta(2,4)-dienoyl-CoA isomerase [EC:5.3.3.-]+ko04146//Peroxisome;K01183//chitinase [EC:3.2.1.14]+ko00520//Amino sugar and nucleotide sugar metabolism+ko01100//Metabolic pathways
Ma05_g11210	Putative E3 ubiquitin-protein ligase BOI	0.063	0.25	1.95805	0.000908452	0.000373174			K19042//E3 ubiquitin-protein ligase BOI and related proteins [EC:2.3.2.27];K19042//E3 ubiquitin-protein ligase BOI and related proteins [EC:2.3.2.27]
Ma05_g11510	regulatory protein, putative, expressed	0.683	1.456	1.01051	3.03619e-08	6.59488e-09			K20784//arabinosyltransferase [EC:2.4.2.-]+ko00514//Other types of O-glycan biosynthesis;K20892//beta-arabinofuranosyltransferase [EC:2.4.2.-]
Ma05_g11790	fiber protein Fb34, putative, expressed	0.913	2.723	1.56192	1.67784e-13	2.37442e-14			K17987//next to BRCA1 gene 1 protein;K14317//nuclear pore complex protein Nup214+ko03013//RNA transport	GO:0016021//integral component of membrane;GO:0016020//membrane;GO:0044425//membrane part;GO:0031224//intrinsic component of membrane;
Ma05_g12010	Putative (+)-neomenthol dehydrogenase	0.096	0.373	1.95913	3.76613e-11	6.26491e-12			K15095//(+)-neomenthol dehydrogenase [EC:1.1.1.208]+ko00902//Monoterpenoid biosynthesis+ko01110//Biosynthesis of secondary metabolites
Ma05_g12190	Cytochrome P450 86A2	0.026	0.19	2.89804	6.41488e-07	1.61866e-07			K15398//fatty acid omega-hydroxylase [EC:1.14.-.-]+ko01100//Metabolic pathways+ko00073//Cutin, suberine and wax biosynthesis	GO:0016491//oxidoreductase activity;GO:1901363//heterocyclic compound binding;GO:0005488//binding;GO:0003824//catalytic activity;GO:0016705//oxidoreductase activity, acting on paired donors, with incorporation or reduction of molecular oxygen;GO:0046906//tetrapyrrole binding;GO:0097159//organic cyclic compound binding;GO:0046914//transition metal ion binding;GO:0046872//metal ion binding;GO:00200…
Ma05_g12820	Putative Probable leucine-rich repeat receptor-like protein kinase At1g35710	0.906	1.843	1.10058	6.30485e-23	5.39796e-24		Leucine-rich repeat receptor-like protein kinase family protein (best arabidopsis hit)	K04730//interleukin-1 receptor-associated kinase 1 [EC:2.7.11.1];K04733//interleukin-1 receptor-associated kinase 4 [EC:2.7.11.1];K17422//large subunit ribosomal protein L41;K04733//interleukin-1 receptor-associated kinase 4 [EC:2.7.11.1];K17422//large subunit ribosomal protein L41;K17422//large subunit ribosomal protein L41
Ma05_g12990	Putative Probable LRR receptor-like serine/threonine-protein kinase At4g08850	0.003	0.04	4.34174	4.31791e-06	1.20573e-06		Protein kinase family protein with leucine-rich repeat domain (best arabidopsis hit)	K04730//interleukin-1 receptor-associated kinase 1 [EC:2.7.11.1]
Ma05_g15200	Probable trehalose-phosphate phosphatase G	0.503	1.24	1.2918	1.13427e-10	1.97169e-11			K01087//trehalose 6-phosphate phosphatase [EC:3.1.3.12]+ko01100//Metabolic pathways+ko00500//Starch and sucrose metabolism;K01087//trehalose 6-phosphate phosphatase [EC:3.1.3.12]+ko01100//Metabolic pathways+ko00500//Starch and sucrose metabolism;K01087//trehalose 6-phosphate phosphatase [EC:3.1.3.12]+ko01100//Metabolic pathways+ko00500//Starch and sucrose metabolism	GO:0016051//carbohydrate biosynthetic process;GO:0044238//primary metabolic process;GO:1901576//organic substance biosynthetic process;GO:0009987//cellular process;GO:0008152//metabolic process;GO:0005975//carbohydrate metabolic process;GO:0046351//disaccharide biosynthetic process;GO:0044249//cellular biosynthetic process;GO:0005991//trehalose metabolic process;GO:0034637//cellular carbohydrate …
Ma05_g15270	Putative expressed protein	0.043	0.273	2.59548	0.000190476	6.83499e-05
Ma05_g15620	Cellulose synthase A catalytic subunit 7 [UDP-forming]	0.166	0.57	1.80802	3.28675e-14	4.44125e-15			K10999//cellulose synthase A [EC:2.4.1.12];K10999//cellulose synthase A [EC:2.4.1.12]	GO:0044260//cellular macromolecule metabolic process;GO:0042546//cell wall biogenesis;GO:0071555//cell wall organization;GO:0009987//cellular process;GO:0071554//cell wall organization or biogenesis;GO:0005975//carbohydrate metabolic process;GO:0071704//organic substance metabolic process;GO:0044238//primary metabolic process;GO:0044237//cellular metabolic process;GO:0051273//beta-glucan metaboli…
Ma05_g15880	Transcription factor ILI5	0.213	0.676	1.73634	0.000101801	3.5022e-05	bHLH		K17693//DNA-binding protein inhibitor ID2	GO:0046983//protein dimerization activity;GO:0005515//protein binding;GO:0005488//binding;
Ma05_g15930	Uncharacterized protein	6.726	3.313	-1.01629	3.57003e-13	5.16344e-14
Ma05_g16730	Trans-resveratrol di-O-methyltransferase	1.9	0.886	-1.50717	2.02545e-07	4.81931e-08			K16040//trans-resveratrol di-O-methyltransferase [EC:2.1.1.240]+ko00945//Stilbenoid, diarylheptanoid and gingerol biosynthesis;K13262//isoflavone-7-O-methyltransferase [EC:2.1.1.150]+ko00943//Isoflavonoid biosynthesis;K16040//trans-resveratrol di-O-methyltransferase [EC:2.1.1.240]+ko00945//Stilbenoid, diarylheptanoid and gingerol biosynthesis
Ma05_g16810	Putative Stellacyanin	0.076	0.49	2.71095	6.61334e-05	2.20367e-05				GO:0009055//electron transfer activity;
Ma05_g19320	hypro1, putative, expressed	4.596	11.576	1.32521	7.27566e-47	3.15992e-48			K00734//galactosylxylosylprotein 3-beta-galactosyltransferase [EC:2.4.1.134]+ko01100//Metabolic pathways;K14753//guanine nucleotide-binding protein subunit beta-2-like 1 protein
Ma05_g19870	Putative UPF0496 protein At5g66675	2.606	6.556	1.32408	1.08733e-25	8.39979e-27
Ma05_g20140	Putative E3 ubiquitin-protein ligase ATL6	0.233	0.633	1.42555	3.79477e-05	1.21914e-05		TSA: Lactuca sativa Letassy_X1_3887 mRNA sequence	K10664//E3 ubiquitin-protein ligase ATL6/9/15/31/42/55 [EC:2.3.2.27]
Ma05_g20400	no apical meristem protein, putative, expressed	0.383	0.836	1.1277	2.64489e-07	6.37289e-08	NAC	NAC domain containing protein 17 (best arabidopsis hit)	K12581//CCR4-NOT transcription complex subunit 7/8+ko03018//RNA degradation;K01054//acylglycerol lipase [EC:3.1.1.23]+ko01100//Metabolic pathways+ko00561//Glycerolipid metabolism;K03094//S-phase kinase-associated protein 1+ko04141//Protein processing in endoplasmic reticulum+ko04120//Ubiquitin mediated proteolysis;K13126//polyadenylate-binding protein+ko03015//mRNA surveillance pathway+ko03018//R…
Ma05_g21260	Butyrate--CoA ligase AAE11, peroxisomal	0.316	0.99	1.63953	1.71742e-11	2.78553e-12			K00666//fatty-acyl-CoA synthase [EC:6.2.1.-];K01904//4-coumarate--CoA ligase [EC:6.2.1.12]+ko00130//Ubiquinone and other terpenoid-quinone biosynthesis+ko01100//Metabolic pathways+ko01110//Biosynthesis of secondary metabolites+ko00940//Phenylpropanoid biosynthesis+ko00360//Phenylalanine metabolism;K00666//fatty-acyl-CoA synthase [EC:6.2.1.-]	GO:0008152//metabolic process;GO:0003824//catalytic activity;GO:0016874//ligase activity;
Ma05_g21420	Expansin-like A2	0.556	1.203	1.07763	0.000110399	3.81747e-05			K20628//expansin;K20628//expansin	GO:0022414//reproductive process;GO:0000003//reproduction;GO:0044703//multi-organism reproductive process;GO:0019953//sexual reproduction;GO:0051704//multi-organism process;GO:0005576//extracellular region;
Ma05_g22190	ABC transporter G family member 11	10.576	21.226	1.00731	4.29483e-152	5.77888e-154		white-brown complex homolog protein 11 (best arabidopsis hit)	K05681//ATP-binding cassette, subfamily G (WHITE), member 2+ko02010//ABC transporters;K05681//ATP-binding cassette, subfamily G (WHITE), member 2+ko02010//ABC transporters;K21396//ATP-binding cassette, subfamily G (WHITE), eye pigment precursor transporter;K05681//ATP-binding cassette, subfamily G (WHITE), member 2+ko02010//ABC transporters;K21396//ATP-binding cassette, subfamily G (WHITE), eye p…
Ma05_g22700	MADS-box transcription factor 50	0.046	0.456	3.09798	0.000620737	0.000245828			K09260//MADS-box transcription enhancer factor 2A
Ma05_g23490	Nicotianamine synthase	2.526	0.3	-3.08902	1.86876e-41	9.08716e-43			K05953//nicotianamine synthase [EC:2.5.1.43]	GO:0009987//cellular process;GO:0044106//cellular amine metabolic process;GO:0006082//organic acid metabolic process;GO:0030417//nicotianamine metabolic process;GO:0072350//tricarboxylic acid metabolic process;GO:0044237//cellular metabolic process;GO:0009058//biosynthetic process;GO:0006576//cellular biogenic amine metabolic process;GO:0018130//heterocycle biosynthetic process;GO:0042401//cellul…
Ma05_g23640	MYB family transcription factor, putative, expressed	4.823	14.276	1.44706	3.43526e-102	7.06728e-104	MYB		K09422//myb proto-oncogene protein, plant;K09422//transcription factor MYB, plant	GO:0003676//nucleic acid binding;GO:0003677//DNA binding;GO:0097159//organic cyclic compound binding;GO:1901363//heterocyclic compound binding;GO:0005488//binding;
Ma05_g23730	Putative Phylloplanin	44.986	14.883	-1.61391	1.74151e-129	2.75945e-131			K01528//dynamin GTPase [EC:3.6.5.5]+ko04144//Endocytosis;K03006//DNA-directed RNA polymerase II subunit RPB1 [EC:2.7.7.6]+ko00230//Purine metabolism+ko03020//RNA polymerase+ko01100//Metabolic pathways+ko00240//Pyrimidine metabolism
Ma05_g25490	MYB family transcription factor, putative, expressed	0.633	1.403	1.12916	0.000195976	7.05153e-05	MYB		K09422//myb proto-oncogene protein, plant;K09422//transcription factor MYB, plant	GO:0005488//binding;GO:0003676//nucleic acid binding;GO:1901363//heterocyclic compound binding;GO:0097159//organic cyclic compound binding;GO:0003677//DNA binding;
Ma05_g26940	Putative Ethylene-responsive transcription factor 2	2.943	1.05	-1.50169	5.44546e-13	7.97494e-14	AP2-EREBP	Malus x domestica AP2 domain class transcription factor (AP2D43) mRNA, complete cds	K09286//EREBP-like factor
Ma05_g28580	Uncharacterized protein	0.313	1.036	1.74232	5.25845e-09	1.05886e-09	C2H2		K12309//beta-galactosidase [EC:3.2.1.23]+ko00600//Sphingolipid metabolism+ko00604//Glycosphingolipid biosynthesis - ganglio series+ko00531//Glycosaminoglycan degradation+ko00511//Other glycan degradation+ko01100//Metabolic pathways+ko00052//Galactose metabolism;K14794//ribosomal RNA-processing protein 12
Ma05_g29080	Putative germin-like protein 2-1	1.096	3.22	1.53065	9.23428e-13	1.37444e-13		Leucine-rich repeat protein kinase family protein (best arabidopsis hit)	K11426//SET and MYND domain-containing protein;K00384//thioredoxin reductase (NADPH) [EC:1.8.1.9]+ko00450//Selenocompound metabolism;K00384//thioredoxin reductase (NADPH) [EC:1.8.1.9]+ko00450//Selenocompound metabolism	GO:0005576//extracellular region;GO:0046872//metal ion binding;GO:0046914//transition metal ion binding;GO:0030145//manganese ion binding;GO:0045735//nutrient reservoir activity;GO:0043169//cation binding;GO:0043167//ion binding;GO:0005488//binding;
Ma05_g29230	Putative Ethylene-responsive transcription factor 9	0.183	1.17	2.68036	2.74161e-11	4.50508e-12	AP2-EREBP		K09286//EREBP-like factor	GO:0008152//metabolic process;GO:0018130//heterocycle biosynthetic process;GO:0009059//macromolecule biosynthetic process;GO:0044238//primary metabolic process;GO:1901362//organic cyclic compound biosynthetic process;GO:0016070//RNA metabolic process;GO:0034641//cellular nitrogen compound metabolic process;GO:0044260//cellular macromolecule metabolic process;GO:0006807//nitrogen compound metaboli…
Ma05_g29880	Putative Glutathione transferase GST 23	0.073	0.373	2.37975	5.04889e-05	1.65143e-05			K00799//glutathione S-transferase [EC:2.5.1.18]+ko00480//Glutathione metabolism;K00799//glutathione S-transferase [EC:2.5.1.18]+ko00480//Glutathione metabolism
Ma05_g30650	Putative Fasciclin-like arabinogalactan protein 6	0.376	1.386	1.90863	5.37513e-09	1.08292e-09			K19519//transforming growth factor-beta-induced protein
Ma05_g31100	expressed protein	0.966	6.76	2.797	7.83302e-63	2.52708e-64
Ma05_g31550	Uncharacterized protein	9.616	22.133	1.18589	1.81759e-39	9.22547e-41				GO:0097159//organic cyclic compound binding;GO:0005488//binding;GO:0003676//nucleic acid binding;GO:1901363//heterocyclic compound binding;
Ma05_g31820	Ferritin-3, chloroplastic	16.75	6.976	-1.44314	4.54797e-123	7.9388e-125			K00522//ferritin heavy chain [EC:1.16.3.2];K00522//ferritin heavy chain [EC:1.16.3.2];K00522//ferritin heavy chain [EC:1.16.3.2];K00522//ferritin heavy chain [EC:1.16.3.2]	GO:0006812//cation transport;GO:0019725//cellular homeostasis;GO:0065007//biological regulation;GO:0046916//cellular transition metal ion homeostasis;GO:0051179//localization;GO:0000041//transition metal ion transport;GO:0065008//regulation of biological quality;GO:0006875//cellular metal ion homeostasis;GO:0006810//transport;GO:0055076//transition metal ion homeostasis;GO:0055072//iron ion homeo…
Ma05_g32080	Curcumin synthase 2	0.793	3.566	2.16408	3.14475e-36	1.72033e-37			K00660//chalcone synthase [EC:2.3.1.74]+ko04712//Circadian rhythm - plant+ko01100//Metabolic pathways+ko01110//Biosynthesis of secondary metabolites+ko00941//Flavonoid biosynthesis;K13234//curcumin synthase [EC:2.3.1.217]+ko01110//Biosynthesis of secondary metabolites+ko00945//Stilbenoid, diarylheptanoid and gingerol biosynthesis;K13234//curcumin synthase [EC:2.3.1.217]+ko01110//Biosynthesis of s…
Ma06_g00170	14-3-3-like protein	0.04	0	-4.61125	0.000903852	0.000371003			K15015//solute carrier family 32 (vesicular inhibitory amino acid transporter)
Ma06_g00250	Cinnamoyl-CoA reductase 1	0.086	0.386	1.83154	6.52676e-06	1.87237e-06			K09753//cinnamoyl-CoA reductase [EC:1.2.1.44]+ko01100//Metabolic pathways+ko01110//Biosynthesis of secondary metabolites+ko00940//Phenylpropanoid biosynthesis;K09753//cinnamoyl-CoA reductase [EC:1.2.1.44]+ko01100//Metabolic pathways+ko01110//Biosynthesis of secondary metabolites+ko00940//Phenylpropanoid biosynthesis	GO:0003824//catalytic activity;GO:0048037//cofactor binding;GO:0005488//binding;GO:0050662//coenzyme binding;
Ma06_g00730	Putative Uncharacterized protein	0.166	0.853	2.38902	0.00021267	7.69089e-05
Ma06_g03300	asp/Glu racemase, putative, expressed	1.47	3.27	1.20316	3.84498e-23	3.27194e-24		LRR and NB-ARC domains-containing disease resistance protein (best arabidopsis hit)		GO:0044238//primary metabolic process;GO:0043436//oxoacid metabolic process;GO:1901564//organonitrogen compound metabolic process;GO:0008152//metabolic process;GO:0006082//organic acid metabolic process;GO:0044237//cellular metabolic process;GO:0006520//cellular amino acid metabolic process;GO:0006807//nitrogen compound metabolic process;GO:0019752//carboxylic acid metabolic process;GO:0009987//c…
Ma06_g03490	Putative Uncharacterized protein	1.846	5.146	1.50355	1.43032e-11	2.30946e-12
Ma06_g03920	Patatin-like protein 2	33.52	12.42	-1.42581	8.37983e-244	6.70431e-246				GO:0071704//organic substance metabolic process;GO:0008152//metabolic process;GO:0044238//primary metabolic process;GO:1901575//organic substance catabolic process;GO:0009056//catabolic process;GO:0016042//lipid catabolic process;GO:0006629//lipid metabolic process;GO:0003824//catalytic activity;GO:0016787//hydrolase activity;
Ma06_g04150	Putative U-box domain-containing protein 21	3.966	12.496	1.64938	3.70391e-99	7.9471e-101		PREDICTED: Vitis vinifera hypothetical protein LOC100249092 (LOC100249092), mRNA	K08332//;K04733//interleukin-1 receptor-associated kinase 4 [EC:2.7.11.1]
Ma06_g04310	GDSL esterase/lipase At1g74460	0.143	0.663	2.24081	2.59791e-08	5.60241e-09			K10960//geranylgeranyl diphosphate/geranylgeranyl-bacteriochlorophyllide a reductase [EC:1.3.1.83 1.3.1.111]+ko00900//Terpenoid backbone biosynthesis+ko00860//Porphyrin and chlorophyll metabolism+ko01100//Metabolic pathways+ko01110//Biosynthesis of secondary metabolites;K00679//phospholipid:diacylglycerol acyltransferase [EC:2.3.1.158]+ko00561//Glycerolipid metabolism;K10691//E3 ubiquitin-protein…
Ma06_g04370	Putative Transcription factor MYB30	1.013	2.136	1.03436	4.20565e-08	9.28801e-09	MYB		K09422//myb proto-oncogene protein, plant;K09422//transcription factor MYB, plant
Ma06_g04750	Uncharacterized protein	0.02	0.163	3.09798	0.000620737	0.000245828			K17479//glutaredoxin domain-containing cysteine-rich protein 1	GO:0045454//cell redox homeostasis;GO:0050789//regulation of biological process;GO:0019725//cellular homeostasis;GO:0065007//biological regulation;GO:0042592//homeostatic process;GO:0065008//regulation of biological quality;GO:0050794//regulation of cellular process;GO:0009987//cellular process;GO:0005623//cell;GO:0016667//oxidoreductase activity, acting on a sulfur group of donors;GO:0003824//ca…
Ma06_g06170	retrotransposon protein, putative, unclassified, expressed	0.343	1.483	2.14802	5.03763e-06	1.42241e-06
Ma06_g06480	expressed protein	15.206	41.536	1.44193	0	0			K04733//interleukin-1 receptor-associated kinase 4 [EC:2.7.11.1];K07936//GTP-binding nuclear protein Ran+ko03013//RNA transport+ko03008//Ribosome biogenesis in eukaryotes
Ma06_g06580	Putative Leucine-rich repeat extensin-like protein 6	0.886	0.41	-1.11781	3.88863e-05	1.25118e-05			K02984//small subunit ribosomal protein S3Ae+ko03010//Ribosome;K13420//LRR receptor-like serine/threonine-protein kinase FLS2 [EC:2.7.11.1]+ko04626//Plant-pathogen interaction+ko04016//MAPK signaling pathway - plant
Ma06_g06960	Putative Subtilisin-like protease SBT1	3.05	15.02	2.33142	0	0			K04733//interleukin-1 receptor-associated kinase 4 [EC:2.7.11.1];K13199//plasminogen activator inhibitor 1 RNA-binding protein
Ma06_g08340	Uncharacterized protein	0.076	0.41	2.40283	0.000887318	0.00036334			K01179//endoglucanase [EC:3.2.1.4]+ko01100//Metabolic pathways+ko00500//Starch and sucrose metabolism;K01179//endoglucanase [EC:3.2.1.4]+ko01100//Metabolic pathways+ko00500//Starch and sucrose metabolism
Ma06_g08690	30S ribosomal protein S5, chloroplastic	1.24	3.863	1.66586	4.11932e-06	1.14707e-06			K02988//small subunit ribosomal protein S5+ko03010//Ribosome	GO:1901564//organonitrogen compound metabolic process;GO:0010467//gene expression;GO:0044271//cellular nitrogen compound biosynthetic process;GO:0008152//metabolic process;GO:0043043//peptide biosynthetic process;GO:0006518//peptide metabolic process;GO:0009059//macromolecule biosynthetic process;GO:0009987//cellular process;GO:0044267//cellular protein metabolic process;GO:0019538//protein metab…
Ma06_g09120	Cytochrome P450 94C1	2.926	0.94	-1.6476	3.81819e-36	2.09865e-37			K20624//12-hydroxyjasmonoyl-L-isoleucine oxidase / fatty acid hydroxylase [EC:1.14.-.-];K20665//jasmonoyl-isoleucine 12-hydroxylase [EC:1.14.-.-]
Ma06_g09230	STE_MEKK_ste11_MAP3K	0.486	0.18	-1.46281	6.80906e-05	2.27385e-05			K20716//mitogen-activated protein kinase kinase kinase 17/18+ko04016//MAPK signaling pathway - plant
Ma06_g09540	HVA22-like protein e	0.863	2.003	1.20084	2.0335e-05	6.25305e-06			K17279//receptor expression-enhancing protein 5/6;K17279//receptor expression-enhancing protein 5/6	GO:0031224//intrinsic component of membrane;GO:0044425//membrane part;GO:0016021//integral component of membrane;GO:0016020//membrane;
Ma06_g09610	Somatic embryogenesis receptor kinase 1	0.143	0.56	2.01051	4.90862e-06	1.38241e-06		Leucine-rich repeat receptor-like protein kinase family protein (best arabidopsis hit)	K13418//somatic embryogenesis receptor kinase 1 [EC:2.7.10.1 2.7.11.1];K13416//brassinosteroid insensitive 1-associated receptor kinase 1 [EC:2.7.10.1 2.7.11.1]+ko04626//Plant-pathogen interaction+ko04016//MAPK signaling pathway - plant+ko04075//Plant hormone signal transduction;K13420//LRR receptor-like serine/threonine-protein kinase FLS2 [EC:2.7.11.1]+ko04626//Plant-pathogen interaction+ko0401…	GO:0043412//macromolecule modification;GO:0023052//signaling;GO:0016310//phosphorylation;GO:0007166//cell surface receptor signaling pathway;GO:0009987//cellular process;GO:0044237//cellular metabolic process;GO:0044238//primary metabolic process;GO:0043170//macromolecule metabolic process;GO:0036211//protein modification process;GO:0050794//regulation of cellular process;GO:0044260//cellular mac…
Ma06_g10020	WAT1-related protein At5g07050	1.453	6.46	2.18748	6.57549e-85	1.6158e-86			K00801//farnesyl-diphosphate farnesyltransferase [EC:2.5.1.21]+ko00909//Sesquiterpenoid and triterpenoid biosynthesis+ko01100//Metabolic pathways+ko01110//Biosynthesis of secondary metabolites+ko00100//Steroid biosynthesis;K17500//integrin-linked kinase-associated serine/threonine phosphatase 2C [EC:3.1.3.16];K07874//Ras-related protein Rab-1A
Ma06_g10500	Hypothetical protein	0.4	1.263	1.6461	6.42446e-08	1.44385e-08			K02184//formin 2;K05747//Wiskott-Aldrich syndrome protein+ko04144//Endocytosis;K21952//CASK-interacting protein	GO:0009415//response to water;GO:0006950//response to stress;GO:0010035//response to inorganic substance;GO:1901700//response to oxygen-containing compound;GO:0009628//response to abiotic stimulus;GO:0001101//response to acid chemical;GO:0050896//response to stimulus;GO:0042221//response to chemical;
Ma06_g12370	Chalcone synthase 2	0.39	3.333	2.97735	1.78699e-57	6.3129e-59			K00660//chalcone synthase [EC:2.3.1.74]+ko04712//Circadian rhythm - plant+ko01100//Metabolic pathways+ko01110//Biosynthesis of secondary metabolites+ko00941//Flavonoid biosynthesis;K00660//chalcone synthase [EC:2.3.1.74]+ko04712//Circadian rhythm - plant+ko01100//Metabolic pathways+ko01110//Biosynthesis of secondary metabolites+ko00941//Flavonoid biosynthesis
Ma06_g12610	semialdehyde dehydrogenase, NAD binding domain containing protein, putative, expressed	0	0.096	5.8995	6.25275e-08	1.40428e-08			K00133//aspartate-semialdehyde dehydrogenase [EC:1.2.1.11]+ko00300//Lysine biosynthesis+ko01230//Biosynthesis of amino acids+ko01100//Metabolic pathways+ko01110//Biosynthesis of secondary metabolites+ko01210//2-Oxocarboxylic acid metabolism+ko00261//Monobactam biosynthesis+ko00260//Glycine, serine and threonine metabolism+ko00270//Cysteine and methionine metabolism	GO:0016053//organic acid biosynthetic process;GO:0009058//biosynthetic process;GO:0006807//nitrogen compound metabolic process;GO:0009088//threonine biosynthetic process;GO:0044272//sulfur compound biosynthetic process;GO:0044249//cellular biosynthetic process;GO:0006566//threonine metabolic process;GO:0046451//diaminopimelate metabolic process;GO:0000096//sulfur amino acid metabolic process;GO:0…
Ma06_g12630	Snakin-1	0.56	1.783	1.62195	2.62947e-05	8.22636e-06			K03860//phosphatidylinositol glycan, class Q+ko01100//Metabolic pathways+ko00563//Glycosylphosphatidylinositol (GPI)-anchor biosynthesis;K20887//xyloglucan glycosyltransferase 4 [EC:2.4.1.-];K03860//phosphatidylinositol glycan, class Q+ko01100//Metabolic pathways+ko00563//Glycosylphosphatidylinositol (GPI)-anchor biosynthesis;K20887//xyloglucan glycosyltransferase 4 [EC:2.4.1.-]
Ma06_g12930	Putative Disease resistance protein RPS2	0.106	0.303	1.48182	3.46497e-05	1.10328e-05		NB-ARC domain-containing disease resistance protein (best arabidopsis hit)	K13459//disease resistance protein RPS2+ko04626//Plant-pathogen interaction
Ma06_g14390	1-aminocyclopropane-1-carboxylate oxidase	3.146	1.233	-1.61225	1.95386e-07	4.64187e-08			K05933//aminocyclopropanecarboxylate oxidase [EC:1.14.17.4]+ko01100//Metabolic pathways+ko01110//Biosynthesis of secondary metabolites+ko00270//Cysteine and methionine metabolism;K05933//aminocyclopropanecarboxylate oxidase [EC:1.14.17.4]+ko01100//Metabolic pathways+ko01110//Biosynthesis of secondary metabolites+ko00270//Cysteine and methionine metabolism;K05933//aminocyclopropanecarboxylate oxid…	GO:0005488//binding;GO:0043169//cation binding;GO:0003824//catalytic activity;GO:0016491//oxidoreductase activity;GO:0046872//metal ion binding;GO:0043167//ion binding;
Ma06_g14410	1-aminocyclopropane-1-carboxylate oxidase	13.013	5.593	-1.20943	3.39072e-60	1.14323e-61			K05933//aminocyclopropanecarboxylate oxidase [EC:1.14.17.4]+ko01100//Metabolic pathways+ko01110//Biosynthesis of secondary metabolites+ko00270//Cysteine and methionine metabolism;K05933//aminocyclopropanecarboxylate oxidase [EC:1.14.17.4]+ko01100//Metabolic pathways+ko01110//Biosynthesis of secondary metabolites+ko00270//Cysteine and methionine metabolism;K05933//aminocyclopropanecarboxylate oxid…	GO:0043169//cation binding;GO:0016491//oxidoreductase activity;GO:0043167//ion binding;GO:0046872//metal ion binding;GO:0003824//catalytic activity;GO:0005488//binding;
Ma06_g15070	expressed protein	0.99	0.453	-1.14621	3.37609e-07	8.24873e-08
Ma06_g15290	Fasciclin-like arabinogalactan protein 6	0.466	1.226	1.42974	1.97394e-08	4.19324e-09			K19519//transforming growth factor-beta-induced protein;K19519//transforming growth factor-beta-induced protein
Ma06_g15870	Putative VQ motif-containing protein 1	10.1	21.643	1.08005	3.97447e-15	5.0732e-16
Ma06_g16130	Peroxidase 4	2.506	5.12	1.06704	2.57255e-40	1.28703e-41			K00430//peroxidase [EC:1.11.1.7]+ko01100//Metabolic pathways+ko01110//Biosynthesis of secondary metabolites+ko00940//Phenylpropanoid biosynthesis;K00430//peroxidase [EC:1.11.1.7]+ko01100//Metabolic pathways+ko01110//Biosynthesis of secondary metabolites+ko00940//Phenylpropanoid biosynthesis;K00430//peroxidase [EC:1.11.1.7]+ko01100//Metabolic pathways+ko01110//Biosynthesis of secondary metabolites…	GO:0009987//cellular process;GO:0008152//metabolic process;GO:0050896//response to stimulus;GO:0042744//hydrogen peroxide catabolic process;GO:0044248//cellular catabolic process;GO:0006979//response to oxidative stress;GO:0006950//response to stress;GO:0044237//cellular metabolic process;GO:0042743//hydrogen peroxide metabolic process;GO:0072593//reactive oxygen species metabolic process;GO:0009…
Ma06_g16250	Putative B-box zinc finger protein 22	6.346	3.02	-1.08145	1.33661e-42	6.35366e-44			K12135//zinc finger protein CONSTANS+ko04712//Circadian rhythm - plant	GO:0005622//intracellular;GO:0044464//cell part;GO:0005623//cell;GO:0008270//zinc ion binding;GO:0005488//binding;GO:0046914//transition metal ion binding;GO:0046872//metal ion binding;GO:0043167//ion binding;GO:0043169//cation binding;
Ma06_g16650	Hypothetical protein	0.43	0.86	1.01051	3.03786e-06	8.31246e-07
Ma06_g17270	Protein trichome birefringence-like 33	0.243	0.833	1.72201	4.44584e-12	6.92443e-13			K16573//gamma-tubulin complex component 6;K04427//mitogen-activated protein kinase kinase kinase 7 [EC:2.7.11.25]
Ma06_g17660	Putative LRR receptor-like serine/threonine-protein kinase ERECTA	0.973	2.053	1.08686	3.73337e-09	7.40323e-10			K20718//LRR receptor-like serine/threonine-protein kinase ERECTA [EC:2.7.11.1]+ko04016//MAPK signaling pathway - plant
Ma06_g18820	Zinc-finger homeodomain protein 4	0.596	0.256	-1.21188	0.000361666	0.000136411	zf-HD		K15601//lysine-specific demethylase 3 [EC:1.14.11.-]
Ma06_g18840	12-oxophytodienoate reductase 1	104.526	0.466	-5.92311	0	0			K05894//12-oxophytodienoic acid reductase [EC:1.3.1.42]+ko00592//alpha-Linolenic acid metabolism+ko01100//Metabolic pathways+ko01110//Biosynthesis of secondary metabolites;K05894//12-oxophytodienoic acid reductase [EC:1.3.1.42]+ko00592//alpha-Linolenic acid metabolism+ko01100//Metabolic pathways+ko01110//Biosynthesis of secondary metabolites
Ma06_g19960	expressed protein	0.58	0.22	-1.25252	1.14532e-06	2.96375e-07			K04730//interleukin-1 receptor-associated kinase 1 [EC:2.7.11.1];K04733//interleukin-1 receptor-associated kinase 4 [EC:2.7.11.1]
Ma06_g20400	Xyloglucan endotransglucosylase/hydrolase protein 9	8.926	3.843	-1.2125	1.46744e-39	7.44059e-41			K08235//xyloglucan:xyloglucosyl transferase [EC:2.4.1.207];K08235//xyloglucan:xyloglucosyl transferase [EC:2.4.1.207]
Ma06_g21040	Putative disease resistance RPP13-like protein 1	0.05	0.24	2.28353	4.07933e-08	8.99208e-09		Populus trichocarpa linkage group I, whole genome shotgun sequence.	K15078//structure-specific endonuclease subunit SLX1 [EC:3.6.1.-]	GO:0032549//ribonucleoside binding;GO:0043168//anion binding;GO:0036094//small molecule binding;GO:0001882//nucleoside binding;GO:1901363//heterocyclic compound binding;GO:0001883//purine nucleoside binding;GO:0032555//purine ribonucleotide binding;GO:0032550//purine ribonucleoside binding;GO:0000166//nucleotide binding;GO:0032559//adenyl ribonucleotide binding;GO:0043531//ADP binding;GO:0043167/…
Ma06_g22060	F-box/kelch-repeat protein At1g67480	0.79	0.403	-1.01596	3.83699e-05	1.2337e-05			K10457//kelch-like protein 20;K10450//kelch-like protein 12;K10454//kelch-like protein 17 (actinfilin);K14308//nuclear pore complex protein Nup54+ko03013//RNA transport;K10457//kelch-like protein 20;K15046//influenza virus NS1A-binding protein;K14308//nuclear pore complex protein Nup54+ko03013//RNA transport;K10457//kelch-like protein 20;K15046//influenza virus NS1A-binding protein
Ma06_g22120	Cytochrome P450 78A4	0.566	1.563	1.51078	4.7005e-16	5.66784e-17			K07409//cytochrome P450 family 1 subfamily A polypeptide 2 [EC:1.14.14.1]+ko00380//Tryptophan metabolism+ko00232//Caffeine metabolism+ko00591//Linoleic acid metabolism+ko01100//Metabolic pathways+ko01110//Biosynthesis of secondary metabolites;K20619//cytochrome P450 family 78 subfamily A;K07409//cytochrome P450 family 1 subfamily A polypeptide 2 [EC:1.14.14.1]+ko00380//Tryptophan metabolism+ko002…
Ma06_g22390	Putative plant-specific domain TIGR01615 family protein, expressed	0.946	0.336	-1.51556	4.66294e-06	1.30886e-06			K21952//CASK-interacting protein
Ma06_g23570	hydrolase, alpha/beta fold family domain containing protein, expressed	0.396	1.613	1.94125	3.74854e-13	5.43916e-14			K14325//RNA-binding protein with serine-rich domain 1+ko03015//mRNA surveillance pathway+ko03013//RNA transport	GO:0003824//catalytic activity;
Ma06_g23920	Putative Aminotransferase-like, plant mobile domain family protein	0.44	0.17	-1.368	1.0552e-05	3.11043e-06			K12471//epsin+ko04144//Endocytosis;K17046//protein DEK
Ma06_g24120	Peroxidase 52	0.236	0.986	2.06298	4.44409e-13	6.47379e-14			K00430//peroxidase [EC:1.11.1.7]+ko01100//Metabolic pathways+ko01110//Biosynthesis of secondary metabolites+ko00940//Phenylpropanoid biosynthesis;K00430//peroxidase [EC:1.11.1.7]+ko01100//Metabolic pathways+ko01110//Biosynthesis of secondary metabolites+ko00940//Phenylpropanoid biosynthesis	GO:0006979//response to oxidative stress;GO:0044237//cellular metabolic process;GO:0006950//response to stress;GO:0009987//cellular process;GO:0008152//metabolic process;GO:0072593//reactive oxygen species metabolic process;GO:0044248//cellular catabolic process;GO:0042744//hydrogen peroxide catabolic process;GO:0050896//response to stimulus;GO:0009056//catabolic process;GO:0042743//hydrogen pero…
Ma06_g25290	Putative ZOS12-08 - C2H2 zinc finger protein, expressed	1.06	2.243	1.06362	0.000209933	7.58427e-05			K10773//endonuclease III [EC:4.2.99.18]+ko03410//Base excision repair	GO:0005488//binding;GO:1901363//heterocyclic compound binding;GO:0003676//nucleic acid binding;GO:0097159//organic cyclic compound binding;
Ma06_g25350	Probable strigolactone esterase D14	5.073	11.78	1.21563	2.26765e-55	8.31724e-57			K05605//3-hydroxyisobutyryl-CoA hydrolase [EC:3.1.2.4]+ko00410//beta-Alanine metabolism+ko00280//Valine, leucine and isoleucine degradation+ko00640//Propanoate metabolism+ko01100//Metabolic pathways+ko01200//Carbon metabolism;K17987//next to BRCA1 gene 1 protein;K14306//nuclear pore complex protein Nup62+ko03013//RNA transport	GO:1902348//cellular response to strigolactone;GO:1901334//lactone metabolic process;GO:0071396//cellular response to lipid;GO:0010016//shoot system morphogenesis;GO:0006720//isoprenoid metabolic process;GO:0008152//metabolic process;GO:0010223//secondary shoot formation;GO:0048367//shoot system development;GO:0070887//cellular response to chemical stimulus;GO:1901360//organic cyclic compound met…
Ma06_g25650	Putative Scarecrow-like protein 32	0.006	0.1	3.81787	0.00073473	0.000295019	GRAS		K14494//DELLA protein+ko04075//Plant hormone signal transduction	GO:0019438//aromatic compound biosynthetic process;GO:0044237//cellular metabolic process;GO:0008152//metabolic process;GO:0009889//regulation of biosynthetic process;GO:0050793//regulation of developmental process;GO:2001141//regulation of RNA biosynthetic process;GO:0016070//RNA metabolic process;GO:0010556//regulation of macromolecule biosynthetic process;GO:0006351//transcription, DNA-templat…
Ma06_g26390	Putative Probable leucine-rich repeat receptor-like protein kinase At1g35710	1.233	2.566	1.01643	1.18597e-10	2.0665e-11			K05658//ATP-binding cassette, subfamily B (MDR/TAP), member 1 [EC:3.6.3.44]+ko02010//ABC transporters;K01230//mannosyl-oligosaccharide alpha-1,2-mannosidase [EC:3.2.1.113]+ko04141//Protein processing in endoplasmic reticulum+ko00510//N-Glycan biosynthesis+ko01100//Metabolic pathways;K11423//histone-lysine N-methyltransferase SETD2 [EC:2.1.1.43]+ko00310//Lysine degradation;K13420//LRR receptor-lik…
Ma06_g26840	Probable linoleate 9S-lipoxygenase 4	39.953	15.92	-1.31097	0	0			K15718//linoleate 9S-lipoxygenase [EC:1.13.11.58]+ko00591//Linoleic acid metabolism;K15718//linoleate 9S-lipoxygenase [EC:1.13.11.58]+ko00591//Linoleic acid metabolism
Ma06_g26850	Probable linoleate 9S-lipoxygenase 4	78.5	33.423	-1.21527	0	0			K15718//linoleate 9S-lipoxygenase [EC:1.13.11.58]+ko00591//Linoleic acid metabolism;K15718//linoleate 9S-lipoxygenase [EC:1.13.11.58]+ko00591//Linoleic acid metabolism;K15718//linoleate 9S-lipoxygenase [EC:1.13.11.58]+ko00591//Linoleic acid metabolism
Ma06_g26870	Lipoxygenase	10.12	4.733	-1.08083	2.29881e-94	5.03981e-96			K15718//linoleate 9S-lipoxygenase [EC:1.13.11.58]+ko00591//Linoleic acid metabolism;K15718//linoleate 9S-lipoxygenase [EC:1.13.11.58]+ko00591//Linoleic acid metabolism;K15718//linoleate 9S-lipoxygenase [EC:1.13.11.58]+ko00591//Linoleic acid metabolism
Ma06_g26890	Linoleate 9S-lipoxygenase 6 (Fragment)	7.546	2.553	-1.54527	9.20367e-121	1.63525e-122			K15718//linoleate 9S-lipoxygenase [EC:1.13.11.58]+ko00591//Linoleic acid metabolism;K15718//linoleate 9S-lipoxygenase [EC:1.13.11.58]+ko00591//Linoleic acid metabolism
Ma06_g27250	ABC transporter G family member 25	0.51	1.076	1.11521	9.20869e-10	1.73278e-10		ATP-binding casette family G25 (best arabidopsis hit)	K05681//ATP-binding cassette, subfamily G (WHITE), member 2+ko02010//ABC transporters;K05681//ATP-binding cassette, subfamily G (WHITE), member 2+ko02010//ABC transporters;K21396//ATP-binding cassette, subfamily G (WHITE), eye pigment precursor transporter	GO:0016020//membrane;GO:0031224//intrinsic component of membrane;GO:0044425//membrane part;GO:0016021//integral component of membrane;GO:0017076//purine nucleotide binding;GO:0097367//carbohydrate derivative binding;GO:0043168//anion binding;GO:0032553//ribonucleotide binding;GO:0030554//adenyl nucleotide binding;GO:0032559//adenyl ribonucleotide binding;GO:0001882//nucleoside binding;GO:1901363/…
Ma06_g27410	Auxin transporter-like protein 5	0.57	1.166	1.0205	1.62467e-06	4.28351e-07			K13946//auxin influx carrier (AUX1 LAX family)+ko04075//Plant hormone signal transduction;K13946//auxin influx carrier (AUX1 LAX family)+ko04075//Plant hormone signal transduction	GO:1905392//plant organ morphogenesis;GO:0009719//response to endogenous stimulus;GO:0099402//plant organ development;GO:0009791//post-embryonic development;GO:0034220//ion transmembrane transport;GO:0090698//post-embryonic plant morphogenesis;GO:0006865//amino acid transport;GO:0009653//anatomical structure morphogenesis;GO:0015849//organic acid transport;GO:0046942//carboxylic acid transport;GO…
Ma06_g27580	Putative NAC transcription factor 29	0.183	0.91	2.29592	1.29227e-10	2.25642e-11	NAC	NAC domain containing protein 90 (best arabidopsis hit); NBS-LRR disease resistance protein, putative, expressed (best rice hit)	K12581//CCR4-NOT transcription complex subunit 7/8+ko03018//RNA degradation;K13126//polyadenylate-binding protein+ko03015//mRNA surveillance pathway+ko03018//RNA degradation+ko03013//RNA transport	GO:0018130//heterocycle biosynthetic process;GO:1901576//organic substance biosynthetic process;GO:0044249//cellular biosynthetic process;GO:0044260//cellular macromolecule metabolic process;GO:0044238//primary metabolic process;GO:0050794//regulation of cellular process;GO:0060255//regulation of macromolecule metabolic process;GO:0044271//cellular nitrogen compound biosynthetic process;GO:000613…
Ma06_g28200	Uncharacterized protein	0.436	0.996	1.19469	1.20677e-16	1.40558e-17		Sorghum bicolor hypothetical protein, mRNA	K04733//interleukin-1 receptor-associated kinase 4 [EC:2.7.11.1];K04733//interleukin-1 receptor-associated kinase 4 [EC:2.7.11.1]
Ma06_g28750	Monothiol glutaredoxin-S5	2.113	1.056	-1.00384	9.79873e-05	3.35928e-05			K03676//glutaredoxin 3
Ma06_g29240	Beta-glucosidase 6	0.153	0.616	2.06496	1.15673e-12	1.73792e-13			K01188//beta-glucosidase [EC:3.2.1.21]+ko01100//Metabolic pathways+ko00500//Starch and sucrose metabolism+ko01110//Biosynthesis of secondary metabolites+ko00460//Cyanoamino acid metabolism+ko00940//Phenylpropanoid biosynthesis;K01188//beta-glucosidase [EC:3.2.1.21]+ko01100//Metabolic pathways+ko00500//Starch and sucrose metabolism+ko01110//Biosynthesis of secondary metabolites+ko00460//Cyanoamino…	GO:0071704//organic substance metabolic process;GO:0005975//carbohydrate metabolic process;GO:0008152//metabolic process;GO:0044238//primary metabolic process;GO:0016798//hydrolase activity, acting on glycosyl bonds;GO:0003824//catalytic activity;GO:0016787//hydrolase activity;GO:0004553//hydrolase activity, hydrolyzing O-glycosyl compounds;
Ma06_g30740	Uncharacterized protein	0.243	0.636	1.39158	9.47314e-13	1.41344e-13			K14493//gibberellin receptor GID1 [EC:3.-.-.-]+ko04075//Plant hormone signal transduction;K14492//two-component response regulator ARR-A family+ko04075//Plant hormone signal transduction;K07874//Ras-related protein Rab-1A
Ma06_g30760	Probable carboxylesterase 18	0.696	1.863	1.4147	3.31396e-10	6.01201e-11			K14493//gibberellin receptor GID1 [EC:3.-.-.-]+ko04075//Plant hormone signal transduction
Ma06_g30820	Protein NRT1/ PTR FAMILY 4	0.636	0.253	-1.35406	4.26738e-07	1.05439e-07			K14638//solute carrier family 15 (peptide/histidine transporter), member 3/4;K14638//solute carrier family 15 (peptide/histidine transporter), member 3/4
Ma06_g30830	Amino acid permease 8	0.626	0.29	-1.13923	0.00031014	0.000115718		Medicago truncatula NBS resistance protein (MTR_4g055630) mRNA, complete cds	K14209//solute carrier family 36 (proton-coupled amino acid transporter);K14209//solute carrier family 36 (proton-coupled amino acid transporter)	GO:0031224//intrinsic component of membrane;GO:0044425//membrane part;GO:0016021//integral component of membrane;GO:0016020//membrane;
Ma06_g33230	Photosystem I reaction center subunit III, chloroplastic	62.57	133.76	1.12195	0	0			K02694//photosystem I subunit III+ko01100//Metabolic pathways+ko00195//Photosynthesis;K02694//photosystem I subunit III+ko01100//Metabolic pathways+ko00195//Photosynthesis
Ma06_g33610	Putative Protein SCOhomolog 2, mitochondrial	1.043	2.113	1.03407	4.04227e-20	3.94803e-21			K07152//protein SCO1/2	GO:0009793//embryo development ending in seed dormancy;GO:0045454//cell redox homeostasis;GO:0048316//seed development;GO:0065008//regulation of biological quality;GO:0055082//cellular chemical homeostasis;GO:0065003//macromolecular complex assembly;GO:0098771//inorganic ion homeostasis;GO:0010154//fruit development;GO:0006996//organelle organization;GO:0042592//homeostatic process;GO:0009987//ce…
Ma06_g34630	Putative fasciclin domain containing protein, expressed	0.653	1.46	1.17762	3.89836e-07	9.58351e-08			K19519//transforming growth factor-beta-induced protein
Ma06_g34970	ABC transporter G family member 5	0.053	0.25	2.30329	4.39595e-07	1.08776e-07		ABC-2 type transporter family protein (best arabidopsis hit); white-brown complex homolog protein, putative, expressed (best rice hit)	K05681//ATP-binding cassette, subfamily G (WHITE), member 2+ko02010//ABC transporters
Ma06_g35050	Cation/H(+) antiporter 20	2.103	7.306	1.78727	1.4257e-130	2.2146e-132			K00430//peroxidase [EC:1.11.1.7]+ko01100//Metabolic pathways+ko01110//Biosynthesis of secondary metabolites+ko00940//Phenylpropanoid biosynthesis	GO:0048878//chemical homeostasis;GO:0051234//establishment of localization;GO:0098771//inorganic ion homeostasis;GO:0006885//regulation of pH;GO:0055067//monovalent inorganic cation homeostasis;GO:0055080//cation homeostasis;GO:0065007//biological regulation;GO:0006811//ion transport;GO:0050801//ion homeostasis;GO:0015672//monovalent inorganic cation transport;GO:0042592//homeostatic process;GO:0…
Ma06_g35630	Auxin transporter-like protein 1	0.123	0.313	1.34968	0.000168795	6.00863e-05			K13946//auxin influx carrier (AUX1 LAX family)+ko04075//Plant hormone signal transduction;K13946//auxin influx carrier (AUX1 LAX family)+ko04075//Plant hormone signal transduction	GO:0016021//integral component of membrane;GO:0044425//membrane part;GO:0031224//intrinsic component of membrane;GO:0016020//membrane;
Ma06_g35830	Laccase-25	0.006	0.15	4.25844	4.07394e-05	1.31475e-05			K05909//laccase [EC:1.10.3.2];K05909//laccase [EC:1.10.3.2]
Ma06_g36010	Glycerol-3-phosphate acyltransferase 5	0.77	2.636	1.8054	5.02182e-27	3.70465e-28			K13508//glycerol-3-phosphate acyltransferase [EC:2.3.1.15]+ko01100//Metabolic pathways+ko01110//Biosynthesis of secondary metabolites+ko00564//Glycerophospholipid metabolism+ko00561//Glycerolipid metabolism;K13508//glycerol-3-phosphate acyltransferase [EC:2.3.1.15 2.3.1.198]+ko01100//Metabolic pathways+ko01110//Biosynthesis of secondary metabolites+ko00564//Glycerophospholipid metabolism+ko00561/…
Ma06_g36600	L-ascorbate oxidase homolog	0.38	1.06	1.41651	4.08045e-11	6.81534e-12			K19791//iron transport multicopper oxidase;K19791//iron transport multicopper oxidase
Ma07_g00480	Uncharacterized protein	5.696	2.7	-1.10145	4.06568e-30	2.70359e-31	TCP			GO:0044249//cellular biosynthetic process;GO:0010468//regulation of gene expression;GO:0006139//nucleobase-containing compound metabolic process;GO:0071704//organic substance metabolic process;GO:0018130//heterocycle biosynthetic process;GO:0080090//regulation of primary metabolic process;GO:2000112//regulation of cellular macromolecule biosynthetic process;GO:0031323//regulation of cellular meta…
Ma07_g02200	Putative Microtubule-associated protein SPIRAL2-like	0.183	0.41	1.20316	5.4438e-05	1.78936e-05			K21952//CASK-interacting protein
Ma07_g02620	Putative expressed protein	0.616	2.033	1.75417	1.6993e-13	2.40654e-14
Ma07_g02740	Peroxidase 55	0.09	0.313	1.84059	0.000519437	0.000202121			K00430//peroxidase [EC:1.11.1.7]+ko01100//Metabolic pathways+ko01110//Biosynthesis of secondary metabolites+ko00940//Phenylpropanoid biosynthesis;K00430//peroxidase [EC:1.11.1.7]+ko01100//Metabolic pathways+ko01110//Biosynthesis of secondary metabolites+ko00940//Phenylpropanoid biosynthesis
Ma07_g02820	Putative Transcription factor bHLH49	1.51	3.526	1.2048	4.36897e-32	2.71688e-33	bHLH		K11253//histone H3;K07953//GTP-binding protein SAR1 [EC:3.6.5.-]+ko04141//Protein processing in endoplasmic reticulum;K11253//histone H3;K04733//interleukin-1 receptor-associated kinase 4 [EC:2.7.11.1];K16189//phytochrome-interacting factor 4+ko04075//Plant hormone signal transduction	GO:0005515//protein binding;GO:0005488//binding;GO:0046983//protein dimerization activity;
Ma07_g03350	Uncharacterized protein	0.233	0.536	1.18636	0.000542502	0.000211998
Ma07_g03380	Putative harpin-induced protein domain containing protein, expressed	2.96	6	1.00261	2.17578e-14	2.91178e-15				GO:0006952//defense response;GO:0050896//response to stimulus;GO:0006950//response to stress;GO:0005886//plasma membrane;GO:0005911//cell-cell junction;GO:0005623//cell;GO:0016021//integral component of membrane;GO:0031226//intrinsic component of plasma membrane;GO:0071944//cell periphery;GO:0044464//cell part;GO:0044425//membrane part;GO:0031225//anchored component of membrane;GO:0044459//plasma…
Ma07_g03940	E2F-related protein, putative, expressed	108.42	48.526	-1.15051	0	0				GO:0003700//DNA binding transcription factor activity;
Ma07_g04130	no apical meristem protein, putative, expressed	0.366	0.946	1.36666	6.80123e-05	2.27088e-05	NAC	NAC domain containing protein 90 (best arabidopsis hit); NBS-LRR disease resistance protein, putative, expressed (best rice hit)	K12581//CCR4-NOT transcription complex subunit 7/8+ko03018//RNA degradation;K13126//polyadenylate-binding protein+ko03015//mRNA surveillance pathway+ko03018//RNA degradation+ko03013//RNA transport;K01054//acylglycerol lipase [EC:3.1.1.23]+ko01100//Metabolic pathways+ko00561//Glycerolipid metabolism;K04733//interleukin-1 receptor-associated kinase 4 [EC:2.7.11.1];K02184//formin 2;K11855//ubiquitin…	GO:0060255//regulation of macromolecule metabolic process;GO:0018130//heterocycle biosynthetic process;GO:0019222//regulation of metabolic process;GO:0080090//regulation of primary metabolic process;GO:0044271//cellular nitrogen compound biosynthetic process;GO:0010467//gene expression;GO:0051252//regulation of RNA metabolic process;GO:0010468//regulation of gene expression;GO:2001141//regulation…
Ma07_g04230	Butyrate--CoA ligase AAE11, peroxisomal	0.226	0.626	1.48625	4.17031e-07	1.02889e-07			K00666//fatty-acyl-CoA synthase [EC:6.2.1.-];K01904//4-coumarate--CoA ligase [EC:6.2.1.12]+ko00130//Ubiquinone and other terpenoid-quinone biosynthesis+ko01100//Metabolic pathways+ko01110//Biosynthesis of secondary metabolites+ko00940//Phenylpropanoid biosynthesis+ko00360//Phenylalanine metabolism;K00666//fatty-acyl-CoA synthase [EC:6.2.1.-]
Ma07_g04400	Protochlorophyllide reductase, chloroplastic	0.11	1.286	3.57587	2.66722e-32	1.64201e-33			K00218//protochlorophyllide reductase [EC:1.3.1.33]+ko00860//Porphyrin and chlorophyll metabolism+ko01100//Metabolic pathways+ko01110//Biosynthesis of secondary metabolites	GO:0016627//oxidoreductase activity, acting on the CH-CH group of donors;GO:0016628//oxidoreductase activity, acting on the CH-CH group of donors, NAD or NADP as acceptor;GO:0003824//catalytic activity;GO:0016630//protochlorophyllide reductase activity;GO:0016491//oxidoreductase activity;
Ma07_g04410	Probable polyol transporter 4	1.853	4.43	1.39754	8.7172e-82	2.21001e-83			K08150//MFS transporter, SP family, solute carrier family 2 (myo-inositol transporter), member 13;K00218//protochlorophyllide reductase [EC:1.3.1.33]+ko00860//Porphyrin and chlorophyll metabolism+ko01100//Metabolic pathways+ko01110//Biosynthesis of secondary metabolites;K08150//MFS transporter, SP family, solute carrier family 2 (myo-inositol transporter), member 13
Ma07_g05490	Putative Ethylene-responsive transcription factor ERF010	26.543	54.033	1.01331	9.49141e-118	1.71596e-119	AP2-EREBP		K09286//EREBP-like factor
Ma07_g08250	Putative Cyclin-D5-1	0.206	0.5	1.31864	0.000521487	0.000202974			K18811//cyclin D5, plant;K18811//cyclin D5, plant
Ma07_g08280	Protein NRT1/ PTR FAMILY 6	8.55	17.716	1.02185	1.50407e-98	3.25057e-100			K14638//solute carrier family 15 (peptide/histidine transporter), member 3/4;K14638//solute carrier family 15 (peptide/histidine transporter), member 3/4
Ma07_g08670	Putative Homeobox-leucine zipper protein HAT5	0.303	1.103	1.61875	1.09845e-10	1.90716e-11			K09338//homeobox-leucine zipper protein;K09338//homeobox-leucine zipper protein
Ma07_g09210	Peroxidase P7	6.583	19.726	1.60249	1.19635e-127	1.95157e-129			K00430//peroxidase [EC:1.11.1.7]+ko01100//Metabolic pathways+ko01110//Biosynthesis of secondary metabolites+ko00940//Phenylpropanoid biosynthesis;K00430//peroxidase [EC:1.11.1.7]+ko01100//Metabolic pathways+ko01110//Biosynthesis of secondary metabolites+ko00940//Phenylpropanoid biosynthesis
Ma07_g09370	Putative Probable F-box protein At4g22030	0.643	0.226	-1.52579	3.95161e-05	1.27384e-05
Ma07_g09520	Putative expressed protein	0.563	2.47	2.12674	1.70296e-17	1.9039e-18
Ma07_g10510	avr9/Cf-9 rapidly elicited protein 194, putative, expressed	3.616	8.703	1.25702	3.18485e-21	2.94515e-22
Ma07_g11790	Putative Copper transport protein ATX1	0.356	0.726	1.03041	0.000744613	0.00029918				GO:0051234//establishment of localization;GO:0030001//metal ion transport;GO:0006812//cation transport;GO:0006810//transport;GO:0006811//ion transport;GO:0051179//localization;GO:0043167//ion binding;GO:0043169//cation binding;GO:0046872//metal ion binding;GO:0005488//binding;
Ma07_g12190	Probable potassium transporter 17	1.733	0.413	-1.7411	3.68231e-29	2.52518e-30			K03549//KUP system potassium uptake protein;K03549//KUP system potassium uptake protein;K03549//KUP system potassium uptake protein	GO:0016021//integral component of membrane;GO:0031224//intrinsic component of membrane;GO:0044425//membrane part;GO:0016020//membrane;GO:0022857//transmembrane transporter activity;GO:0015077//monovalent inorganic cation transmembrane transporter activity;GO:0046873//metal ion transmembrane transporter activity;GO:0008324//cation transmembrane transporter activity;GO:0005215//transporter activity…
Ma07_g12450	Putative Protein ACCELERATED CELL DEATH 6	6.91	16.13	1.23222	6.31734e-145	8.73e-147			K15502//serine/threonine-protein phosphatase 6 regulatory ankyrin repeat subunit A;K15502//serine/threonine-protein phosphatase 6 regulatory ankyrin repeat subunit A;K10380//ankyrin
Ma07_g13290	Putative Probable LRR receptor-like serine/threonine-protein kinase At3g47570	0.03	0.093	1.57698	0.000110674	3.82927e-05		Protein kinase family protein with leucine-rich repeat domain (best arabidopsis hit)	K13437//receptor kinase-like protein+ko04626//Plant-pathogen interaction
Ma07_g13350	Putative Protein YLS9	0.713	1.723	1.29382	3.69197e-08	8.09986e-09				GO:0016021//integral component of membrane;GO:0016020//membrane;GO:0031224//intrinsic component of membrane;GO:0044425//membrane part;
Ma07_g13770	Putative Heavy metal-associated isoprenylated plant protein 26	12.773	42.056	1.7256	4.99318e-206	4.64331e-208			K10752//histone-binding protein RBBP4;K10752//histone-binding protein RBBP4;K07213//copper chaperone	GO:0006812//cation transport;GO:0051234//establishment of localization;GO:0051179//localization;GO:0030001//metal ion transport;GO:0006811//ion transport;GO:0006810//transport;GO:0005488//binding;GO:0043167//ion binding;GO:0043169//cation binding;GO:0046872//metal ion binding;
Ma07_g14190	S-type anion channel SLAH3	0.493	0.203	-1.28054	2.97816e-12	4.57816e-13			K20716//mitogen-activated protein kinase kinase kinase 17/18+ko04016//MAPK signaling pathway - plant
Ma07_g14770	Glycosyltransferase family 64 protein C4	2.023	5.043	1.29017	4.83368e-26	3.67384e-27			K19033//RPS31; 30S ribosomal protein S31;K02367//glucuronyl/N-acetylglucosaminyl transferase EXT2 [EC:2.4.1.224 2.4.1.225]+ko01100//Metabolic pathways;K02367//glucuronyl/N-acetylglucosaminyl transferase EXT2 [EC:2.4.1.224 2.4.1.225]+ko01100//Metabolic pathways;K02367//glucuronyl/N-acetylglucosaminyl transferase EXT2 [EC:2.4.1.224 2.4.1.225]+ko01100//Metabolic pathways
Ma07_g15140	Short-chain dehydrogenase TIC 32, chloroplastic	0.63	1.496	1.19693	1.7266e-07	4.07505e-08			K11153//retinol dehydrogenase 12 [EC:1.1.1.300]+ko01100//Metabolic pathways;K11153//retinol dehydrogenase 12 [EC:1.1.1.300]+ko01100//Metabolic pathways
Ma07_g16260	Hydrophobic protein OSR8	1.17	2.723	1.25444	8.81653e-06	2.57826e-06
Ma07_g17340	Uncharacterized protein	0.81	2.376	1.56633	7.41808e-12	1.17464e-12			K12382//saposin;K12382//saposin
Ma07_g17570	CBL-interacting protein kinase 1	18.05	6.553	-1.45816	3.40297e-136	4.9501e-138			K07198//5'-AMP-activated protein kinase, catalytic alpha subunit [EC:2.7.11.11];K07198//5'-AMP-activated protein kinase, catalytic alpha subunit [EC:2.7.11.11]	GO:0007165//signal transduction;GO:0007154//cell communication;GO:0050896//response to stimulus;GO:0009987//cellular process;GO:0050794//regulation of cellular process;GO:0023052//signaling;GO:0065007//biological regulation;GO:0051716//cellular response to stimulus;GO:0050789//regulation of biological process;GO:0016773//phosphotransferase activity, alcohol group as acceptor;GO:0032553//ribonucle…
Ma07_g17780	SNARE-interacting protein KEULE	0.173	0.406	1.18203	1.24439e-58	4.28616e-60			K15292//syntaxin-binding protein 1
Ma07_g18480	Uncharacterized protein	106.98	221.373	1.0394	0	0
Ma07_g18510	Putative germin-like protein 2-1	0	0.253	4.65206	0.000777867	0.000313673		Leucine-rich repeat protein kinase family protein (best arabidopsis hit)	K11426//SET and MYND domain-containing protein;K00384//thioredoxin reductase (NADPH) [EC:1.8.1.9]+ko00450//Selenocompound metabolism	GO:0005576//extracellular region;GO:0005488//binding;GO:0043167//ion binding;GO:0043169//cation binding;GO:0045735//nutrient reservoir activity;GO:0030145//manganese ion binding;GO:0046872//metal ion binding;GO:0046914//transition metal ion binding;
Ma07_g20050	Putative Uncharacterized protein At1g66480	7.656	16.936	1.25968	6.62923e-94	1.46025e-95			K21373//7-deoxyloganetic acid glucosyltransferase [EC:2.4.1.323]
Ma07_g20220	Aspartic proteinase nepenthesin-2	0.496	1.533	1.63705	7.45563e-15	9.7375e-16			K02882//large subunit ribosomal protein L18Ae+ko03010//Ribosome;K19025//AP-5 complex subunit zeta-1;K01381//saccharopepsin [EC:3.4.23.25];K01381//saccharopepsin [EC:3.4.23.25];K01379//cathepsin D [EC:3.4.23.5];K06002//pepsin A [EC:3.4.23.1];K02882//large subunit ribosomal protein L18Ae+ko03010//Ribosome;K01381//saccharopepsin [EC:3.4.23.25];K01379//cathepsin D [EC:3.4.23.5];K06002//pepsin A [EC:3…
Ma07_g21060	growth regulator related protein, putative, expressed	0.766	1.743	1.06277	3.05615e-11	5.04417e-12				GO:0016020//membrane;GO:0016021//integral component of membrane;GO:0044425//membrane part;GO:0031224//intrinsic component of membrane;
Ma07_g21250	expressed protein	2.97	0.983	-1.60724	1.51491e-14	2.01161e-15
Ma07_g22190	Putative Probable L-type lectin-domain containing receptor kinase S	1.63	4.46	1.43901	3.53561e-43	1.66047e-44			K04733//interleukin-1 receptor-associated kinase 4 [EC:2.7.11.1];K04733//interleukin-1 receptor-associated kinase 4 [EC:2.7.11.1];K04730//interleukin-1 receptor-associated kinase 1 [EC:2.7.11.1]
Ma07_g22430	Uncharacterized protein	0.926	2.44	1.40537	1.70172e-05	5.16826e-06
Ma07_g22940	Putative Wall-associated receptor kinase 5	0.46	1.99	2.05478	3.62622e-45	1.62202e-46			K04733//interleukin-1 receptor-associated kinase 4 [EC:2.7.11.1];K04733//interleukin-1 receptor-associated kinase 4 [EC:2.7.11.1];K04733//interleukin-1 receptor-associated kinase 4 [EC:2.7.11.1]
Ma07_g22970	Hypothetical protein	0	0.626	4.71095	0.000578063	0.000227096
Ma07_g23380	Uncharacterized protein	0.16	0.503	1.67794	1.954e-05	5.98625e-06			K01759//lactoylglutathione lyase [EC:4.4.1.5]+ko00620//Pyruvate metabolism;K05747//Wiskott-Aldrich syndrome protein+ko04144//Endocytosis;K01759//lactoylglutathione lyase [EC:4.4.1.5]+ko00620//Pyruvate metabolism;K05747//Wiskott-Aldrich syndrome protein+ko04144//Endocytosis
Ma07_g23780	F-box/LRR-repeat protein 3	0.22	0.093	-1.25252	2.01027e-05	6.1701e-06			K10268//F-box and leucine-rich repeat protein 2/20
Ma07_g24500	Putative Transcription factor IBH1	0.55	1.166	1.08451	0.000218499	7.91417e-05				GO:0009653//anatomical structure morphogenesis;GO:0016043//cellular component organization;GO:0009741//response to brassinosteroid;GO:0009826//unidimensional cell growth;GO:0009725//response to hormone;GO:0000902//cell morphogenesis;GO:0048856//anatomical structure development;GO:0032989//cellular component morphogenesis;GO:0009719//response to endogenous stimulus;GO:0016049//cell growth;GO:00485…
Ma07_g25110	Peroxidase 47	0.03	0.396	3.67348	1.89633e-08	4.02344e-09			K00430//peroxidase [EC:1.11.1.7]+ko01100//Metabolic pathways+ko01110//Biosynthesis of secondary metabolites+ko00940//Phenylpropanoid biosynthesis;K00430//peroxidase [EC:1.11.1.7]+ko01100//Metabolic pathways+ko01110//Biosynthesis of secondary metabolites+ko00940//Phenylpropanoid biosynthesis	GO:0072593//reactive oxygen species metabolic process;GO:0006950//response to stress;GO:0042744//hydrogen peroxide catabolic process;GO:0006979//response to oxidative stress;GO:0009987//cellular process;GO:0042743//hydrogen peroxide metabolic process;GO:0044248//cellular catabolic process;GO:0008152//metabolic process;GO:0009056//catabolic process;GO:0044237//cellular metabolic process;GO:0050896…
Ma07_g25160	Crocetin glucosyltransferase 2	150.873	71.906	-1.06156	0	0			K13691//pathogen-inducible salicylic acid glucosyltransferase [EC:2.4.1.-];K13691//pathogen-inducible salicylic acid glucosyltransferase [EC:2.4.1.-];K13691//pathogen-inducible salicylic acid glucosyltransferase [EC:2.4.1.-]
Ma07_g25250	Uncharacterized protein	0.393	1.81	2.18044	0.000363971	0.000137448
Ma07_g26070	Putative Umecyanin	0.146	0.8	2.53407	0.000320228	0.000119763				GO:0009055//electron transfer activity;
Ma07_g26440	stress-induced protein, putative, expressed	0.416	0.923	1.20489	6.43807e-07	1.62518e-07
Ma07_g26530	Uncharacterized protein	0.383	1.086	1.48625	4.17031e-07	1.02889e-07	MYB		K09422//myb proto-oncogene protein, plant;K09422//transcription factor MYB, plant
Ma07_g27220	Alpha-terpineol synthase, chloroplastic	0.073	1.553	4.30209	6.43399e-52	2.5136e-53			K12742//isoprene synthase [EC:4.2.3.27]+ko00900//Terpenoid backbone biosynthesis+ko01110//Biosynthesis of secondary metabolites;K12742//isoprene synthase [EC:4.2.3.27]+ko00900//Terpenoid backbone biosynthesis+ko01110//Biosynthesis of secondary metabolites	GO:0008152//metabolic process;GO:0016829//lyase activity;GO:0016835//carbon-oxygen lyase activity;GO:0046872//metal ion binding;GO:0016838//carbon-oxygen lyase activity, acting on phosphates;GO:0005488//binding;GO:0043167//ion binding;GO:0003824//catalytic activity;GO:0010333//terpene synthase activity;GO:0043169//cation binding;GO:0000287//magnesium ion binding;
Ma07_g27630	Putative expressed protein	5.58	2.566	-1.12391	2.31083e-13	3.2942e-14
Ma07_g28670	Uncharacterized protein	0.69	1.896	1.46994	6.09526e-07	1.53484e-07
Ma07_g28740	Lysine histidine transporter-like 8	1.116	2.49	1.14028	7.10974e-18	7.80092e-19			K14209//solute carrier family 36 (proton-coupled amino acid transporter);K14209//solute carrier family 36 (proton-coupled amino acid transporter);K15015//solute carrier family 32 (vesicular inhibitory amino acid transporter);K19476//vacuolar protein sorting-associated protein IST1+ko04144//Endocytosis	GO:0006865//amino acid transport;GO:0051234//establishment of localization;GO:0051179//localization;GO:0006811//ion transport;GO:0071702//organic substance transport;GO:0015711//organic anion transport;GO:1903825//organic acid transmembrane transport;GO:0071705//nitrogen compound transport;GO:0055085//transmembrane transport;GO:0046942//carboxylic acid transport;GO:0098656//anion transmembrane tr…
Ma07_g28870	Late embryogenesis abundant protein D-34	1.593	3.39	1.12094	1.41324e-13	1.98602e-14			K14317//nuclear pore complex protein Nup214+ko03013//RNA transport
Ma07_g29010	Sugar transport protein 13	0.17	0.853	2.35966	1.27517e-14	1.68267e-15			K16055//trehalose 6-phosphate synthase/phosphatase [EC:2.4.1.15 3.1.3.12]+ko01100//Metabolic pathways+ko00500//Starch and sucrose metabolism;K08150//MFS transporter, SP family, solute carrier family 2 (myo-inositol transporter), member 13;K08150//MFS transporter, SP family, solute carrier family 2 (myo-inositol transporter), member 13	GO:0010035//response to inorganic substance;GO:0097305//response to alcohol;GO:0009725//response to hormone;GO:0009737//response to abscisic acid;GO:0015749//monosaccharide transport;GO:0050896//response to stimulus;GO:0010033//response to organic substance;GO:0034219//carbohydrate transmembrane transport;GO:0055085//transmembrane transport;GO:0051234//establishment of localization;GO:0009628//re…
Ma07_g29050	Uncharacterized protein	0.236	0.633	1.4149	0.000665539	0.000265161	C2C2-Dof		K16222//Dof zinc finger protein DOF5.5+ko04712//Circadian rhythm - plant
Ma08_g00160	Putative Probable indole-3-pyruvate monooxygenase YUCCA10	0.04	0.393	3.36806	1.64721e-08	3.47349e-09			K11816//indole-3-pyruvate monooxygenase [EC:1.14.13.168]+ko00380//Tryptophan metabolism+ko01100//Metabolic pathways;K11816//indole-3-pyruvate monooxygenase [EC:1.14.13.168]+ko00380//Tryptophan metabolism+ko01100//Metabolic pathways
Ma08_g00230	EID1-like F-box protein 3	2.363	5.37	1.17574	1.51057e-26	1.12535e-27
Ma08_g01960	ABC transporter G family member 5	0.043	0.15	1.9174	0.000553419	0.000216495		ABC-2 type transporter family protein (best arabidopsis hit); white-brown complex homolog protein, putative, expressed (best rice hit)	K05681//ATP-binding cassette, subfamily G (WHITE), member 2+ko02010//ABC transporters
Ma08_g02210	Putative expressed protein	0.06	0.3	2.30002	1.8563e-06	4.93472e-07
Ma08_g03740	fiber expressed protein, putative, expressed	0.34	0.813	1.21696	1.46826e-05	4.40922e-06			K00430//peroxidase [EC:1.11.1.7]+ko01100//Metabolic pathways+ko01110//Biosynthesis of secondary metabolites+ko00940//Phenylpropanoid biosynthesis;K01051//pectinesterase [EC:3.1.1.11]+ko00040//Pentose and glucuronate interconversions+ko01100//Metabolic pathways
Ma08_g03750	Receptor-like protein kinase THESEUS 1	1.02	2.023	1.01051	6.66657e-16	8.10778e-17			K04733//interleukin-1 receptor-associated kinase 4 [EC:2.7.11.1]
Ma08_g04870	Squalene epoxidase 2, mitochondrial	0.236	0	-6.14086	3.25282e-09	6.42496e-10			K00511//squalene monooxygenase [EC:1.14.14.17]+ko00909//Sesquiterpenoid and triterpenoid biosynthesis+ko01100//Metabolic pathways+ko01110//Biosynthesis of secondary metabolites+ko00100//Steroid biosynthesis	GO:0016020//membrane;GO:0031224//intrinsic component of membrane;GO:0016021//integral component of membrane;GO:0044425//membrane part;GO:0004497//monooxygenase activity;GO:0004506//squalene monooxygenase activity;GO:0016705//oxidoreductase activity, acting on paired donors, with incorporation or reduction of molecular oxygen;GO:0050662//coenzyme binding;GO:0043168//anion binding;GO:0036094//small…
Ma08_g04960	Probable xyloglucan endotransglucosylase/hydrolase protein 7	0.33	0.966	1.60955	6.35297e-09	1.28949e-09			K08235//xyloglucan:xyloglucosyl transferase [EC:2.4.1.207];K08235//xyloglucan:xyloglucosyl transferase [EC:2.4.1.207]	GO:0005976//polysaccharide metabolic process;GO:0042546//cell wall biogenesis;GO:0010410//hemicellulose metabolic process;GO:0043170//macromolecule metabolic process;GO:0044262//cellular carbohydrate metabolic process;GO:0005975//carbohydrate metabolic process;GO:0045229//external encapsulating structure organization;GO:0071840//cellular component organization or biogenesis;GO:0044238//primary me…
Ma08_g06170	Probable glycerol-3-phosphate acyltransferase 3	1.433	3.783	1.41474	7.97876e-35	4.55959e-36			K13508//glycerol-3-phosphate acyltransferase [EC:2.3.1.15]+ko01100//Metabolic pathways+ko01110//Biosynthesis of secondary metabolites+ko00564//Glycerophospholipid metabolism+ko00561//Glycerolipid metabolism;K13508//glycerol-3-phosphate acyltransferase [EC:2.3.1.15 2.3.1.198]+ko01100//Metabolic pathways+ko01110//Biosynthesis of secondary metabolites+ko00564//Glycerophospholipid metabolism+ko00561/…	GO:0008152//metabolic process;GO:0031224//intrinsic component of membrane;GO:0044425//membrane part;GO:0016021//integral component of membrane;GO:0016020//membrane;GO:0016740//transferase activity;GO:0003824//catalytic activity;GO:0016746//transferase activity, transferring acyl groups;
Ma08_g06710	Putative Protein ECERIFERUM 26-like	18.52	38.66	1.07578	8.71601e-193	8.78451e-195			K13065//shikimate O-hydroxycinnamoyltransferase [EC:2.3.1.133]+ko01100//Metabolic pathways+ko01110//Biosynthesis of secondary metabolites+ko00940//Phenylpropanoid biosynthesis+ko00941//Flavonoid biosynthesis+ko00945//Stilbenoid, diarylheptanoid and gingerol biosynthesis;K13065//shikimate O-hydroxycinnamoyltransferase [EC:2.3.1.133]+ko01100//Metabolic pathways+ko01110//Biosynthesis of secondary me…	GO:0016746//transferase activity, transferring acyl groups;GO:0016747//transferase activity, transferring acyl groups other than amino-acyl groups;GO:0003824//catalytic activity;GO:0016740//transferase activity;
Ma08_g09150	Putative Polyphenol oxidase, chloroplastic	15.88	5.683	-1.45872	8.287e-167	9.98811e-169			K00422//polyphenol oxidase [EC:1.10.3.1]+ko00350//Tyrosine metabolism+ko01100//Metabolic pathways+ko00950//Isoquinoline alkaloid biosynthesis+ko01110//Biosynthesis of secondary metabolites;K00422//polyphenol oxidase [EC:1.10.3.1]+ko00350//Tyrosine metabolism+ko01100//Metabolic pathways+ko00950//Isoquinoline alkaloid biosynthesis+ko01110//Biosynthesis of secondary metabolites;K00422//polyphenol ox…
Ma08_g09160	Putative Polyphenol oxidase A1, chloroplastic	1.76	0.766	-1.1727	8.94096e-12	1.426e-12			K00422//polyphenol oxidase [EC:1.10.3.1]+ko00350//Tyrosine metabolism+ko01100//Metabolic pathways+ko00950//Isoquinoline alkaloid biosynthesis+ko01110//Biosynthesis of secondary metabolites;K00422//polyphenol oxidase [EC:1.10.3.1]+ko00350//Tyrosine metabolism+ko01100//Metabolic pathways+ko00950//Isoquinoline alkaloid biosynthesis+ko01110//Biosynthesis of secondary metabolites
Ma08_g09170	Putative Polyphenol oxidase A1, chloroplastic	6.176	1.133	-2.43521	4.72882e-121	8.37732e-123			K00422//polyphenol oxidase [EC:1.10.3.1]+ko00350//Tyrosine metabolism+ko01100//Metabolic pathways+ko00950//Isoquinoline alkaloid biosynthesis+ko01110//Biosynthesis of secondary metabolites;K00422//polyphenol oxidase [EC:1.10.3.1]+ko00350//Tyrosine metabolism+ko01100//Metabolic pathways+ko00950//Isoquinoline alkaloid biosynthesis+ko01110//Biosynthesis of secondary metabolites;K00422//polyphenol ox…
Ma08_g09530	Hypothetical protein	0	0.076	4.64045	0.000823404	0.000333832
Ma08_g09860	Uncharacterized protein	2.55	6.193	1.2689	4.67181e-41	2.30572e-42			K12309//beta-galactosidase [EC:3.2.1.23]+ko00600//Sphingolipid metabolism+ko00604//Glycosphingolipid biosynthesis - ganglio series+ko00531//Glycosaminoglycan degradation+ko00511//Other glycan degradation+ko01100//Metabolic pathways+ko00052//Galactose metabolism;K14794//ribosomal RNA-processing protein 12;K12309//beta-galactosidase [EC:3.2.1.23]+ko00600//Sphingolipid metabolism+ko00604//Glycosphin…	GO:0097159//organic cyclic compound binding;GO:0046872//metal ion binding;GO:0003676//nucleic acid binding;GO:1901363//heterocyclic compound binding;GO:0005488//binding;GO:0043167//ion binding;GO:0043169//cation binding;
Ma08_g10050	Putative Uncharacterized protein	3.493	10.19	1.52358	1.46216e-40	7.26951e-42
Ma08_g10270	DNAJ heat shock N-terminal domain-containing protein, putative, expressed	0.053	0.2	1.9174	1.92451e-05	5.89088e-06			K09527//DnaJ homolog subfamily C member 7
Ma08_g10530	Putative Probable WRKY transcription factor 23	2.156	4.896	1.17725	3.52032e-17	3.98874e-18	WRKY		K18835//WRKY transcription factor 2+ko04626//Plant-pathogen interaction;K08819//cyclin-dependent kinase 12/13 [EC:2.7.11.22 2.7.11.23];K13424//WRKY transcription factor 33+ko04626//Plant-pathogen interaction+ko04016//MAPK signaling pathway - plant;K18835//WRKY transcription factor 2+ko04626//Plant-pathogen interaction
Ma08_g10580	Long chain acyl-CoA synthetase 1	4.773	10.893	1.189	5.38912e-102	1.11429e-103			K01897//long-chain acyl-CoA synthetase [EC:6.2.1.3]+ko04146//Peroxisome+ko01100//Metabolic pathways+ko00061//Fatty acid biosynthesis+ko01212//Fatty acid metabolism+ko00071//Fatty acid degradation;K01897//long-chain acyl-CoA synthetase [EC:6.2.1.3]+ko04146//Peroxisome+ko01100//Metabolic pathways+ko00061//Fatty acid biosynthesis+ko01212//Fatty acid metabolism+ko00071//Fatty acid degradation;K01897/…	GO:0015645//fatty acid ligase activity;GO:0016877//ligase activity, forming carbon-sulfur bonds;GO:0004467//long-chain fatty acid-CoA ligase activity;GO:0016878//acid-thiol ligase activity;GO:0003824//catalytic activity;GO:0016874//ligase activity;
Ma08_g10610	Galactinol synthase 1	8.413	19.733	1.2226	2.03381e-93	4.52222e-95			K18819//inositol 3-alpha-galactosyltransferase [EC:2.4.1.123]+ko00052//Galactose metabolism;K18819//inositol 3-alpha-galactosyltransferase [EC:2.4.1.123]+ko00052//Galactose metabolism	GO:0016757//transferase activity, transferring glycosyl groups;GO:0003824//catalytic activity;GO:0016740//transferase activity;
Ma08_g10760	palmitoyl-protein thioesterase precursor, putative, expressed	0.07	0.4	2.10567	3.13981e-06	8.59957e-07			K01074//palmitoyl-protein thioesterase [EC:3.1.2.22]+ko01100//Metabolic pathways+ko00062//Fatty acid elongation+ko01212//Fatty acid metabolism;K01074//palmitoyl-protein thioesterase [EC:3.1.2.22]+ko01100//Metabolic pathways+ko00062//Fatty acid elongation+ko01212//Fatty acid metabolism	GO:0016787//hydrolase activity;GO:0003824//catalytic activity;GO:0098599//palmitoyl hydrolase activity;
Ma08_g11720	Dehydration-responsive element-binding protein 1E	6.453	1.56	-2.05177	2.09217e-46	9.15181e-48	AP2-EREBP	Malus x domestica AP2 domain class transcription factor (AP2D43) mRNA, complete cds	K09286//EREBP-like factor	GO:0034645//cellular macromolecule biosynthetic process;GO:0009987//cellular process;GO:0018130//heterocycle biosynthetic process;GO:0043170//macromolecule metabolic process;GO:0006725//cellular aromatic compound metabolic process;GO:0016070//RNA metabolic process;GO:1901362//organic cyclic compound biosynthetic process;GO:0034654//nucleobase-containing compound biosynthetic process;GO:0009059//m…
Ma08_g11860	Probable LRR receptor-like serine/threonine-protein kinase At4g36180	0.843	0.41	-1.03679	9.07678e-12	1.44908e-12		Leucine-rich receptor-like protein kinase family protein (best arabidopsis hit); leucine-rich repeat family protein, putative, expressed (best rice hit)	K13420//LRR receptor-like serine/threonine-protein kinase FLS2 [EC:2.7.11.1]+ko04626//Plant-pathogen interaction+ko04016//MAPK signaling pathway - plant
Ma08_g11950	Putative expressed protein	0.636	1.646	1.38555	3.91827e-06	1.08701e-06
Ma08_g12090	Putative Naringenin,2-oxoglutarate 3-dioxygenase	0.263	1.696	2.27774	2.84005e-26	2.13792e-27			K00475//naringenin 3-dioxygenase [EC:1.14.11.9]+ko01100//Metabolic pathways+ko01110//Biosynthesis of secondary metabolites+ko00941//Flavonoid biosynthesis;K00475//naringenin 3-dioxygenase [EC:1.14.11.9]+ko01100//Metabolic pathways+ko01110//Biosynthesis of secondary metabolites+ko00941//Flavonoid biosynthesis;K05278//flavonol synthase [EC:1.14.11.23]+ko01100//Metabolic pathways+ko01110//Biosynthes…	GO:0046872//metal ion binding;GO:0043167//ion binding;GO:0043169//cation binding;GO:0003824//catalytic activity;GO:0016491//oxidoreductase activity;GO:0005488//binding;
Ma08_g12160	Uncharacterized protein	9.966	4.543	-1.1468	4.22642e-45	1.89268e-46	ABI3VP1	Hordeum vulgare subsp. vulgare mRNA for predicted protein, complete cds, clone: NIASHv2087M16	K09287//RAV-like factor
Ma08_g12710	Putative Uncharacterized protein (Fragment)	0.39	1.173	1.58144	3.01807e-05	9.53146e-06
Ma08_g14220	Uncharacterized protein	0.206	0.573	1.28735	0.000167659	5.96731e-05
Ma08_g14720	MYB family transcription factor, putative, expressed	0.083	0.363	2.12599	7.50708e-07	1.90907e-07	MYB		K09422//myb proto-oncogene protein, plant;K09422//transcription factor MYB, plant
Ma08_g15050	Putative Protein YLS9	0.993	2.14	1.11005	6.0167e-05	1.98955e-05				GO:0044425//membrane part;GO:0016021//integral component of membrane;GO:0016020//membrane;GO:0031224//intrinsic component of membrane;GO:0005524//ATP binding;GO:1901363//heterocyclic compound binding;GO:0000166//nucleotide binding;GO:0001882//nucleoside binding;GO:0043167//ion binding;GO:0001883//purine nucleoside binding;GO:0097367//carbohydrate derivative binding;GO:0035639//purine ribonucleosi…
Ma08_g15820	Putative Myb-related protein 308	0.353	0.826	1.20084	2.0335e-05	6.25305e-06	MYB	disease resistance protein (TIR-NBS-LRR class), putative (best arabidopsis hit)	K09422//myb proto-oncogene protein, plant;K09422//transcription factor MYB, plant	GO:0003676//nucleic acid binding;GO:1901363//heterocyclic compound binding;GO:0097159//organic cyclic compound binding;GO:0003677//DNA binding;GO:0005488//binding;
Ma08_g16160	Uncharacterized protein	0.666	1.95	1.43936	1.36082e-05	4.06858e-06				GO:0006807//nitrogen compound metabolic process;GO:1901564//organonitrogen compound metabolic process;GO:0016485//protein processing;GO:0071704//organic substance metabolic process;GO:0006508//proteolysis;GO:0006465//signal peptide processing;GO:0009987//cellular process;GO:0044267//cellular protein metabolic process;GO:0044238//primary metabolic process;GO:0008152//metabolic process;GO:0043170//…
Ma08_g16760	Myb-related protein 308	0.466	1.08	1.19693	0.000281755	0.00010433	MYB		K09422//myb proto-oncogene protein, plant;K09422//transcription factor MYB, plant	GO:0003676//nucleic acid binding;GO:1901363//heterocyclic compound binding;GO:0005488//binding;GO:0097159//organic cyclic compound binding;GO:0003677//DNA binding;
Ma08_g17000	Sulfate transporter 4	0.156	0.436	1.05316	3.81668e-05	1.22677e-05			K18059//sulfate transporter 4;K18059//sulfate transporter 4
Ma08_g17240	Putative Probable CCR4-associated factor homolog 11	0.523	3.796	2.84991	3.22143e-36	1.76395e-37			K12581//CCR4-NOT transcription complex subunit 7/8+ko03018//RNA degradation
Ma08_g17340	7-deoxyloganetin glucosyltransferase	1.11	0.506	-1.14792	1.03153e-06	2.65643e-07			K13030//cyanohydrin beta-glucosyltransferase [EC:2.4.1.85]+ko01110//Biosynthesis of secondary metabolites+ko00460//Cyanoamino acid metabolism;K21374//7-deoxyloganetin glucosyltransferase [EC:2.4.1.324]	GO:0008152//metabolic process;GO:0016757//transferase activity, transferring glycosyl groups;GO:0003824//catalytic activity;GO:0016758//transferase activity, transferring hexosyl groups;GO:0016740//transferase activity;
Ma08_g17710	AP2/ERF and B3 domain-containing transcription repressor RAV2	1.196	2.376	1.00342	1.72487e-08	3.64443e-09	AP2-EREBP	Hordeum vulgare subsp. vulgare mRNA for predicted protein, complete cds, clone: NIASHv2087M16	K09287//RAV-like factor
Ma08_g19170	Putative Ethylene-responsive transcription factor ERF021	4.556	2.14	-1.11502	2.82285e-07	6.81489e-08	AP2-EREBP	Malus x domestica AP2 domain class transcription factor (AP2D43) mRNA, complete cds	K09286//EREBP-like factor
Ma08_g19700	Putative Dirigent protein 11	3.106	8.41	1.4285	5.2733e-22	4.71478e-23			K01870//isoleucyl-tRNA synthetase [EC:6.1.1.5]+ko00970//Aminoacyl-tRNA biosynthesis	GO:0048046//apoplast;GO:0005576//extracellular region;GO:0016853//isomerase activity;GO:0003824//catalytic activity;
Ma08_g20780	Putative Flavonoid 3'-monooxygenase	0.05	0.4	3.04887	6.61802e-08	1.48941e-08			K07410//cytochrome P450 family 1 subfamily B polypeptide 1 [EC:1.14.14.1]+ko00380//Tryptophan metabolism;K20562//biphenyl-4-hydroxylase;K20623//typhasterol/6-deoxotyphasterol 2alpha-hydroxylase+ko00905//Brassinosteroid biosynthesis+ko01100//Metabolic pathways+ko01110//Biosynthesis of secondary metabolites
Ma08_g21460	Putative expressed protein	0.096	0.316	1.72672	6.08137e-05	2.01346e-05
Ma08_g21610	haloacid dehalogenase-like hydrolase family protein, putative, expressed	0.503	0.2	-1.34312	4.68593e-05	1.52564e-05			K07025//putative hydrolase of the HAD superfamily	GO:0008152//metabolic process;GO:0016787//hydrolase activity;GO:0003824//catalytic activity;
Ma08_g23510	Glutamate decarboxylase 1	6.04	14.33	1.2867	3.64874e-114	6.78616e-116			K01580//glutamate decarboxylase [EC:4.1.1.15]+ko00410//beta-Alanine metabolism+ko00250//Alanine, aspartate and glutamate metabolism+ko00430//Taurine and hypotaurine metabolism+ko01100//Metabolic pathways+ko00650//Butanoate metabolism+ko01110//Biosynthesis of secondary metabolites;K01580//glutamate decarboxylase [EC:4.1.1.15]+ko00410//beta-Alanine metabolism+ko00250//Alanine, aspartate and glutama…	GO:0009064//glutamine family amino acid metabolic process;GO:1901564//organonitrogen compound metabolic process;GO:0019752//carboxylic acid metabolic process;GO:0008152//metabolic process;GO:0043436//oxoacid metabolic process;GO:0071704//organic substance metabolic process;GO:0044281//small molecule metabolic process;GO:1901605//alpha-amino acid metabolic process;GO:0009987//cellular process;GO:0…
Ma08_g24190	Chitinase-like protein 1	0.56	2.38	2.12599	2.15139e-21	1.97159e-22			K00434//L-ascorbate peroxidase [EC:1.11.1.11]+ko00053//Ascorbate and aldarate metabolism+ko00480//Glutathione metabolism;K20547//basic endochitinase B [EC:3.2.1.14]+ko04016//MAPK signaling pathway - plant+ko00520//Amino sugar and nucleotide sugar metabolism+ko01100//Metabolic pathways;K20547//basic endochitinase B [EC:3.2.1.14]+ko04016//MAPK signaling pathway - plant+ko00520//Amino sugar and nucl…
Ma08_g27150	Uncharacterized protein	2.853	9.06	1.69897	2.45362e-41	1.19949e-42
Ma08_g27200	Probable xyloglucan endotransglucosylase/hydrolase protein 7	0.676	1.866	1.4074	5.89167e-11	9.99049e-12			K08235//xyloglucan:xyloglucosyl transferase [EC:2.4.1.207];K08235//xyloglucan:xyloglucosyl transferase [EC:2.4.1.207]	GO:0044042//glucan metabolic process;GO:0009987//cellular process;GO:0044237//cellular metabolic process;GO:0043170//macromolecule metabolic process;GO:0044262//cellular carbohydrate metabolic process;GO:0071555//cell wall organization;GO:0045229//external encapsulating structure organization;GO:0010411//xyloglucan metabolic process;GO:0010383//cell wall polysaccharide metabolic process;GO:001604…
Ma08_g27540	Perakine reductase	0.223	1.163	2.47618	1.29332e-16	1.51043e-17			K05275//pyridoxine 4-dehydrogenase [EC:1.1.1.65]+ko00750//Vitamin B6 metabolism+ko01100//Metabolic pathways;K17744//L-galactose dehydrogenase [EC:1.1.1.316]+ko01100//Metabolic pathways+ko00053//Ascorbate and aldarate metabolism+ko01110//Biosynthesis of secondary metabolites	GO:0016491//oxidoreductase activity;GO:0003824//catalytic activity;
Ma08_g27570	ATP sulfurylase 1, chloroplastic	0.68	0.28	-1.15956	1.30374e-05	3.88778e-06			K13811//3'-phosphoadenosine 5'-phosphosulfate synthase [EC:2.7.7.4 2.7.1.25]+ko00920//Sulfur metabolism+ko00230//Purine metabolism+ko00450//Selenocompound metabolism+ko01100//Metabolic pathways+ko00261//Monobactam biosynthesis;K13811//3'-phosphoadenosine 5'-phosphosulfate synthase [EC:2.7.7.4 2.7.1.25]+ko00920//Sulfur metabolism+ko00230//Purine metabolism+ko00450//Selenocompound metabolism+ko0110…	GO:0006790//sulfur compound metabolic process;GO:0009987//cellular process;GO:0044237//cellular metabolic process;GO:0000103//sulfate assimilation;GO:0008152//metabolic process;GO:0016772//transferase activity, transferring phosphorus-containing groups;GO:0070566//adenylyltransferase activity;GO:0004781//sulfate adenylyltransferase (ATP) activity;GO:0004779//sulfate adenylyltransferase activity;G…
Ma08_g27730	Putative Glycerol-3-phosphate acyltransferase 1	7.16	19.726	1.45553	1.03578e-208	9.41677e-211			K13508//glycerol-3-phosphate acyltransferase [EC:2.3.1.15]+ko01100//Metabolic pathways+ko01110//Biosynthesis of secondary metabolites+ko00564//Glycerophospholipid metabolism+ko00561//Glycerolipid metabolism;K13508//glycerol-3-phosphate acyltransferase [EC:2.3.1.15 2.3.1.198]+ko01100//Metabolic pathways+ko01110//Biosynthesis of secondary metabolites+ko00564//Glycerophospholipid metabolism+ko00561/…	GO:0008152//metabolic process;GO:0031224//intrinsic component of membrane;GO:0044425//membrane part;GO:0016020//membrane;GO:0016021//integral component of membrane;GO:0016746//transferase activity, transferring acyl groups;GO:0003824//catalytic activity;GO:0016740//transferase activity;
Ma08_g28460	Delta(8)-fatty-acid desaturase 2	2.806	1.396	-1.00467	5.37543e-15	6.92848e-16			K13076//Delta8-fatty-acid desaturase [EC:1.14.19.4]	GO:0008152//metabolic process;GO:0044238//primary metabolic process;GO:0006629//lipid metabolic process;GO:0071704//organic substance metabolic process;GO:0044425//membrane part;GO:0016020//membrane;GO:0016021//integral component of membrane;GO:0031224//intrinsic component of membrane;GO:0016491//oxidoreductase activity;GO:0003824//catalytic activity;
Ma08_g29360	Uncharacterized protein	0.363	1.63	2.18636	3.71273e-15	4.72753e-16
Ma08_g30710	Desiccation-related protein PCC13-62	0.086	0.376	2.12599	0.000586426	0.000230869			K01206//alpha-L-fucosidase [EC:3.2.1.51]+ko00511//Other glycan degradation;K15255//ATP-dependent DNA helicase PIF1 [EC:3.6.4.12];K01206//alpha-L-fucosidase [EC:3.2.1.51]+ko00511//Other glycan degradation
Ma08_g31000	Uncharacterized protein	1.523	0.713	-1.11148	0.000306331	0.000114201	AP2-EREBP	Malus x domestica AP2 domain class transcription factor (AP2D43) mRNA, complete cds	K09286//EREBP-like factor	GO:0044260//cellular macromolecule metabolic process;GO:0006139//nucleobase-containing compound metabolic process;GO:0046483//heterocycle metabolic process;GO:1901576//organic substance biosynthetic process;GO:0034641//cellular nitrogen compound metabolic process;GO:0044237//cellular metabolic process;GO:0009059//macromolecule biosynthetic process;GO:0006351//transcription, DNA-templated;GO:00099…
Ma08_g31370	3-ketoacyl-CoA synthase 6	0.326	0.926	1.44156	7.26576e-11	1.24036e-11			K15397//3-ketoacyl-CoA synthase [EC:2.3.1.199]+ko01110//Biosynthesis of secondary metabolites+ko00062//Fatty acid elongation;K15397//3-ketoacyl-CoA synthase [EC:2.3.1.199]+ko01110//Biosynthesis of secondary metabolites+ko00062//Fatty acid elongation
Ma08_g34320	Probable aquaporin PIP2-6	0.186	0.513	1.49594	0.000606734	0.0002394			K09872//aquaporin PIP;K09872//aquaporin PIP
Ma09_g00840	Ras-related protein RABA3	0.363	0.956	1.42555	3.79477e-05	1.21914e-05			K07904//Ras-related protein Rab-11A+ko04144//Endocytosis;K07904//Ras-related protein Rab-11A+ko04144//Endocytosis	GO:0016817//hydrolase activity, acting on acid anhydrides;GO:0017111//nucleoside-triphosphatase activity;GO:0032553//ribonucleotide binding;GO:0032550//purine ribonucleoside binding;GO:0032561//guanyl ribonucleotide binding;GO:0001882//nucleoside binding;GO:0097367//carbohydrate derivative binding;GO:0043167//ion binding;GO:0017076//purine nucleotide binding;GO:0005488//binding;GO:0003924//GTPase…
Ma09_g01900	High-affinity nitrate transporter-activating protein 2	4.34	1.38	-1.65828	9.76345e-21	9.21629e-22			K01517//manganese-dependent ADP-ribose/CDP-alcohol diphosphatase [EC:3.6.1.13 3.6.1.16 3.6.1.53]+ko00230//Purine metabolism+ko00564//Glycerophospholipid metabolism;K09566//peptidyl-prolyl isomerase G (cyclophilin G) [EC:5.2.1.8]	GO:0042221//response to chemical;GO:0051179//localization;GO:1901698//response to nitrogen compound;GO:0051234//establishment of localization;GO:0010167//response to nitrate;GO:0071705//nitrogen compound transport;GO:0006820//anion transport;GO:0006811//ion transport;GO:0001101//response to acid chemical;GO:0006810//transport;GO:0015706//nitrate transport;GO:1901700//response to oxygen-containing…
Ma09_g02720	Putative F-box protein PP2-B11	1.633	3.976	1.30103	9.22625e-19	9.66304e-20			K08235//xyloglucan:xyloglucosyl transferase [EC:2.4.1.207];K04733//interleukin-1 receptor-associated kinase 4 [EC:2.7.11.1];K04733//interleukin-1 receptor-associated kinase 4 [EC:2.7.11.1];K04733//interleukin-1 receptor-associated kinase 4 [EC:2.7.11.1]
Ma09_g02730	Putative expressed protein	0.23	0.53	1.27799	0.000142774	5.02968e-05		NB-ARC domain-containing disease resistance protein (best arabidopsis hit)	K19613//leucine-rich repeat protein SHOC2;K15078//structure-specific endonuclease subunit SLX1 [EC:3.6.1.-];K19613//leucine-rich repeat protein SHOC2;K14497//protein phosphatase 2C [EC:3.1.3.16]+ko04016//MAPK signaling pathway - plant+ko04075//Plant hormone signal transduction;K19613//leucine-rich repeat protein SHOC2;K14497//protein phosphatase 2C [EC:3.1.3.16]+ko04016//MAPK signaling pathway - …
Ma09_g02760	Chlorophyll a-b binding protein CP29	301.6	677.786	1.19093	0	0			K08915//light-harvesting complex II chlorophyll a/b binding protein 4+ko01100//Metabolic pathways+ko00196//Photosynthesis - antenna proteins;K08915//light-harvesting complex II chlorophyll a/b binding protein 4+ko01100//Metabolic pathways+ko00196//Photosynthesis - antenna proteins	GO:0044260//cellular macromolecule metabolic process;GO:0018298//protein-chromophore linkage;GO:0019538//protein metabolic process;GO:0009765//photosynthesis, light harvesting;GO:0044267//cellular protein metabolic process;GO:0043412//macromolecule modification;GO:0009987//cellular process;GO:0071704//organic substance metabolic process;GO:0006464//cellular protein modification process;GO:0044237…
Ma09_g02780	Sugar carrier protein C	1.846	5.663	1.61784	1.40276e-61	4.60574e-63			K16055//trehalose 6-phosphate synthase/phosphatase [EC:2.4.1.15 3.1.3.12]+ko01100//Metabolic pathways+ko00500//Starch and sucrose metabolism;K08150//MFS transporter, SP family, solute carrier family 2 (myo-inositol transporter), member 13;K08150//MFS transporter, SP family, solute carrier family 2 (myo-inositol transporter), member 13	GO:0044425//membrane part;GO:0016020//membrane;GO:0016021//integral component of membrane;GO:0031224//intrinsic component of membrane;GO:0022857//transmembrane transporter activity;GO:0005215//transporter activity;
Ma09_g03430	Tropinone reductase homolog At5g06060	30.046	74.59	1.29572	0	0			K08081//tropinone reductase I [EC:1.1.1.206]+ko00960//Tropane, piperidine and pyridine alkaloid biosynthesis+ko01100//Metabolic pathways+ko01110//Biosynthesis of secondary metabolites;K08081//tropinone reductase I [EC:1.1.1.206]+ko00960//Tropane, piperidine and pyridine alkaloid biosynthesis+ko01100//Metabolic pathways+ko01110//Biosynthesis of secondary metabolites	GO:0003824//catalytic activity;GO:0016491//oxidoreductase activity;
Ma09_g04820	Uncharacterized protein	1.86	0.613	-1.62019	4.82209e-11	8.10666e-12		Glycine max TMV resistance protein N-like (LOC100820100), mRNA.	K13448//calcium-binding protein CML+ko04626//Plant-pathogen interaction
Ma09_g05140	Uncharacterized protein	0.803	1.73	1.10244	0.000160878	5.70506e-05
Ma09_g05270	S-type anion channel SLAH3	1.023	2.146	1.05584	1.54986e-16	1.82131e-17			K20716//mitogen-activated protein kinase kinase kinase 17/18+ko04016//MAPK signaling pathway - plant	GO:0051179//localization;GO:0051234//establishment of localization;GO:0006810//transport;GO:0055085//transmembrane transport;GO:0044425//membrane part;GO:0031224//intrinsic component of membrane;GO:0016021//integral component of membrane;GO:0016020//membrane;
Ma09_g05660	Metallothionein-like protein type 3	143.81	33.003	-2.09776	0	0
Ma09_g06640	Chlorophyll a-b binding protein 40, chloroplastic	679.58	3355.79	2.33391	0	0			K08912//light-harvesting complex II chlorophyll a/b binding protein 1+ko01100//Metabolic pathways+ko00196//Photosynthesis - antenna proteins	GO:0044267//cellular protein metabolic process;GO:0006091//generation of precursor metabolites and energy;GO:0009765//photosynthesis, light harvesting;GO:0008152//metabolic process;GO:0043412//macromolecule modification;GO:0071704//organic substance metabolic process;GO:0006464//cellular protein modification process;GO:0019684//photosynthesis, light reaction;GO:0018298//protein-chromophore linkag…
Ma09_g07460	Uncharacterized protein	0.723	1.61	1.14176	3.22884e-05	1.02374e-05
Ma09_g07590	Putative Ribonuclease 3	28.326	11.873	-1.22808	5.70344e-106	1.12595e-107			K01166//ribonuclease T2 [EC:3.1.27.1];K01166//ribonuclease T2 [EC:3.1.27.1]	GO:0003723//RNA binding;GO:0033897//ribonuclease T2 activity;GO:0004518//nuclease activity;GO:0016894//endonuclease activity, active with either ribo- or deoxyribonucleic acids and producing 3'-phosphomonoesters;GO:0016892//endoribonuclease activity, producing 3'-phosphomonoesters;GO:0004519//endonuclease activity;GO:0004521//endoribonuclease activity;GO:1901363//heterocyclic compound binding;GO:…
Ma09_g07610	Putative Ribonuclease 1	52.38	19.273	-1.43942	5.15726e-296	3.48306e-298			K01166//ribonuclease T2 [EC:3.1.27.1];K01166//ribonuclease T2 [EC:3.1.27.1]	GO:0003824//catalytic activity;GO:0033897//ribonuclease T2 activity;GO:0005488//binding;GO:0016788//hydrolase activity, acting on ester bonds;GO:0004540//ribonuclease activity;GO:0003723//RNA binding;GO:0016894//endonuclease activity, active with either ribo- or deoxyribonucleic acids and producing 3'-phosphomonoesters;GO:0004518//nuclease activity;GO:0004521//endoribonuclease activity;GO:1901363…
Ma09_g08410	Uncharacterized protein	2.613	1.136	-1.20077	1.06912e-15	1.31913e-16
Ma09_g08640	Putative B3 domain-containing protein At3g11580	0.9	0.426	-1.06749	0.000405338	0.000154308	ABI3VP1	Hordeum vulgare subsp. vulgare mRNA for predicted protein, complete cds, clone: NIASHv2087M16	K09287//RAV-like factor;K09287//RAV-like factor
Ma09_g08750	Uncharacterized protein At5g22580	23.346	2.31	-3.35102	1.71094e-182	1.87549e-184				GO:0044424//intracellular part;GO:0044444//cytoplasmic part;GO:0009536//plastid;GO:0043229//intracellular organelle;GO:0043231//intracellular membrane-bounded organelle;GO:0009507//chloroplast;GO:0005737//cytoplasm;GO:0044464//cell part;GO:0043226//organelle;GO:0005623//cell;GO:0043227//membrane-bounded organelle;GO:0005622//intracellular;
Ma09_g08760	Uncharacterized protein At5g22580	14.74	1.65	-3.17391	2.9322e-70	8.56107e-72				GO:0043227//membrane-bounded organelle;GO:0009536//plastid;GO:0005622//intracellular;GO:0044444//cytoplasmic part;GO:0044464//cell part;GO:0044424//intracellular part;GO:0009507//chloroplast;GO:0043231//intracellular membrane-bounded organelle;GO:0043229//intracellular organelle;GO:0005623//cell;GO:0005737//cytoplasm;GO:0043226//organelle;
Ma09_g09160	Subtilisin-like protease SBT1	1.93	4.84	1.34834	9.97696e-58	3.50383e-59			K04733//interleukin-1 receptor-associated kinase 4 [EC:2.7.11.1];K13199//plasminogen activator inhibitor 1 RNA-binding protein;K12663//Delta(3,5)-Delta(2,4)-dienoyl-CoA isomerase [EC:5.3.3.-]+ko04146//Peroxisome;K01183//chitinase [EC:3.2.1.14]+ko00520//Amino sugar and nucleotide sugar metabolism+ko01100//Metabolic pathways
Ma09_g09290	Putative expressed protein	1.613	0.78	-1.0566	5.05885e-08	1.12669e-08
Ma09_g09430	Putative Aspartic proteinase nepenthesin-1	2.846	1.416	-1.02265	5.799e-11	9.82129e-12			K02882//large subunit ribosomal protein L18Ae+ko03010//Ribosome;K01381//saccharopepsin [EC:3.4.23.25];K19025//AP-5 complex subunit zeta-1
Ma09_g09530	L-type lectin-domain containing receptor kinase IV	2.11	0.76	-1.46996	4.15903e-23	3.54135e-24			K04733//interleukin-1 receptor-associated kinase 4 [EC:2.7.11.1];K04730//interleukin-1 receptor-associated kinase 1 [EC:2.7.11.1]
Ma09_g09630	Putative NAC domain-containing protein 100	0.096	0.43	2.15735	0.000140397	4.94229e-05	NAC	NAC domain containing protein 90 (best arabidopsis hit); NBS-LRR disease resistance protein, putative, expressed (best rice hit)	K03094//S-phase kinase-associated protein 1+ko04141//Protein processing in endoplasmic reticulum+ko04120//Ubiquitin mediated proteolysis;K12581//CCR4-NOT transcription complex subunit 7/8+ko03018//RNA degradation;K01054//acylglycerol lipase [EC:3.1.1.23]+ko01100//Metabolic pathways+ko00561//Glycerolipid metabolism	GO:0009059//macromolecule biosynthetic process;GO:0051252//regulation of RNA metabolic process;GO:0051171//regulation of nitrogen compound metabolic process;GO:0032774//RNA biosynthetic process;GO:0043170//macromolecule metabolic process;GO:1903506//regulation of nucleic acid-templated transcription;GO:1901576//organic substance biosynthetic process;GO:0046483//heterocycle metabolic process;GO:00…
Ma09_g09910	Probable beta-1,3-galactosyltransferase 20	0.1	0.23	1.18501	7.52401e-05	2.53449e-05			K20843//hydroxyproline O-galactosyltransferase 2/3/4/5/6 [EC:2.4.1.-]
Ma09_g10410	Putative Horcolin	128.103	48.713	-1.4037	0	0		NB-ARC domain-containing disease resistance protein (best arabidopsis hit)	K04506//E3 ubiquitin-protein ligase SIAH1 [EC:2.3.2.27]+ko04120//Ubiquitin mediated proteolysis;K04733//interleukin-1 receptor-associated kinase 4 [EC:2.7.11.1];K04733//interleukin-1 receptor-associated kinase 4 [EC:2.7.11.1];K04733//interleukin-1 receptor-associated kinase 4 [EC:2.7.11.1];K04733//interleukin-1 receptor-associated kinase 4 [EC:2.7.11.1];K04733//interleukin-1 receptor-associated k…
Ma09_g10460	Putative Horcolin	8.846	3.37	-1.38306	4.15962e-27	3.05131e-28		NB-ARC domain-containing disease resistance protein (best arabidopsis hit)	K04506//E3 ubiquitin-protein ligase SIAH1 [EC:2.3.2.27]+ko04120//Ubiquitin mediated proteolysis;K03695//ATP-dependent Clp protease ATP-binding subunit ClpB;K04733//interleukin-1 receptor-associated kinase 4 [EC:2.7.11.1]
Ma09_g10850	Putative Dirigent protein 11	9.236	22.963	1.30861	1.48237e-65	4.60528e-67			K01870//isoleucyl-tRNA synthetase [EC:6.1.1.5]+ko00970//Aminoacyl-tRNA biosynthesis;K19027//zinc finger FYVE domain-containing protein 26	GO:0048046//apoplast;GO:0005576//extracellular region;GO:0016853//isomerase activity;GO:0003824//catalytic activity;
Ma09_g11440	Isocitrate lyase	0	0.136	5.86849	8.72234e-08	1.99064e-08			K01637//isocitrate lyase [EC:4.1.3.1]+ko01100//Metabolic pathways+ko01110//Biosynthesis of secondary metabolites+ko01200//Carbon metabolism+ko00630//Glyoxylate and dicarboxylate metabolism	GO:0006081//cellular aldehyde metabolic process;GO:0009060//aerobic respiration;GO:0044238//primary metabolic process;GO:0006091//generation of precursor metabolites and energy;GO:0009987//cellular process;GO:0008152//metabolic process;GO:0045333//cellular respiration;GO:0015980//energy derivation by oxidation of organic compounds;GO:0019752//carboxylic acid metabolic process;GO:0032787//monocarb…
Ma09_g11510	Peroxidase 3	0.24	1.476	2.61932	2.30781e-19	2.33554e-20			K00430//peroxidase [EC:1.11.1.7]+ko01100//Metabolic pathways+ko01110//Biosynthesis of secondary metabolites+ko00940//Phenylpropanoid biosynthesis;K00430//peroxidase [EC:1.11.1.7]+ko01100//Metabolic pathways+ko01110//Biosynthesis of secondary metabolites+ko00940//Phenylpropanoid biosynthesis
Ma09_g12000	Delta(12)-acyl-lipid-desaturase	0.953	2.763	1.55283	7.07272e-23	6.06641e-24			K10256//omega-6 fatty acid desaturase / acyl-lipid omega-6 desaturase (Delta-12 desaturase) [EC:1.14.19.6 1.14.19.22]+ko01212//Fatty acid metabolism+ko01040//Biosynthesis of unsaturated fatty acids;K10256//omega-6 fatty acid desaturase / acyl-lipid omega-6 desaturase (Delta-12 desaturase) [EC:1.14.19.6 1.14.19.22]+ko01212//Fatty acid metabolism+ko01040//Biosynthesis of unsaturated fatty acids
Ma09_g13120	heat shock protein-related, putative, expressed	0.316	0.656	1.06785	2.64957e-07	6.38554e-08			K03695//ATP-dependent Clp protease ATP-binding subunit ClpB;K03695//ATP-dependent Clp protease ATP-binding subunit ClpB
Ma09_g13420	Uncharacterized protein	0.113	0.01	-3.53318	3.12608e-08	6.80475e-09
Ma09_g13640	uncharacterized protein At4g06744 precursor, putative, expressed	0.143	0.43	1.59548	1.73794e-06	4.61105e-07			K02984//small subunit ribosomal protein S3Ae+ko03010//Ribosome;K13420//LRR receptor-like serine/threonine-protein kinase FLS2 [EC:2.7.11.1]+ko04626//Plant-pathogen interaction+ko04016//MAPK signaling pathway - plant
Ma09_g14070	Peroxidase 11	0.823	1.823	1.14603	1.19391e-07	2.76571e-08			K00430//peroxidase [EC:1.11.1.7]+ko01100//Metabolic pathways+ko01110//Biosynthesis of secondary metabolites+ko00940//Phenylpropanoid biosynthesis;K00430//peroxidase [EC:1.11.1.7]+ko01100//Metabolic pathways+ko01110//Biosynthesis of secondary metabolites+ko00940//Phenylpropanoid biosynthesis	GO:0006979//response to oxidative stress;GO:0050896//response to stimulus;GO:0072593//reactive oxygen species metabolic process;GO:0042744//hydrogen peroxide catabolic process;GO:0008152//metabolic process;GO:0044248//cellular catabolic process;GO:0009056//catabolic process;GO:0044237//cellular metabolic process;GO:0009987//cellular process;GO:0042743//hydrogen peroxide metabolic process;GO:00069…
Ma09_g14400	Putative Mavicyanin	0.446	2.043	2.24317	6.87594e-18	7.53724e-19			K04733//interleukin-1 receptor-associated kinase 4 [EC:2.7.11.1];K02184//formin 2	GO:0016020//membrane;GO:0016021//integral component of membrane;GO:0031224//intrinsic component of membrane;GO:0044425//membrane part;
Ma09_g16010	Putative 3'-N-debenzoyl-2'-deoxytaxol N-benzoyltransferase	0.533	1.313	1.31662	9.49922e-09	1.95722e-09			K19861//benzyl alcohol O-benzoyltransferase [EC:2.3.1.196 2.3.1.232];K20240//spermidine dicoumaroyl transferase [EC:2.3.1.249];K19861//benzyl alcohol O-benzoyltransferase [EC:2.3.1.196 2.3.1.232];K15400//omega-hydroxypalmitate O-feruloyl transferase [EC:2.3.1.188]+ko00073//Cutin, suberine and wax biosynthesis	GO:0016746//transferase activity, transferring acyl groups;GO:0016747//transferase activity, transferring acyl groups other than amino-acyl groups;GO:0016740//transferase activity;GO:0003824//catalytic activity;
Ma09_g16510	Uncharacterized protein	1.156	2.21	1.08426	1.38151e-13	1.93927e-14
Ma09_g17040	NAC domain-containing protein 100	0.383	1.313	1.79601	9.53663e-13	1.4239e-13	NAC	NAC domain containing protein 17 (best arabidopsis hit)	K12581//CCR4-NOT transcription complex subunit 7/8+ko03018//RNA degradation;K13126//polyadenylate-binding protein+ko03015//mRNA surveillance pathway+ko03018//RNA degradation+ko03013//RNA transport;K01054//acylglycerol lipase [EC:3.1.1.23]+ko01100//Metabolic pathways+ko00561//Glycerolipid metabolism;K05941//glutathione gamma-glutamylcysteinyltransferase [EC:2.3.2.15];K13126//polyadenylate-binding …	GO:0043170//macromolecule metabolic process;GO:0019438//aromatic compound biosynthetic process;GO:0080090//regulation of primary metabolic process;GO:0031326//regulation of cellular biosynthetic process;GO:0050789//regulation of biological process;GO:0010556//regulation of macromolecule biosynthetic process;GO:0009059//macromolecule biosynthetic process;GO:0009889//regulation of biosynthetic proc…
Ma09_g17130	Autophagy-related protein 18d	0.023	0	-4.98949	0.000112843	3.90845e-05			K08876//SCY1-like protein 1;K00620//glutamate N-acetyltransferase / amino-acid N-acetyltransferase [EC:2.3.1.35 2.3.1.1]+ko00220//Arginine biosynthesis+ko01230//Biosynthesis of amino acids+ko01100//Metabolic pathways+ko01110//Biosynthesis of secondary metabolites+ko01210//2-Oxocarboxylic acid metabolism;K17908//autophagy-related protein 18+ko04136//Autophagy - other
Ma09_g18520	fasciclin domain containing protein, expressed	0.026	0.14	2.33244	0.000351191	0.000132093			K19519//transforming growth factor-beta-induced protein	GO:0031224//intrinsic component of membrane;GO:0016021//integral component of membrane;GO:0044425//membrane part;GO:0016020//membrane;
Ma09_g19340	MLO-like protein 6	0.043	0.113	1.38491	2.44808e-05	7.62071e-06			K08472//mlo protein
Ma09_g19680	Putative Probable receptor-like serine/threonine-protein kinase At5g57670	0.14	0.306	1.15253	0.00053541	0.000209116			K04733//interleukin-1 receptor-associated kinase 4 [EC:2.7.11.1]
Ma09_g19860	DUF1680 domain containing protein, putative, expressed	0.543	1.473	1.42208	1.4272e-27	1.02469e-28			K09955//uncharacterized protein;K09955//uncharacterized protein
Ma09_g19980	Fasciclin-like arabinogalactan protein 2	0.893	3.413	1.96684	5.70688e-44	2.62089e-45			K19519//transforming growth factor-beta-induced protein
Ma09_g20080	Heptahelical transmembrane protein ADIPOR1	0.063	0.39	2.635	2.29849e-06	6.1902e-07			K07297//adiponectin receptor;K07297//adiponectin receptor
Ma09_g21080	Putative NEP1-interacting protein 2	0.256	0.69	1.4553	0.000274829	0.000101429			K19041//E3 ubiquitin-protein ligase RNF38/44 [EC:2.3.2.27];K19041//E3 ubiquitin-protein ligase RNF38/44 [EC:2.3.2.27]	GO:0044425//membrane part;GO:0031224//intrinsic component of membrane;GO:0016020//membrane;GO:0016021//integral component of membrane;
Ma09_g21360	Uncharacterized protein	0.91	2.11	1.2081	1.06917e-08	2.21125e-09
Ma09_g22060	Uncharacterized protein	1.853	0.876	-1.10496	0.00079077	0.000319574			K09286//EREBP-like factor	GO:0006807//nitrogen compound metabolic process;GO:0006351//transcription, DNA-templated;GO:0090304//nucleic acid metabolic process;GO:0034654//nucleobase-containing compound biosynthetic process;GO:0044238//primary metabolic process;GO:0006725//cellular aromatic compound metabolic process;GO:0009059//macromolecule biosynthetic process;GO:0010467//gene expression;GO:0006139//nucleobase-containing…
Ma09_g22640	Putative Probable LRR receptor-like serine/threonine-protein kinase At4g08850	0.123	0.473	1.9383	9.73076e-05	3.33395e-05			K13466//EIX receptor 1/2+ko04626//Plant-pathogen interaction;K20718//LRR receptor-like serine/threonine-protein kinase ERECTA [EC:2.7.11.1]+ko04016//MAPK signaling pathway - plant
Ma09_g22690	Putative Receptor-like protein 12	0.306	0.66	1.1501	1.21231e-11	1.94612e-12			K13466//EIX receptor 1/2+ko04626//Plant-pathogen interaction;K13466//EIX receptor 1/2+ko04626//Plant-pathogen interaction;K13420//LRR receptor-like serine/threonine-protein kinase FLS2 [EC:2.7.11.1]+ko04626//Plant-pathogen interaction+ko04016//MAPK signaling pathway - plant
Ma09_g22710	Putative Receptor-like protein 12	0.606	1.346	1.14436	4.51817e-24	3.71571e-25			K13466//EIX receptor 1/2+ko04626//Plant-pathogen interaction
Ma09_g23630	Uncharacterized protein	0.133	0.373	1.45077	6.23281e-05	2.06943e-05			K11584//serine/threonine-protein phosphatase 2A regulatory subunit B'+ko03015//mRNA surveillance pathway;K03294//basic amino acid/polyamine antiporter, APA family;K13863//solute carrier family 7 (cationic amino acid transporter), member 1
Ma09_g23920	Caffeic acid 3-O-methyltransferase	1.483	5.37	1.87164	1.27421e-55	4.64704e-57			K05279//flavonol 3-O-methyltransferase [EC:2.1.1.76]+ko00944//Flavone and flavonol biosynthesis;K13066//caffeic acid 3-O-methyltransferase [EC:2.1.1.68]+ko01100//Metabolic pathways+ko01110//Biosynthesis of secondary metabolites+ko00940//Phenylpropanoid biosynthesis;K13066//caffeic acid 3-O-methyltransferase [EC:2.1.1.68]+ko01100//Metabolic pathways+ko01110//Biosynthesis of secondary metabolites+k…	GO:0005488//binding;GO:0008171//O-methyltransferase activity;GO:0008168//methyltransferase activity;GO:0005515//protein binding;GO:0003824//catalytic activity;GO:0016741//transferase activity, transferring one-carbon groups;GO:0046983//protein dimerization activity;GO:0016740//transferase activity;
Ma09_g26000	Auxin-responsive protein IAA16	0.546	1.456	1.48182	2.59015e-09	5.07702e-10			K14484//auxin-responsive protein IAA+ko04075//Plant hormone signal transduction;K14484//auxin-responsive protein IAA+ko04075//Plant hormone signal transduction	GO:0051252//regulation of RNA metabolic process;GO:0097659//nucleic acid-templated transcription;GO:0050794//regulation of cellular process;GO:0010468//regulation of gene expression;GO:0044237//cellular metabolic process;GO:0019219//regulation of nucleobase-containing compound metabolic process;GO:0032774//RNA biosynthetic process;GO:0018130//heterocycle biosynthetic process;GO:0006139//nucleobas…
Ma09_g26130	Putative Protein YLS3	0.95	3.946	2.0823	1.73377e-23	1.45646e-24				GO:0010876//lipid localization;GO:0071702//organic substance transport;GO:0051234//establishment of localization;GO:0006869//lipid transport;GO:0033036//macromolecule localization;GO:0051179//localization;GO:0006810//transport;GO:0044425//membrane part;GO:0016021//integral component of membrane;GO:0016020//membrane;GO:0031224//intrinsic component of membrane;GO:0008289//lipid binding;GO:0005488//…
Ma09_g26680	NAC domain-containing protein 21/22	7.533	17.263	1.19218	8.51798e-113	1.60635e-114	NAC	NAC domain containing protein 17 (best arabidopsis hit)	K12581//CCR4-NOT transcription complex subunit 7/8+ko03018//RNA degradation;K05941//glutathione gamma-glutamylcysteinyltransferase [EC:2.3.2.15];K05941//glutathione gamma-glutamylcysteinyltransferase [EC:2.3.2.15];K13126//polyadenylate-binding protein+ko03015//mRNA surveillance pathway+ko03018//RNA degradation+ko03013//RNA transport;K13126//polyadenylate-binding protein+ko03015//mRNA surveillance…	GO:0050789//regulation of biological process;GO:0018130//heterocycle biosynthetic process;GO:0034654//nucleobase-containing compound biosynthetic process;GO:0071704//organic substance metabolic process;GO:0044260//cellular macromolecule metabolic process;GO:1901576//organic substance biosynthetic process;GO:1901360//organic cyclic compound metabolic process;GO:0006355//regulation of transcription…
Ma09_g27440	Putative expressed protein	0.04	0.316	2.96471	4.43777e-06	1.24104e-06				GO:0016020//membrane;GO:0044425//membrane part;GO:0016021//integral component of membrane;GO:0031224//intrinsic component of membrane;
Ma09_g28280	Uncharacterized protein	0.113	0.04	-1.53697	0.000929925	0.000383058			K07018//uncharacterized protein	GO:0016787//hydrolase activity;GO:0003824//catalytic activity;
Ma09_g28290	Putative G-type lectin S-receptor-like serine/threonine-protein kinase RLK1	0.723	0.253	-1.52347	8.6803e-11	1.49356e-11			K04733//interleukin-1 receptor-associated kinase 4 [EC:2.7.11.1]
Ma09_g30000	U-box domain-containing protein 45	1.37	3.606	1.38956	3.97452e-68	1.19553e-69			K08332//;K08332//vacuolar protein 8;K08332//vacuolar protein 8;K08332//vacuolar protein 8;K08332//vacuolar protein 8	GO:0003824//catalytic activity;GO:0016740//transferase activity;GO:0019787//ubiquitin-like protein transferase activity;GO:0004842//ubiquitin-protein transferase activity;
Ma09_g30090	Putative Subtilisin-like protease SBT1	0.133	0.383	1.57755	5.42608e-07	1.35534e-07			K04733//interleukin-1 receptor-associated kinase 4 [EC:2.7.11.1];K13199//plasminogen activator inhibitor 1 RNA-binding protein;K01183//chitinase [EC:3.2.1.14]+ko00520//Amino sugar and nucleotide sugar metabolism+ko01100//Metabolic pathways
Ma09_g30110	PI-PLC X domain-containing protein At5g67130	0.333	0.966	1.38449	8.15404e-09	1.67031e-09				GO:0006629//lipid metabolic process;GO:0008152//metabolic process;GO:0044238//primary metabolic process;GO:0071704//organic substance metabolic process;GO:0042578//phosphoric ester hydrolase activity;GO:0016788//hydrolase activity, acting on ester bonds;GO:0003824//catalytic activity;GO:0008081//phosphoric diester hydrolase activity;GO:0016787//hydrolase activity;
Ma09_g30200	Putative Protein MKS1	0.083	0.353	2.06941	0.000936117	0.000385803			K20725//MAP kinase substrate 1+ko04016//MAPK signaling pathway - plant
Ma09_g30720	Kinesin-5	1.096	2.476	1.18679	2.65241e-31	1.6949e-32			K10405//kinesin family member C1;K10405//kinesin family member C1
Ma10_g00360	Inorganic pyrophosphatase 2	11.123	2.823	-1.98588	1.06079e-82	2.66179e-84			K13248//pyridoxal phosphate phosphatase PHOSPHO2 [EC:3.1.3.74]+ko00750//Vitamin B6 metabolism+ko01100//Metabolic pathways;K13248//pyridoxal phosphate phosphatase PHOSPHO2 [EC:3.1.3.74]+ko00750//Vitamin B6 metabolism+ko01100//Metabolic pathways	GO:0003824//catalytic activity;GO:0016788//hydrolase activity, acting on ester bonds;GO:0016791//phosphatase activity;GO:0042578//phosphoric ester hydrolase activity;GO:0016787//hydrolase activity;
Ma10_g00390	Zinc finger CCCH domain-containing protein 2	0.833	1.73	1.05888	2.45126e-08	5.2696e-09			K07560//D-tyrosyl-tRNA(Tyr) deacylase [EC:3.1.-.-];K15172//transcription elongation factor SPT5
Ma10_g00410	Putative Probable LRR receptor-like serine/threonine-protein kinase At1g05700	0.956	2.583	1.42285	7.25067e-43	3.43158e-44		Hordeum vulgare subsp. vulgare mRNA for predicted protein, complete cds, clone: NIASHv2095F13	K04733//interleukin-1 receptor-associated kinase 4 [EC:2.7.11.1];K04733//interleukin-1 receptor-associated kinase 4 [EC:2.7.11.1];K04733//interleukin-1 receptor-associated kinase 4 [EC:2.7.11.1]
Ma10_g00480	Putative LRR receptor-like serine/threonine-protein kinase GSO2	3.64	7.993	1.12751	3.68914e-50	1.49109e-51			K04567//lysyl-tRNA synthetase, class II [EC:6.1.1.6]+ko00970//Aminoacyl-tRNA biosynthesis;K13466//EIX receptor 1/2+ko04626//Plant-pathogen interaction
Ma10_g00780	Uncharacterized protein	1.503	0	-7.27526	4.64049e-18	5.03135e-19
Ma10_g01120	Putative Secoisolariciresinol dehydrogenase (Fragment)	5.716	1.673	-1.79891	2.33241e-45	1.03966e-46			K09841//xanthoxin dehydrogenase [EC:1.1.1.288]+ko00906//Carotenoid biosynthesis+ko01100//Metabolic pathways+ko01110//Biosynthesis of secondary metabolites;K09841//xanthoxin dehydrogenase [EC:1.1.1.288]+ko00906//Carotenoid biosynthesis+ko01100//Metabolic pathways+ko01110//Biosynthesis of secondary metabolites;K09841//xanthoxin dehydrogenase [EC:1.1.1.288]+ko00906//Carotenoid biosynthesis+ko01100//…
Ma10_g01400	Putative Cytosolic sulfotransferase 14	2.493	0.823	-1.60144	1.69307e-13	2.39684e-14		Triticum aestivum cDNA, clone: WT012_K21, cultivar: Chinese Spring	K01025//
Ma10_g01610	Receptor-like protein kinase FERONIA	0.063	1.536	4.54781	7.384e-14	1.02117e-14			K04733//interleukin-1 receptor-associated kinase 4 [EC:2.7.11.1]
Ma10_g01630	Receptor-like protein kinase FERONIA	17.116	6.83	-1.30214	4.88834e-127	8.03794e-129			K04733//interleukin-1 receptor-associated kinase 4 [EC:2.7.11.1];K04733//interleukin-1 receptor-associated kinase 4 [EC:2.7.11.1];K04733//interleukin-1 receptor-associated kinase 4 [EC:2.7.11.1];K04733//interleukin-1 receptor-associated kinase 4 [EC:2.7.11.1]
Ma10_g01720	Phospholipid-transporting ATPase 1	6.17	2.76	-1.14009	4.16934e-89	9.8338e-91			K14802//phospholipid-transporting ATPase [EC:3.6.3.1];K14802//phospholipid-transporting ATPase [EC:3.6.3.1]
Ma10_g01850	Uncharacterized protein	6.783	16.303	1.25355	4.92602e-12	7.70046e-13
Ma10_g01870	Uncharacterized protein	4.823	22.393	2.24309	4.91091e-82	1.23993e-83
Ma10_g01880	Uncharacterized protein	13.046	29.906	1.20297	1.74341e-196	1.72088e-198			K11000//callose synthase [EC:2.4.1.-];K18195//rhamnogalacturonan endolyase [EC:4.2.2.23];K20178//vacuolar protein sorting-associated protein 8;K22048//mechanosensitive ion channel protein 4/5/6/7/8/9/10;K14638//solute carrier family 15 (peptide/histidine transporter), member 3/4;K12598//ATP-dependent RNA helicase DOB1 [EC:3.6.4.13]+ko03018//RNA degradation;K20178//vacuolar protein sorting-associa…
Ma10_g01930	Probable 1-deoxy-D-xylulose-5-phosphate synthase, chloroplastic	7.926	28.6	1.84053	0	0		Arabidopsis thaliana mRNA for ADR1, complete cds, clone: RAFL15-45-C23	K01662//1-deoxy-D-xylulose-5-phosphate synthase [EC:2.2.1.7]+ko00900//Terpenoid backbone biosynthesis+ko01100//Metabolic pathways+ko01110//Biosynthesis of secondary metabolites+ko00730//Thiamine metabolism;K01662//1-deoxy-D-xylulose-5-phosphate synthase [EC:2.2.1.7]+ko00900//Terpenoid backbone biosynthesis+ko01100//Metabolic pathways+ko01110//Biosynthesis of secondary metabolites+ko00730//Thiamin…	GO:0008299//isoprenoid biosynthetic process;GO:0016114//terpenoid biosynthetic process;GO:0009058//biosynthetic process;GO:0044237//cellular metabolic process;GO:0044249//cellular biosynthetic process;GO:0009987//cellular process;GO:0044255//cellular lipid metabolic process;GO:0006721//terpenoid metabolic process;GO:0008610//lipid biosynthetic process;GO:0008152//metabolic process;GO:0006720//iso…
Ma10_g01950	Sugar transporter ERD6-like 16	1.576	0.6	-1.27837	5.65449e-15	7.30395e-16			K01255//leucyl aminopeptidase [EC:3.4.11.1]+ko01100//Metabolic pathways+ko00480//Glutathione metabolism;K08145//MFS transporter, SP family, solute carrier family 2 (facilitated glucose transporter), member 8;K08145//MFS transporter, SP family, solute carrier family 2 (facilitated glucose transporter), member 8
Ma10_g02260	Uncharacterized protein	1.423	0	-6.63334	2.35429e-12	3.59711e-13				GO:0005488//binding;GO:0003676//nucleic acid binding;GO:1901363//heterocyclic compound binding;GO:0097159//organic cyclic compound binding;GO:0003677//DNA binding;
Ma10_g02590	Putative Protein ELC-like	0.913	2.973	1.69332	3.75464e-21	3.48961e-22			K12183//ESCRT-I complex subunit TSG101+ko04144//Endocytosis
Ma10_g02600	Uncharacterized protein	0.946	0.35	-1.55833	1.70084e-07	4.01159e-08				GO:0050896//response to stimulus;GO:0051716//cellular response to stimulus;GO:0009987//cellular process;GO:0044459//plasma membrane part;GO:0005623//cell;GO:0031225//anchored component of membrane;GO:0046658//anchored component of plasma membrane;GO:0071944//cell periphery;GO:0031224//intrinsic component of membrane;GO:0031226//intrinsic component of plasma membrane;GO:0044425//membrane part;GO:0…
Ma10_g05210	Abscisic acid receptor PYL8	2.306	0.876	-1.41575	7.44647e-12	1.1803e-12			K14496//abscisic acid receptor PYR/PYL family+ko04016//MAPK signaling pathway - plant+ko04075//Plant hormone signal transduction
Ma10_g05340	Tetraspanin-6	4.303	2.15	-1.0224	4.80305e-16	5.79898e-17			K17294//tetraspanin-4;K17345//tetraspanin-5;K17294//tetraspanin-4;K17345//tetraspanin-5;K14306//nuclear pore complex protein Nup62+ko03013//RNA transport	GO:0016020//membrane;GO:0031224//intrinsic component of membrane;GO:0044425//membrane part;GO:0016021//integral component of membrane;
Ma10_g05350	Peroxidase 21	3.696	19.566	2.40177	5.02477e-269	3.57631e-271			K00430//peroxidase [EC:1.11.1.7]+ko01100//Metabolic pathways+ko01110//Biosynthesis of secondary metabolites+ko00940//Phenylpropanoid biosynthesis;K00430//peroxidase [EC:1.11.1.7]+ko01100//Metabolic pathways+ko01110//Biosynthesis of secondary metabolites+ko00940//Phenylpropanoid biosynthesis	GO:0009605//response to external stimulus;GO:0009987//cellular process;GO:0006979//response to oxidative stress;GO:0051704//multi-organism process;GO:0050896//response to stimulus;GO:0050832//defense response to fungus;GO:0006952//defense response;GO:0009620//response to fungus;GO:0008152//metabolic process;GO:0051707//response to other organism;GO:0009607//response to biotic stimulus;GO:0006950/…
Ma10_g06250	Protein trichome birefringence-like 33	0.13	0.376	1.52509	0.000692723	0.00027664			K16573//gamma-tubulin complex component 6;K04427//mitogen-activated protein kinase kinase kinase 7 [EC:2.7.11.25];K16573//gamma-tubulin complex component 6
Ma10_g06450	Putative UPF048protein At3g47200	0.213	0.55	1.38397	0.000153278	5.42363e-05			K06997//PLP dependent protein;K07393//putative glutathione S-transferase
Ma10_g08290	auxin efflux carrier component, putative, expressed	0.503	0.22	-1.25252	0.000353891	0.000133182			K07088//uncharacterized protein;K07088//uncharacterized protein	GO:0051234//establishment of localization;GO:0006810//transport;GO:0051179//localization;GO:0055085//transmembrane transport;GO:0016021//integral component of membrane;GO:0016020//membrane;GO:0044425//membrane part;GO:0031224//intrinsic component of membrane;
Ma10_g08300	auxin efflux carrier component, putative, expressed	0.653	0.276	-1.25577	1.05938e-05	3.12386e-06			K07088//uncharacterized protein;K07088//uncharacterized protein	GO:0006810//transport;GO:0055085//transmembrane transport;GO:0051234//establishment of localization;GO:0051179//localization;GO:0016020//membrane;GO:0044425//membrane part;GO:0031224//intrinsic component of membrane;GO:0016021//integral component of membrane;
Ma10_g09050	Caffeic acid 3-O-methyltransferase	0.713	1.583	1.08177	6.21946e-08	1.39584e-08			K13066//caffeic acid 3-O-methyltransferase [EC:2.1.1.68]+ko01100//Metabolic pathways+ko01110//Biosynthesis of secondary metabolites+ko00940//Phenylpropanoid biosynthesis;K13066//caffeic acid 3-O-methyltransferase [EC:2.1.1.68]+ko01100//Metabolic pathways+ko01110//Biosynthesis of secondary metabolites+ko00940//Phenylpropanoid biosynthesis	GO:0016741//transferase activity, transferring one-carbon groups;GO:0003824//catalytic activity;GO:0046983//protein dimerization activity;GO:0008171//O-methyltransferase activity;GO:0008168//methyltransferase activity;GO:0016740//transferase activity;GO:0005515//protein binding;GO:0005488//binding;
Ma10_g09270	Putative Probable LRR receptor-like serine/threonine-protein kinase At1g56140	0.29	0.096	-1.57744	2.39975e-20	2.31638e-21
Ma10_g09450	Uncharacterized protein	0.61	3.456	2.48998	2.25648e-40	1.12693e-41		NAC domain containing protein 17 (best arabidopsis hit)	K12581//CCR4-NOT transcription complex subunit 7/8+ko03018//RNA degradation;K03094//S-phase kinase-associated protein 1+ko04141//Protein processing in endoplasmic reticulum+ko04120//Ubiquitin mediated proteolysis;K01054//acylglycerol lipase [EC:3.1.1.23]+ko01100//Metabolic pathways+ko00561//Glycerolipid metabolism;K03094//S-phase kinase-associated protein 1+ko04141//Protein processing in endoplas…	GO:0044260//cellular macromolecule metabolic process;GO:1903506//regulation of nucleic acid-templated transcription;GO:0046483//heterocycle metabolic process;GO:0010467//gene expression;GO:0019219//regulation of nucleobase-containing compound metabolic process;GO:0090304//nucleic acid metabolic process;GO:0044237//cellular metabolic process;GO:0044249//cellular biosynthetic process;GO:0019222//re…
Ma10_g09700	Tryptophan synthase alpha chain	0.006	0.046	2.74748	4.65705e-07	1.15623e-07			K01695//tryptophan synthase alpha chain [EC:4.2.1.20]+ko01230//Biosynthesis of amino acids+ko01100//Metabolic pathways+ko01110//Biosynthesis of secondary metabolites+ko00260//Glycine, serine and threonine metabolism+ko00400//Phenylalanine, tyrosine and tryptophan biosynthesis	GO:0016829//lyase activity;GO:0004834//tryptophan synthase activity;GO:0016835//carbon-oxygen lyase activity;GO:0016836//hydro-lyase activity;GO:0003824//catalytic activity;
Ma10_g09830	Putative Salt stress-induced protein	1.95	0.413	-2.24935	7.3752e-12	1.16747e-12		NB-ARC domain-containing disease resistance protein (best arabidopsis hit)	K04733//interleukin-1 receptor-associated kinase 4 [EC:2.7.11.1]
Ma10_g10060	Uncharacterized protein	1.076	5.213	2.30885	2.86345e-46	1.25703e-47			K12382//saposin;K12382//saposin
Ma10_g11410	Putative phytosulfokines 6	2	11.226	2.46682	4.98552e-63	1.60324e-64				GO:0008283//cell proliferation;GO:0005576//extracellular region;GO:0005515//protein binding;GO:0005488//binding;GO:0005102//receptor binding;GO:0008083//growth factor activity;
Ma10_g12100	Glycerophosphodiester phosphodiesterase GDPD1, chloroplastic	10.483	3.81	-1.37493	3.01637e-69	8.93217e-71			K18696//glycerophosphodiester phosphodiesterase [EC:3.1.4.46]+ko00564//Glycerophospholipid metabolism;K18696//glycerophosphodiester phosphodiesterase [EC:3.1.4.46]+ko00564//Glycerophospholipid metabolism	GO:0044238//primary metabolic process;GO:0008152//metabolic process;GO:0006629//lipid metabolic process;GO:0071704//organic substance metabolic process;GO:0042578//phosphoric ester hydrolase activity;GO:0016787//hydrolase activity;GO:0008081//phosphoric diester hydrolase activity;GO:0003824//catalytic activity;GO:0016788//hydrolase activity, acting on ester bonds;
Ma10_g12250	Putative Transcription factor ICE1	0.633	796.38	10.0852	0	0	bHLH		K13422//transcription factor MYC2+ko04016//MAPK signaling pathway - plant+ko04075//Plant hormone signal transduction
Ma10_g12390	Chalcone synthase 2	3.44	7.156	1.08312	1.23146e-32	7.5172e-34			K00660//chalcone synthase [EC:2.3.1.74]+ko04712//Circadian rhythm - plant+ko01100//Metabolic pathways+ko01110//Biosynthesis of secondary metabolites+ko00941//Flavonoid biosynthesis;K00660//chalcone synthase [EC:2.3.1.74]+ko04712//Circadian rhythm - plant+ko01100//Metabolic pathways+ko01110//Biosynthesis of secondary metabolites+ko00941//Flavonoid biosynthesis
Ma10_g12590	Acetyl-coenzyme A synthetase, chloroplastic/glyoxysomal	2.173	4.93	1.18218	3.9676e-42	1.90457e-43			K01895//acetyl-CoA synthetase [EC:6.2.1.1]+ko00010//Glycolysis / Gluconeogenesis+ko00640//Propanoate metabolism+ko01100//Metabolic pathways+ko01110//Biosynthesis of secondary metabolites+ko00620//Pyruvate metabolism+ko01200//Carbon metabolism;K01895//acetyl-CoA synthetase [EC:6.2.1.1]+ko00010//Glycolysis / Gluconeogenesis+ko00640//Propanoate metabolism+ko01100//Metabolic pathways+ko01110//Biosynt…	GO:0035384//thioester biosynthetic process;GO:0006082//organic acid metabolic process;GO:1901576//organic substance biosynthetic process;GO:0006085//acetyl-CoA biosynthetic process;GO:0071704//organic substance metabolic process;GO:0051186//cofactor metabolic process;GO:0006637//acyl-CoA metabolic process;GO:0044281//small molecule metabolic process;GO:0071616//acyl-CoA biosynthetic process;GO:00…
Ma10_g12820	Tubulin beta-4 chain	1.723	4.18	1.27462	3.88515e-30	2.58153e-31		STRUBBELIG-receptor family 8 (best arabidopsis hit); STRUBBELIG-RECEPTOR FAMILY 7 precursor, putative, expressed (best rice hit)	K07375//tubulin beta+ko04145//Phagosome;K07375//tubulin beta+ko04145//Phagosome
Ma10_g13640	Myb-related protein MYBAS1	1.54	0.763	-1.12699	2.07618e-05	6.39828e-06	MYB		K09422//myb proto-oncogene protein, plant;K09422//transcription factor MYB, plant;K09422//transcription factor MYB, plant	GO:0003676//nucleic acid binding;GO:0005488//binding;GO:1901363//heterocyclic compound binding;GO:0003677//DNA binding;GO:0097159//organic cyclic compound binding;
Ma10_g13660	Uncharacterized protein	1.71	3.813	1.15229	2.26556e-10	4.04885e-11			K14841//ribosome biogenesis protein NSA1	GO:1901363//heterocyclic compound binding;GO:0005488//binding;GO:0003676//nucleic acid binding;GO:0097159//organic cyclic compound binding;
Ma10_g14110	Profilin	0.603	1.213	1.05681	7.53143e-05	2.53777e-05			K05759//profilin;K05759//profilin	GO:0008064//regulation of actin polymerization or depolymerization;GO:0030833//regulation of actin filament polymerization;GO:0051641//cellular localization;GO:0030832//regulation of actin filament length;GO:0051235//maintenance of location;GO:0044087//regulation of cellular component biogenesis;GO:0045185//maintenance of protein location;GO:0032535//regulation of cellular component size;GO:00507…
Ma10_g14170	Pseudo histidine-containing phosphotransfer protein 2	0.486	0.186	-1.37221	2.1444e-13	3.0458e-14			K14490//histidine-containing phosphotransfer peotein+ko04075//Plant hormone signal transduction;K14490//histidine-containing phosphotransfer peotein+ko04075//Plant hormone signal transduction
Ma10_g14350	MYB family transcription factor, putative, expressed	0.226	0.626	1.46994	6.09526e-07	1.53484e-07	G2-like			GO:0043170//macromolecule metabolic process;GO:0031323//regulation of cellular metabolic process;GO:0044238//primary metabolic process;GO:0080090//regulation of primary metabolic process;GO:0006355//regulation of transcription, DNA-templated;GO:0008152//metabolic process;GO:0044271//cellular nitrogen compound biosynthetic process;GO:0009987//cellular process;GO:0060255//regulation of macromolecul…
Ma10_g15000	Uncharacterized protein	4.786	1.75	-1.47096	2.76808e-34	1.61925e-35
Ma10_g15130	Uncharacterized protein	2.07	1.076	-1.00952	4.88012e-06	1.37362e-06
Ma10_g15240	Putative Fasciclin-like arabinogalactan protein 6	6.393	16.106	1.35675	8.01173e-71	2.32668e-72			K19519//transforming growth factor-beta-induced protein
Ma10_g16100	1-aminocyclopropane-1-carboxylate oxidase	7.15	15.26	1.08579	1.14417e-99	2.4371e-101			K05933//aminocyclopropanecarboxylate oxidase [EC:1.14.17.4]+ko01100//Metabolic pathways+ko01110//Biosynthesis of secondary metabolites+ko00270//Cysteine and methionine metabolism;K05933//aminocyclopropanecarboxylate oxidase [EC:1.14.17.4]+ko01100//Metabolic pathways+ko01110//Biosynthesis of secondary metabolites+ko00270//Cysteine and methionine metabolism	GO:0043167//ion binding;GO:0016491//oxidoreductase activity;GO:0003824//catalytic activity;GO:0043169//cation binding;GO:0046872//metal ion binding;GO:0005488//binding;
Ma10_g16290	Chlorophyll a-b binding protein CP26, chloroplastic	7.976	16.573	1.14071	7.883e-64	2.51044e-65			K08916//light-harvesting complex II chlorophyll a/b binding protein 5+ko01100//Metabolic pathways+ko00196//Photosynthesis - antenna proteins;K08916//light-harvesting complex II chlorophyll a/b binding protein 5+ko01100//Metabolic pathways+ko00196//Photosynthesis - antenna proteins;K08916//light-harvesting complex II chlorophyll a/b binding protein 5+ko01100//Metabolic pathways+ko00196//Photosynth…	GO:0044260//cellular macromolecule metabolic process;GO:0009628//response to abiotic stimulus;GO:0043170//macromolecule metabolic process;GO:0010218//response to far red light;GO:0050896//response to stimulus;GO:0009987//cellular process;GO:0010207//photosystem II assembly;GO:0009765//photosynthesis, light harvesting;GO:0016043//cellular component organization;GO:0065003//macromolecular complex a…
Ma10_g16720	Cytochrome P450 86B1	3.233	8.766	1.46182	4.5012e-81	1.15051e-82			K15402//fatty acid omega-hydroxylase [EC:1.14.-.-]+ko00073//Cutin, suberine and wax biosynthesis	GO:0016020//membrane;GO:0016021//integral component of membrane;GO:0031224//intrinsic component of membrane;GO:0044425//membrane part;GO:0046906//tetrapyrrole binding;GO:0005488//binding;GO:0004497//monooxygenase activity;GO:0043167//ion binding;GO:0003824//catalytic activity;GO:1901363//heterocyclic compound binding;GO:0043169//cation binding;GO:0046914//transition metal ion binding;GO:0005506//…
Ma10_g16880	Putative Dirigent protein 7	0.81	0	-7.10822	2.28256e-16	2.70724e-17			K01870//isoleucyl-tRNA synthetase [EC:6.1.1.5]+ko00970//Aminoacyl-tRNA biosynthesis	GO:0048046//apoplast;GO:0005576//extracellular region;GO:0003824//catalytic activity;GO:0016853//isomerase activity;
Ma10_g17010	Omega-hydroxypalmitate O-feruloyl transferase	1.773	3.766	1.10567	1.53576e-35	8.6168e-37			K15400//omega-hydroxypalmitate O-feruloyl transferase [EC:2.3.1.188]+ko00073//Cutin, suberine and wax biosynthesis;K15400//omega-hydroxypalmitate O-feruloyl transferase [EC:2.3.1.188]+ko00073//Cutin, suberine and wax biosynthesis
Ma10_g17080	Hypothetical protein	22.66	6.9	-1.7314	1.73758e-147	2.35604e-149
Ma10_g17090	Uncharacterized protein	13.443	4.753	-1.50886	1.11716e-145	1.53221e-147			K17987//next to BRCA1 gene 1 protein
Ma10_g18030	3-ketoacyl-CoA synthase 6	9.423	23.233	1.32218	1.37782e-166	1.66781e-168			K15397//3-ketoacyl-CoA synthase [EC:2.3.1.199]+ko01110//Biosynthesis of secondary metabolites+ko00062//Fatty acid elongation
Ma10_g18190	Putative Isoflavone 2'-hydroxylase	0.783	2.216	1.50712	6.9055e-21	6.47546e-22			K00517//;K07408//cytochrome P450 family 1 subfamily A polypeptide 1 [EC:1.14.14.1]+ko00380//Tryptophan metabolism+ko01100//Metabolic pathways;K00512//steroid 17alpha-monooxygenase / 17alpha-hydroxyprogesterone deacetylase [EC:1.14.14.19 1.14.14.32]+ko01100//Metabolic pathways
Ma10_g18560	Uncharacterized protein	0.496	1.016	1.04057	1.34524e-08	2.80807e-09
Ma10_g20650	Phosphatidylinositol/phosphatidylcholine transfer protein SFH8	0.033	0.083	1.37308	0.000256655	9.40818e-05			K02433//aspartyl-tRNA(Asn)/glutamyl-tRNA(Gln) amidotransferase subunit A [EC:6.3.5.6 6.3.5.7]+ko00970//Aminoacyl-tRNA biosynthesis+ko01100//Metabolic pathways;K00423//L-ascorbate oxidase [EC:1.10.3.3]+ko01100//Metabolic pathways+ko00053//Ascorbate and aldarate metabolism	GO:0005622//intracellular;GO:0044464//cell part;GO:0005623//cell;GO:0005215//transporter activity;
Ma10_g21230	Cytochrome P450 711A1	0.24	0.49	1.06496	0.000248953	9.10777e-05			K20771//carlactone C-19 oxidase [EC:1.14.-.-];K20771//carlactone C-19 oxidase [EC:1.14.-.-]	GO:0048518//positive regulation of biological process;GO:0022603//regulation of anatomical structure morphogenesis;GO:0009962//regulation of flavonoid biosynthetic process;GO:0009891//positive regulation of biosynthetic process;GO:0010817//regulation of hormone levels;GO:0060918//auxin transport;GO:0009926//auxin polar transport;GO:0065007//biological regulation;GO:0048856//anatomical structure d…
Ma10_g21580	Hypothetical protein	0.1	0.373	1.93651	8.20926e-05	2.78195e-05
Ma10_g22410	Putative BAHD acyltransferase DCR	5.246	11.553	1.13938	9.53271e-71	2.77333e-72			K19747//BAHD acyltransferase [EC:2.3.1.-]
Ma10_g22550	Putative expressed protein	0.353	0.91	1.34236	2.58813e-05	8.08852e-06
Ma10_g23100	lipase, putative, expressed	0.003	0.076	4.53407	4.07944e-06	1.1349e-06			K03147//phosphomethylpyrimidine synthase [EC:4.1.99.17]+ko01100//Metabolic pathways+ko00730//Thiamine metabolism	GO:0006629//lipid metabolic process;GO:0044238//primary metabolic process;GO:0071704//organic substance metabolic process;GO:0008152//metabolic process;GO:0003824//catalytic activity;GO:0016787//hydrolase activity;
Ma10_g23550	hypro1, putative, expressed	0.05	0.313	2.71095	6.61334e-05	2.20367e-05			K00734//galactosylxylosylprotein 3-beta-galactosyltransferase [EC:2.4.1.134]+ko01100//Metabolic pathways;K14753//guanine nucleotide-binding protein subunit beta-2-like 1 protein;K14413//beta-1,3-galactosyltransferase [EC:2.4.1.-]+ko01100//Metabolic pathways
Ma10_g23690	Putative WAT1-related protein At4g30420	32.986	10.29	-1.67615	0	0			K17500//integrin-linked kinase-associated serine/threonine phosphatase 2C [EC:3.1.3.16];K07874//Ras-related protein Rab-1A	GO:0016020//membrane;GO:0031224//intrinsic component of membrane;GO:0044425//membrane part;GO:0016021//integral component of membrane;GO:0022857//transmembrane transporter activity;GO:0005215//transporter activity;
Ma10_g24800	Putative disease resistance RPP13-like protein 1	2.313	1.123	-1.05972	2.15833e-16	2.55541e-17		Sorghum bicolor hypothetical protein, mRNA	K19613//leucine-rich repeat protein SHOC2;K15078//structure-specific endonuclease subunit SLX1 [EC:3.6.1.-]	GO:0001882//nucleoside binding;GO:0032550//purine ribonucleoside binding;GO:0032549//ribonucleoside binding;GO:0032559//adenyl ribonucleotide binding;GO:0043167//ion binding;GO:1901363//heterocyclic compound binding;GO:0017076//purine nucleotide binding;GO:0036094//small molecule binding;GO:0005488//binding;GO:0043531//ADP binding;GO:0097367//carbohydrate derivative binding;GO:0032555//purine rib…
Ma10_g24830	Protein DETOXIFICATION 27	0.793	1.603	1.02445	6.13182e-09	1.24174e-09			K03327//multidrug resistance protein, MATE family;K03327//multidrug resistance protein, MATE family
Ma10_g25510	Putative expressed protein	0.953	0.46	-1.09842	1.07517e-05	3.17267e-06			K09528//DnaJ homolog subfamily C member 8;K13161//heterogeneous nuclear ribonucleoprotein R
Ma10_g25810	Putative Ethylene-responsive transcription factor ERF017	4.74	10.39	1.12869	6.98017e-17	8.02138e-18	AP2-EREBP	Malus x domestica AP2 domain class transcription factor (AP2D43) mRNA, complete cds	K09286//EREBP-like factor	GO:0032774//RNA biosynthetic process;GO:0097659//nucleic acid-templated transcription;GO:1901360//organic cyclic compound metabolic process;GO:0044237//cellular metabolic process;GO:0043170//macromolecule metabolic process;GO:0071704//organic substance metabolic process;GO:0006139//nucleobase-containing compound metabolic process;GO:0016070//RNA metabolic process;GO:0006807//nitrogen compound met…
Ma10_g25830	Putative Leucine Rich Repeat family protein, expressed	0.263	0.583	1.06114	0.000148928	5.26194e-05		Oryza sativa Japonica Group cDNA clone:J013001J06, full insert sequence	K15082//DNA repair protein RAD7;K15082//DNA repair protein RAD7
Ma10_g26150	sirohydrochlorin ferrochelatase, putative, expressed	0.046	0	-4.65283	0.000739163	0.000296914				GO:0046483//heterocycle metabolic process;GO:0009058//biosynthetic process;GO:0009236//cobalamin biosynthetic process;GO:0044283//small molecule biosynthetic process;GO:0033013//tetrapyrrole metabolic process;GO:1901564//organonitrogen compound metabolic process;GO:0044237//cellular metabolic process;GO:1901576//organic substance biosynthetic process;GO:0019438//aromatic compound biosynthetic pro…
Ma10_g26220	Aquaporin TIP4-4	0.03	0.403	3.71095	3.75575e-06	1.03822e-06			K09873//aquaporin TIP;K09873//aquaporin TIP	GO:0016021//integral component of membrane;GO:0044425//membrane part;GO:0016020//membrane;GO:0031224//intrinsic component of membrane;GO:0005215//transporter activity;
Ma10_g26920	SPX domain-containing protein 1	19.923	3.663	-2.45799	8.64723e-257	6.60378e-259			K14430//phosphate transporter
Ma10_g27220	Probable sulfate transporter 3	0.47	0.116	-1.97038	1.41553e-08	2.96435e-09			K17471//sulfate transporter 3;K17471//sulfate transporter 3	GO:0044425//membrane part;GO:0016021//integral component of membrane;GO:0016020//membrane;GO:0031224//intrinsic component of membrane;GO:0008509//anion transmembrane transporter activity;GO:0005215//transporter activity;GO:0015291//secondary active transmembrane transporter activity;GO:0015116//sulfate transmembrane transporter activity;GO:0008271//secondary active sulfate transmembrane transport…
Ma10_g27380	Putative expressed protein	14.543	35.016	1.25759	5.39429e-91	1.23586e-92
Ma10_g27390	Putative expressed protein	0.103	0.916	3.12599	1.73676e-05	5.2819e-06
Ma10_g27900	ABC transporter C family member 8	0.053	0.17	1.61623	1.95851e-06	5.22371e-07		PREDICTED: Vitis vinifera hypothetical protein LOC100262734 (LOC100262734), mRNA	K05666//ATP-binding cassette, subfamily C (CFTR/MRP), member 2+ko02010//ABC transporters
Ma10_g28240	Syntaxin-124	1.076	0.486	-1.16457	0.000265979	9.78847e-05			K08486//syntaxin 1B/2/3+ko04130//SNARE interactions in vesicular transport	GO:0034613//cellular protein localization;GO:0016192//vesicle-mediated transport;GO:0006810//transport;GO:0051641//cellular localization;GO:0051234//establishment of localization;GO:0046907//intracellular transport;GO:0051179//localization;GO:0070727//cellular macromolecule localization;GO:0051649//establishment of localization in cell;GO:0033036//macromolecule localization;GO:0015031//protein tr…
Ma10_g28750	Tyrosine/DOPA decarboxylase 2	1.786	0.666	-1.40871	2.1143e-15	2.65047e-16			K01592//tyrosine decarboxylase [EC:4.1.1.25]+ko00350//Tyrosine metabolism+ko01100//Metabolic pathways+ko00950//Isoquinoline alkaloid biosynthesis+ko01110//Biosynthesis of secondary metabolites	GO:0019752//carboxylic acid metabolic process;GO:0071704//organic substance metabolic process;GO:1901564//organonitrogen compound metabolic process;GO:0006520//cellular amino acid metabolic process;GO:0043436//oxoacid metabolic process;GO:0006082//organic acid metabolic process;GO:0044237//cellular metabolic process;GO:0009987//cellular process;GO:0006807//nitrogen compound metabolic process;GO:0…
Ma10_g28930	Putative Transcription factor bHLH62	0.43	0.91	1.08358	8.72518e-08	1.99174e-08	bHLH		K11253//histone H3;K11253//histone H3;K04733//interleukin-1 receptor-associated kinase 4 [EC:2.7.11.1];K12126//phytochrome-interacting factor 3+ko04712//Circadian rhythm - plant+ko04075//Plant hormone signal transduction;K07953//GTP-binding protein SAR1 [EC:3.6.5.-]+ko04141//Protein processing in endoplasmic reticulum	GO:0046983//protein dimerization activity;GO:0005488//binding;GO:0005515//protein binding;
Ma10_g29990	Uncharacterized protein	0.53	2.193	2.05817	8.15795e-31	5.30196e-32	WRKY		K13424//WRKY transcription factor 33+ko04626//Plant-pathogen interaction+ko04016//MAPK signaling pathway - plant;K13424//WRKY transcription factor 33+ko04626//Plant-pathogen interaction+ko04016//MAPK signaling pathway - plant	GO:0034654//nucleobase-containing compound biosynthetic process;GO:0090304//nucleic acid metabolic process;GO:0044249//cellular biosynthetic process;GO:0016070//RNA metabolic process;GO:0043170//macromolecule metabolic process;GO:0097659//nucleic acid-templated transcription;GO:0006725//cellular aromatic compound metabolic process;GO:0044271//cellular nitrogen compound biosynthetic process;GO:000…
Ma10_g30050	AP2 domain containing protein, expressed	1.923	0.28	-2.7839	7.42944e-18	8.15941e-19	AP2-EREBP	Malus x domestica AP2 domain class transcription factor (AP2D43) mRNA, complete cds	K09286//EREBP-like factor	GO:0090304//nucleic acid metabolic process;GO:0009059//macromolecule biosynthetic process;GO:0097659//nucleic acid-templated transcription;GO:0032774//RNA biosynthetic process;GO:1901576//organic substance biosynthetic process;GO:0071704//organic substance metabolic process;GO:0009987//cellular process;GO:0044271//cellular nitrogen compound biosynthetic process;GO:1901362//organic cyclic compound…
Ma10_g30910	growth regulator related protein, putative, expressed	0.55	1.466	1.109	1.4893e-09	2.84881e-10				GO:0016020//membrane;GO:0016021//integral component of membrane;GO:0031224//intrinsic component of membrane;GO:0044425//membrane part;
Ma11_g01840	Probable xyloglucan endotransglucosylase/hydrolase protein 32	0.523	1.106	1.04154	0.000101218	3.47898e-05			K08235//xyloglucan:xyloglucosyl transferase [EC:2.4.1.207];K08235//xyloglucan:xyloglucosyl transferase [EC:2.4.1.207]	GO:0044042//glucan metabolic process;GO:0045229//external encapsulating structure organization;GO:0071840//cellular component organization or biogenesis;GO:0044260//cellular macromolecule metabolic process;GO:0042546//cell wall biogenesis;GO:0044085//cellular component biogenesis;GO:0071704//organic substance metabolic process;GO:0016043//cellular component organization;GO:0043170//macromolecule …
Ma11_g02090	UPF0496 protein 3	0.11	0.45	2.07464	5.01792e-06	1.41606e-06				GO:0016020//membrane;GO:0044425//membrane part;GO:0031224//intrinsic component of membrane;GO:0016021//integral component of membrane;
Ma11_g02430	Protein NRT1/ PTR FAMILY 5	22.62	52.186	1.2109	0	0			K14638//solute carrier family 15 (peptide/histidine transporter), member 3/4;K14638//solute carrier family 15 (peptide/histidine transporter), member 3/4	GO:0044425//membrane part;GO:0031224//intrinsic component of membrane;GO:0016020//membrane;GO:0016021//integral component of membrane;GO:0005215//transporter activity;
Ma11_g02440	Putative expressed protein	0.85	1.703	1.03178	6.44485e-09	1.30948e-09
Ma11_g02630	Peroxidase 5	0.12	0.543	2.18044	2.88007e-07	6.96799e-08			K00430//peroxidase [EC:1.11.1.7]+ko01100//Metabolic pathways+ko01110//Biosynthesis of secondary metabolites+ko00940//Phenylpropanoid biosynthesis;K00430//peroxidase [EC:1.11.1.7]+ko01100//Metabolic pathways+ko01110//Biosynthesis of secondary metabolites+ko00940//Phenylpropanoid biosynthesis	GO:0044237//cellular metabolic process;GO:0008152//metabolic process;GO:0006950//response to stress;GO:0006979//response to oxidative stress;GO:0009987//cellular process;GO:0050896//response to stimulus;GO:0042744//hydrogen peroxide catabolic process;GO:0072593//reactive oxygen species metabolic process;GO:0044248//cellular catabolic process;GO:0009056//catabolic process;GO:0042743//hydrogen pero…
Ma11_g02800	Beta-carotene 3-hydroxylase, chloroplastic	8.143	24.2	1.56411	8.42308e-170	9.93333e-172			K15746//beta-carotene 3-hydroxylase [EC:1.14.13.129]+ko00906//Carotenoid biosynthesis+ko01100//Metabolic pathways+ko01110//Biosynthesis of secondary metabolites;K15746//beta-carotene 3-hydroxylase [EC:1.14.13.129]+ko00906//Carotenoid biosynthesis+ko01100//Metabolic pathways+ko01110//Biosynthesis of secondary metabolites	GO:0008152//metabolic process;GO:0044238//primary metabolic process;GO:0071704//organic substance metabolic process;GO:0008610//lipid biosynthetic process;GO:1901576//organic substance biosynthetic process;GO:0009058//biosynthetic process;GO:0006629//lipid metabolic process;GO:0016021//integral component of membrane;GO:0044425//membrane part;GO:0031224//intrinsic component of membrane;GO:0016020/…
Ma11_g03400	Cytochrome P450 89A2	1.01	0.386	-1.4082	3.2863e-09	6.4945e-10			K07408//cytochrome P450 family 1 subfamily A polypeptide 1 [EC:1.14.14.1]+ko00380//Tryptophan metabolism+ko01100//Metabolic pathways
Ma11_g03870	Tetraspanin-10	0.02	0.086	2.12599	0.000586426	0.000230869				GO:0051234//establishment of localization;GO:0006811//ion transport;GO:0051179//localization;GO:0006810//transport;GO:0016021//integral component of membrane;GO:0016020//membrane;GO:0031224//intrinsic component of membrane;GO:0044425//membrane part;
Ma11_g04960	Putative expressed protein	1.466	3.143	1.08451	4.76175e-06	1.33783e-06
Ma11_g05190	Pectinesterase 3	0.17	0.663	1.6311	1.23306e-10	2.14918e-11			K01051//pectinesterase [EC:3.1.1.11]+ko00040//Pentose and glucuronate interconversions+ko01100//Metabolic pathways;K01051//pectinesterase [EC:3.1.1.11]+ko00040//Pentose and glucuronate interconversions+ko01100//Metabolic pathways	GO:0043170//macromolecule metabolic process;GO:0010393//galacturonan metabolic process;GO:0071704//organic substance metabolic process;GO:0009056//catabolic process;GO:0000272//polysaccharide catabolic process;GO:0005975//carbohydrate metabolic process;GO:0042545//cell wall modification;GO:1901575//organic substance catabolic process;GO:0008152//metabolic process;GO:0071555//cell wall organizatio…
Ma11_g05940	Putative expressed protein	1.456	3.663	1.29768	2.09539e-12	3.19392e-13
Ma11_g06100	Putative Probable CCR4-associated factor homolog 11	0.546	2.103	1.93089	3.22017e-13	4.63903e-14			K12581//CCR4-NOT transcription complex subunit 7/8+ko03018//RNA degradation
Ma11_g06780	Cytochrome P450 78A6	0.193	0.64	1.73749	3.13286e-09	6.17499e-10			K20619//cytochrome P450 family 78 subfamily A;K00517//;K20619//cytochrome P450 family 78 subfamily A
Ma11_g07530	Uncharacterized protein	0.04	0.256	2.7654	3.87228e-05	1.24565e-05	MYB		K09422//myb proto-oncogene protein, plant;K09422//transcription factor MYB, plant
Ma11_g08370	Putative Proline transporter 1	0.06	0.526	2.72323	7.91744e-10	1.48191e-10			K14209//solute carrier family 36 (proton-coupled amino acid transporter);K14209//solute carrier family 36 (proton-coupled amino acid transporter);K15015//solute carrier family 32 (vesicular inhibitory amino acid transporter)	GO:0044425//membrane part;GO:0031224//intrinsic component of membrane;GO:0016021//integral component of membrane;GO:0016020//membrane;
Ma11_g09050	Putative U-box domain-containing protein 21	0.42	1.023	1.279	8.65353e-07	2.21275e-07		PREDICTED: Vitis vinifera hypothetical protein LOC100249092 (LOC100249092), mRNA	K08332//;K10260//F-box and WD-40 domain protein 7+ko04120//Ubiquitin mediated proteolysis;K04733//interleukin-1 receptor-associated kinase 4 [EC:2.7.11.1]
Ma11_g09210	Putative Transcription factor ICE1	0.16	0.04	-2.25252	0.000649139	0.000258121	bHLH		K16190//glucuronokinase [EC:2.7.1.43]+ko00520//Amino sugar and nucleotide sugar metabolism+ko00040//Pentose and glucuronate interconversions+ko01100//Metabolic pathways+ko00053//Ascorbate and aldarate metabolism;K13422//transcription factor MYC2+ko04016//MAPK signaling pathway - plant+ko04075//Plant hormone signal transduction;K16190//glucuronokinase [EC:2.7.1.43]+ko00520//Amino sugar and nucleot…
Ma11_g09490	Omega-hydroxypalmitate O-feruloyl transferase	0.26	0.74	1.51575	3.24658e-07	7.91376e-08			K15400//omega-hydroxypalmitate O-feruloyl transferase [EC:2.3.1.188]+ko00073//Cutin, suberine and wax biosynthesis;K15400//omega-hydroxypalmitate O-feruloyl transferase [EC:2.3.1.188]+ko00073//Cutin, suberine and wax biosynthesis
Ma11_g11160	UPF0496 protein 1	0.016	0.36	4.36806	6.33471e-10	1.17521e-10			K04733//interleukin-1 receptor-associated kinase 4 [EC:2.7.11.1];K03006//DNA-directed RNA polymerase II subunit RPB1 [EC:2.7.7.6]+ko00230//Purine metabolism+ko03020//RNA polymerase+ko01100//Metabolic pathways+ko00240//Pyrimidine metabolism
Ma11_g11250	Purine-uracil permease NCS1	0.213	0.513	1.30002	0.00010111	3.47472e-05			K03457//nucleobase:cation symporter-1, NCS1 family	GO:0051234//establishment of localization;GO:0006810//transport;GO:0071702//organic substance transport;GO:0071705//nitrogen compound transport;GO:0051179//localization;GO:0016021//integral component of membrane;GO:0016020//membrane;GO:0044464//cell part;GO:0031224//intrinsic component of membrane;GO:0005886//plasma membrane;GO:0044425//membrane part;GO:0071944//cell periphery;GO:0005623//cell;GO…
Ma11_g11360	Cytochrome P450 78A11	0.206	0.023	-3.01502	2.23313e-10	3.98626e-11			K20619//cytochrome P450 family 78 subfamily A;K20619//cytochrome P450 family 78 subfamily A
Ma11_g11670	Uncharacterized protein	0.243	0.116	-1.12278	1.83029e-08	3.87668e-09			K17710//pentatricopeptide repeat domain-containing protein 1
Ma11_g11880	Probable leucine-rich repeat receptor-like protein kinase At1g68400	0.603	1.21	1.02829	2.11055e-10	3.75977e-11		PREDICTED: Vitis vinifera hypothetical protein LOC100267893 (LOC100267893), mRNA	K04733//interleukin-1 receptor-associated kinase 4 [EC:2.7.11.1];K04733//interleukin-1 receptor-associated kinase 4 [EC:2.7.11.1]
Ma11_g12530	Stachyose synthase	0.243	0.796	1.64701	1.41319e-14	1.87068e-15			K06611//stachyose synthetase [EC:2.4.1.67]+ko00052//Galactose metabolism;K06611//stachyose synthetase [EC:2.4.1.67]+ko00052//Galactose metabolism	GO:0003824//catalytic activity;
Ma11_g14170	Putative MADS-box transcription factor 21	0.15	0.36	1.27172	7.97709e-07	2.03274e-07			K09260//MADS-box transcription enhancer factor 2A
Ma11_g14250	Flavonoid 3',5'-hydroxylase 1	36.96	91.2	1.28965	0	0			K13083//flavonoid 3',5'-hydroxylase [EC:1.14.13.88]+ko01110//Biosynthesis of secondary metabolites+ko00941//Flavonoid biosynthesis+ko00944//Flavone and flavonol biosynthesis;K13083//flavonoid 3',5'-hydroxylase [EC:1.14.13.88]+ko01110//Biosynthesis of secondary metabolites+ko00941//Flavonoid biosynthesis+ko00944//Flavone and flavonol biosynthesis
Ma11_g15790	C2 domain containing protein, putative, expressed	0.61	0.133	-2.21261	1.23983e-05	3.68366e-06			K01759//lactoylglutathione lyase [EC:4.4.1.5]+ko00620//Pyruvate metabolism;K18810//cyclin D1/2/4, plant;K05747//Wiskott-Aldrich syndrome protein+ko04144//Endocytosis
Ma11_g15810	Protein ECERIFERUM 1	0.03	0.31	2.95805	8.67373e-10	1.62897e-10			K15404//aldehyde decarbonylase [EC:4.1.99.5]+ko01110//Biosynthesis of secondary metabolites+ko00073//Cutin, suberine and wax biosynthesis;K15404//aldehyde decarbonylase [EC:4.1.99.5]+ko01110//Biosynthesis of secondary metabolites+ko00073//Cutin, suberine and wax biosynthesis
Ma11_g16430	Putative Myb-related protein Zm1	0.033	0.256	3.09798	0.000620737	0.000245828	MYB		K09422//myb proto-oncogene protein, plant;K09422//transcription factor MYB, plant	GO:0003677//DNA binding;GO:0005488//binding;GO:0003676//nucleic acid binding;GO:1901363//heterocyclic compound binding;GO:0097159//organic cyclic compound binding;
Ma11_g16660	Uncharacterized protein	0.26	0.096	-1.44772	0.000361007	0.000136104
Ma11_g16950	Probable UDP-arabinose 4-epimerase 3	0.04	0.1	1.37308	0.000256655	9.40818e-05			K12448//UDP-arabinose 4-epimerase [EC:5.1.3.5]+ko00520//Amino sugar and nucleotide sugar metabolism+ko01100//Metabolic pathways
Ma11_g17420	Zinc finger protein WIP3	0.24	0.743	1.64992	1.81303e-07	4.29599e-08	C2H2		K12309//beta-galactosidase [EC:3.2.1.23]+ko00600//Sphingolipid metabolism+ko00604//Glycosphingolipid biosynthesis - ganglio series+ko00531//Glycosaminoglycan degradation+ko00511//Other glycan degradation+ko01100//Metabolic pathways+ko00052//Galactose metabolism;K14794//ribosomal RNA-processing protein 12;K01414//oligopeptidase A [EC:3.4.24.70]	GO:0097159//organic cyclic compound binding;GO:1901363//heterocyclic compound binding;GO:0003676//nucleic acid binding;GO:0005488//binding;
Ma11_g18310	Probable inactive receptor kinase At5g58300	0.423	0.89	1.06381	7.76854e-09	1.58832e-09			K04733//interleukin-1 receptor-associated kinase 4 [EC:2.7.11.1];K04733//interleukin-1 receptor-associated kinase 4 [EC:2.7.11.1]
Ma11_g18680	Regulatory protein NPR5	0.166	0.423	1.38135	1.26688e-05	3.77127e-06			K14508//regulatory protein NPR1+ko04075//Plant hormone signal transduction;K14508//regulatory protein NPR1+ko04075//Plant hormone signal transduction
Ma11_g21100	no apical meristem protein, putative, expressed	0.336	0.806	1.29809	1.19135e-05	3.53159e-06	NAC	NAC domain containing protein 17 (best arabidopsis hit)	K05941//glutathione gamma-glutamylcysteinyltransferase [EC:2.3.2.15];K12581//CCR4-NOT transcription complex subunit 7/8+ko03018//RNA degradation;K01054//acylglycerol lipase [EC:3.1.1.23]+ko01100//Metabolic pathways+ko00561//Glycerolipid metabolism;K05941//glutathione gamma-glutamylcysteinyltransferase [EC:2.3.2.15];K13126//polyadenylate-binding protein+ko03015//mRNA surveillance pathway+ko03018//…	GO:0009889//regulation of biosynthetic process;GO:0044238//primary metabolic process;GO:0097659//nucleic acid-templated transcription;GO:0046483//heterocycle metabolic process;GO:0009059//macromolecule biosynthetic process;GO:0031326//regulation of cellular biosynthetic process;GO:0006139//nucleobase-containing compound metabolic process;GO:0006355//regulation of transcription, DNA-templated;GO:0…
Ma11_g21160	Myb-related protein Myb4	0.966	2.186	1.13153	8.29861e-09	1.70122e-09	MYB		K09422//myb proto-oncogene protein, plant;K09422//transcription factor MYB, plant	GO:0050794//regulation of cellular process;GO:0031328//positive regulation of cellular biosynthetic process;GO:0051254//positive regulation of RNA metabolic process;GO:0065007//biological regulation;GO:0032502//developmental process;GO:0031326//regulation of cellular biosynthetic process;GO:0031323//regulation of cellular metabolic process;GO:0019219//regulation of nucleobase-containing compound …
Ma11_g21890	Long-chain-alcohol oxidase FAO4A	0.133	0.56	1.99657	1.20146e-11	1.92746e-12			K17756//long-chain-alcohol oxidase [EC:1.1.3.20];K17756//long-chain-alcohol oxidase [EC:1.1.3.20]
Ma11_g21950	Probable chalcone--flavonone isomerase 3	0.763	1.87	1.14341	1.01858e-06	2.62105e-07			K01859//chalcone isomerase [EC:5.5.1.6]+ko01100//Metabolic pathways+ko01110//Biosynthesis of secondary metabolites+ko00941//Flavonoid biosynthesis
Ma11_g22030	RNA polymerase III RPC4 domain containing protein, expressed	0.186	0.39	1.16252	0.000747869	0.000300527			K03026//DNA-directed RNA polymerase III subunit RPC4+ko00230//Purine metabolism+ko03020//RNA polymerase+ko01100//Metabolic pathways+ko00240//Pyrimidine metabolism;K03026//DNA-directed RNA polymerase III subunit RPC4+ko00230//Purine metabolism+ko03020//RNA polymerase+ko01100//Metabolic pathways+ko00240//Pyrimidine metabolism	GO:0010467//gene expression;GO:0044260//cellular macromolecule metabolic process;GO:0006139//nucleobase-containing compound metabolic process;GO:0009987//cellular process;GO:0044271//cellular nitrogen compound biosynthetic process;GO:0009059//macromolecule biosynthetic process;GO:0043170//macromolecule metabolic process;GO:0008152//metabolic process;GO:0016070//RNA metabolic process;GO:0018130//h…
Ma11_g22150	Putative RING-H2 finger protein ATL66	2.023	0.923	-1.12194	1.62892e-08	3.43068e-09			K19038//E3 ubiquitin-protein ligase ATL41 [EC:2.3.2.27];K16286//E3 ubiquitin-protein ligase EL5 [EC:2.3.2.27];K10664//E3 ubiquitin-protein ligase ATL6/9/15/31/42/55 [EC:2.3.2.27]	GO:0016021//integral component of membrane;GO:0031224//intrinsic component of membrane;GO:0016020//membrane;GO:0044425//membrane part;
Ma11_g22380	Tropinone reductase homolog At5g06060	21.206	61.856	1.53524	0	0			K08081//tropinone reductase I [EC:1.1.1.206]+ko00960//Tropane, piperidine and pyridine alkaloid biosynthesis+ko01100//Metabolic pathways+ko01110//Biosynthesis of secondary metabolites;K08081//tropinone reductase I [EC:1.1.1.206]+ko00960//Tropane, piperidine and pyridine alkaloid biosynthesis+ko01100//Metabolic pathways+ko01110//Biosynthesis of secondary metabolites	GO:0016491//oxidoreductase activity;GO:0003824//catalytic activity;
Ma11_g22550	Laccase-22	0.596	2.196	1.91187	9.30451e-33	5.65075e-34			K05909//laccase [EC:1.10.3.2];K05909//laccase [EC:1.10.3.2]
Ma11_g23150	Wound-induced protein 1	0	1.72	9.46576	1.74975e-62	5.69048e-64
Ma11_g23900	Peroxidase 3	0.24	1.46	2.62522	3.9662e-22	3.52757e-23			K00430//peroxidase [EC:1.11.1.7]+ko01100//Metabolic pathways+ko01110//Biosynthesis of secondary metabolites+ko00940//Phenylpropanoid biosynthesis;K00430//peroxidase [EC:1.11.1.7]+ko01100//Metabolic pathways+ko01110//Biosynthesis of secondary metabolites+ko00940//Phenylpropanoid biosynthesis
Ma11_g25060	ABC transporter C family member 3	3.666	1.066	-1.77739	1.41181e-137	2.03168e-139		PREDICTED: Vitis vinifera hypothetical protein LOC100262734 (LOC100262734), mRNA	K05666//ATP-binding cassette, subfamily C (CFTR/MRP), member 2+ko02010//ABC transporters;K05666//ATP-binding cassette, subfamily C (CFTR/MRP), member 2+ko02010//ABC transporters
Ma11_g25080	Lysine histidine transporter 1	1.456	5.363	1.87976	1.42401e-62	4.62373e-64		Medicago truncatula NBS resistance protein (MTR_4g055630) mRNA, complete cds	K14209//solute carrier family 36 (proton-coupled amino acid transporter);K15015//solute carrier family 32 (vesicular inhibitory amino acid transporter);K15015//solute carrier family 32 (vesicular inhibitory amino acid transporter);K14209//solute carrier family 36 (proton-coupled amino acid transporter);K11323//histone arginine demethylase JMJD6 [EC:1.14.11.-]
mito8_g00010	Uncharacterized protein	0	0.056	5.40283	6.52491e-06	1.87138e-06				GO:0044435//plastid part;GO:0044464//cell part;GO:0043229//intracellular organelle;GO:0043231//intracellular membrane-bounded organelle;GO:0009570//chloroplast stroma;GO:0009532//plastid stroma;GO:0044446//intracellular organelle part;GO:0044434//chloroplast part;GO:0043226//organelle;GO:0005737//cytoplasm;GO:0009507//chloroplast;GO:0044424//intracellular part;GO:0043227//membrane-bounded organel…
