# Supplementary material for: MaMAPK3-MaICE1-MaPOD P7 pathway, a positive regulator of cold tolerance in banana
Source: BMC Plant Biol. 2021 Feb 17;21:97. doi: 10.1186/s12870-021-02868-z (PMC7890976; doi:10.1186/s12870-021-02868-z)
Supplement: Supplementary file 4 — Additional file 4 Table S3. Transcriptomic analysis between WT and line13 under 4 h cold treatment. [file 12870_2021_2868_MOESM4_ESM.xlsx]

## Sheet: Sheet1
Table S3. Transcriptomic analysis betwween WT and line13 under 4 h cold treatment
Gene ID	Description	WT_4h FPKM	line13_4h FPKM	log2(line13_4h/WT_4h)	Qvalue(WT_4h-vs-line13_4h)	Pvalue(WT_4h-vs-line13_4h)	TFs	PRG	Kegg Orthology	GO
Ma00_g00180	Putative Heavy metal-associated isoprenylated plant protein 26	6.253	32.383	2.36057	1.43e-256	3.01e-258			K10752//histone-binding protein RBBP4;K07213//copper chaperone;K10752//histone-binding protein RBBP4;K07213//copper chaperone
Ma00_g00350	gp176, putative, expressed	2.903	8.856	1.61791	2.2e-112	1.08e-113			K00640//serine O-acetyltransferase [EC:2.3.1.30]+ko00920//Sulfur metabolism+ko01230//Biosynthesis of amino acids+ko01100//Metabolic pathways+ko01110//Biosynthesis of secondary metabolites+ko00270//Cysteine and methionine metabolism+ko01200//Carbon metabolism
Ma00_g00930	Putative CBS domain-containing protein CBSX5	0.336	0.763	1.16127	0.00013168	8.51e-05			K21952//CASK-interacting protein
Ma00_g01030	Mediator of RNA polymerase II transcription subunit 36a	0.856	1.513	1.05592	2.93e-05	1.73e-05			K14563//rRNA 2'-O-methyltransferase fibrillarin [EC:2.1.1.-]+ko03008//Ribosome biogenesis in eukaryotes;K14563//rRNA 2'-O-methyltransferase fibrillarin [EC:2.1.1.-]+ko03008//Ribosome biogenesis in eukaryotes;K14563//rRNA 2'-O-methyltransferase fibrillarin [EC:2.1.1.-]+ko03008//Ribosome biogenesis in eukaryotes	GO:0044085//cellular component biogenesis;GO:0016070//RNA metabolic process;GO:0022613//ribonucleoprotein complex biogenesis;GO:0006139//nucleobase-containing compound metabolic process;GO:0006396//RNA processing;GO:0006399//tRNA metabolic process;GO:0034641//cellular nitrogen compound metabolic process;GO:1901360//organic cyclic compound metabolic process;GO:0042254//ribosome biogenesis;GO:00346…
Ma00_g01430	Uncharacterized protein	0.74	2.766	1.90965	2.04e-33	3.11e-34
Ma00_g01510	Carboxyvinyl-carboxyphosphonate phosphorylmutase, chloroplastic	0.043	0.02	-1.20142	0.000813384	0.000597597			K11816//indole-3-pyruvate monooxygenase [EC:1.14.13.168]+ko00380//Tryptophan metabolism+ko01100//Metabolic pathways	GO:0008152//metabolic process;GO:0003824//catalytic activity;
Ma00_g01780	Caffeic acid 3-O-methyltransferase	0.126	1.08	3.08435	1.56e-07	7.35e-08			K13066//caffeic acid 3-O-methyltransferase [EC:2.1.1.68]+ko01100//Metabolic pathways+ko01110//Biosynthesis of secondary metabolites+ko00940//Phenylpropanoid biosynthesis;K05279//flavonol 3-O-methyltransferase [EC:2.1.1.76]+ko00944//Flavone and flavonol biosynthesis	GO:0016740//transferase activity;GO:0008168//methyltransferase activity;GO:0016741//transferase activity, transferring one-carbon groups;GO:0005515//protein binding;GO:0003824//catalytic activity;GO:0005488//binding;GO:0008171//O-methyltransferase activity;GO:0046983//protein dimerization activity;
Ma00_g01940	Putative GATA transcription factor 24	0.173	0.05	-1.79219	1.66e-05	9.51e-06
Ma00_g01950	Dehydration-responsive element-binding protein 1C	0.37	0.78	1.08681	0.000921497	0.000683736	AP2-EREBP	Malus x domestica AP2 domain class transcription factor (AP2D43) mRNA, complete cds	K09286//EREBP-like factor
Ma00_g02180	Uncharacterized protein	0.69	0.056	-3.57344	7.29e-06	4.03e-06
Ma00_g02370	EF hand family protein, putative, expressed	0.333	1.64	2.33345	1.74e-09	6.99e-10			K02183//calmodulin+ko04626//Plant-pathogen interaction+ko04016//MAPK signaling pathway - plant+ko04070//Phosphatidylinositol signaling system	GO:0043169//cation binding;GO:0043167//ion binding;GO:0046872//metal ion binding;GO:0005509//calcium ion binding;GO:0005488//binding;
Ma00_g02580	Tricetin 3',4',5'-O-trimethyltransferase	66.553	151.57	1.18925	0	0			K13066//caffeic acid 3-O-methyltransferase [EC:2.1.1.68]+ko01100//Metabolic pathways+ko01110//Biosynthesis of secondary metabolites+ko00940//Phenylpropanoid biosynthesis;K05279//flavonol 3-O-methyltransferase [EC:2.1.1.76]+ko00944//Flavone and flavonol biosynthesis;K13066//caffeic acid 3-O-methyltransferase [EC:2.1.1.68]+ko01100//Metabolic pathways+ko01110//Biosynthesis of secondary metabolites+k…	GO:0016740//transferase activity;GO:0008171//O-methyltransferase activity;GO:0005488//binding;GO:0008168//methyltransferase activity;GO:0046983//protein dimerization activity;GO:0003824//catalytic activity;GO:0005515//protein binding;GO:0016741//transferase activity, transferring one-carbon groups;
Ma00_g02860	Uncharacterized protein	0.153	0.756	2.29541	2.84e-22	6.17e-23
Ma00_g02940	Cytochrome P450 71A1	1.52	3.146	1.06597	7.71e-18	1.98e-18			K20617//cytochrome P450 family 71 subfamily A;K20617//cytochrome P450 family 71 subfamily A	GO:0031224//intrinsic component of membrane;GO:0044425//membrane part;GO:0016021//integral component of membrane;GO:0016020//membrane;GO:0046872//metal ion binding;GO:0003824//catalytic activity;GO:0005506//iron ion binding;GO:0043167//ion binding;GO:1901363//heterocyclic compound binding;GO:0046914//transition metal ion binding;GO:0043169//cation binding;GO:0016705//oxidoreductase activity, acti…
Ma00_g02950	Uncharacterized protein	0.52	0.176	-1.57344	2.15e-08	9.39e-09		Cellulase (glycosyl hydrolase family 5) protein (best arabidopsis hit)	K01179//endoglucanase [EC:3.2.1.4]+ko01100//Metabolic pathways+ko00500//Starch and sucrose metabolism
Ma00_g02990	Secoisolariciresinol dehydrogenase (Fragment)	1.18	7.11	2.56952	1.15e-68	9e-70			K13070//momilactone-A synthase [EC:1.1.1.295]+ko00904//Diterpenoid biosynthesis+ko01110//Biosynthesis of secondary metabolites;K09841//xanthoxin dehydrogenase [EC:1.1.1.288]+ko00906//Carotenoid biosynthesis+ko01100//Metabolic pathways+ko01110//Biosynthesis of secondary metabolites;K13070//momilactone-A synthase [EC:1.1.1.295]+ko00904//Diterpenoid biosynthesis+ko01110//Biosynthesis of secondary me…
Ma00_g03560	Probable mannitol dehydrogenase	4.326	9.023	1.04186	1.11e-29	1.87e-30			K00083//cinnamyl-alcohol dehydrogenase [EC:1.1.1.195]+ko01100//Metabolic pathways+ko01110//Biosynthesis of secondary metabolites+ko00940//Phenylpropanoid biosynthesis;K00083//cinnamyl-alcohol dehydrogenase [EC:1.1.1.195]+ko01100//Metabolic pathways+ko01110//Biosynthesis of secondary metabolites+ko00940//Phenylpropanoid biosynthesis
Ma00_g04010	Amino-acid permease BAThomolog	2.283	5.11	1.08517	6.93e-42	8.52e-43			K05658//ATP-binding cassette, subfamily B (MDR/TAP), member 1 [EC:3.6.3.44]+ko02010//ABC transporters
Ma00_g04090	Uncharacterized protein	1.463	3.13	1.1075	1.25e-10	4.6e-11			K13832//3-dehydroquinate dehydratase / shikimate dehydrogenase [EC:4.2.1.10 1.1.1.25]+ko01230//Biosynthesis of amino acids+ko01100//Metabolic pathways+ko01110//Biosynthesis of secondary metabolites+ko00400//Phenylalanine, tyrosine and tryptophan biosynthesis;K07198//5'-AMP-activated protein kinase, catalytic alpha subunit [EC:2.7.11.11];K11446//histone demethylase JARID1 [EC:1.14.11.-];K00963//UT…
Ma00_g04920	Putative Uncharacterized mitochondrial protein AtMg00860	0.366	0.1	-1.86879	5.75e-08	2.6e-08			K14638//solute carrier family 15 (peptide/histidine transporter), member 3/4;K07478//putative ATPase;K10599//pre-mRNA-processing factor 19 [EC:2.3.2.27]+ko03040//Spliceosome+ko04120//Ubiquitin mediated proteolysis;K03469//ribonuclease HI [EC:3.1.26.4]+ko03030//DNA replication;K01303//acylaminoacyl-peptidase [EC:3.4.19.1]
Ma00_g04940	Hypothetical protein	0.796	1.776	1.16486	2.46e-19	5.97e-20			K19893//glucan endo-1,3-beta-glucosidase 5/6 [EC:3.2.1.39]+ko00500//Starch and sucrose metabolism
Ma00_g05390	Uncharacterized protein	0.7	2.746	2.00227	0.000343116	0.000236406
Ma01_g00190	CRAL/TRIO domain containing protein, expressed	1.553	5.723	1.86509	1.65e-55	1.57e-56			K19996//phosphatidylinositol transfer protein SFH5	GO:0005623//cell;GO:0005622//intracellular;GO:0044464//cell part;GO:0005215//transporter activity;
Ma01_g00350	Potassium transporter 6	1.983	0.78	-1.41386	9.75e-34	1.48e-34			K03549//KUP system potassium uptake protein;K03549//KUP system potassium uptake protein;K03549//KUP system potassium uptake protein	GO:0044425//membrane part;GO:0016021//integral component of membrane;GO:0016020//membrane;GO:0031224//intrinsic component of membrane;GO:0015077//monovalent inorganic cation transmembrane transporter activity;GO:0015079//potassium ion transmembrane transporter activity;GO:0046873//metal ion transmembrane transporter activity;GO:0015075//ion transmembrane transporter activity;GO:0005215//transport…
Ma01_g00840	Putative expressed protein	0.056	0.283	2.33345	0.000198046	0.000131205				GO:0005515//protein binding;GO:0046983//protein dimerization activity;GO:0005488//binding;
Ma01_g01040	Uncharacterized protein	2.486	7.01	1.49431	1.75e-31	2.8e-32			K09338//homeobox-leucine zipper protein;K09338//homeobox-leucine zipper protein	GO:0043231//intracellular membrane-bounded organelle;GO:0043226//organelle;GO:0043229//intracellular organelle;GO:0043227//membrane-bounded organelle;GO:0044464//cell part;GO:0005623//cell;GO:0005622//intracellular;GO:0044424//intracellular part;GO:0005634//nucleus;GO:0003677//DNA binding;GO:1901363//heterocyclic compound binding;GO:0043565//sequence-specific DNA binding;GO:0003700//DNA binding t…
Ma01_g01890	Inorganic phosphate transporter 1-6	0.603	0.006	-6.36351	2.05e-20	4.77e-21			K08176//MFS transporter, PHS family, inorganic phosphate transporter;K08176//MFS transporter, PHS family, inorganic phosphate transporter
Ma01_g02030	AT-hook motif nuclear-localized protein 20	0.716	1.453	1.03499	4.16e-06	2.24e-06
Ma01_g02080	Probable xyloglucan endotransglucosylase/hydrolase protein 32	0.14	0.293	1.08953	0.000171313	0.00011239			K08235//xyloglucan:xyloglucosyl transferase [EC:2.4.1.207]	GO:0071704//organic substance metabolic process;GO:0044264//cellular polysaccharide metabolic process;GO:0010410//hemicellulose metabolic process;GO:0044237//cellular metabolic process;GO:0044260//cellular macromolecule metabolic process;GO:0044085//cellular component biogenesis;GO:0071554//cell wall organization or biogenesis;GO:0071840//cellular component organization or biogenesis;GO:0005975//…
Ma01_g02140	DTA2, putative, expressed	3.06	6.936	1.13145	1.35e-47	1.47e-48			K13667//protein glucosyltransferase [EC:2.4.1.-]+ko00514//Other types of O-glycan biosynthesis;K13667//protein glucosyltransferase [EC:2.4.1.-]+ko00514//Other types of O-glycan biosynthesis
Ma01_g02160	Uncharacterized protein	0.453	1.213	1.43781	8.8e-05	5.53e-05			K04733//interleukin-1 receptor-associated kinase 4 [EC:2.7.11.1];K20279//synaptojanin [EC:3.1.3.36]+ko01100//Metabolic pathways+ko04070//Phosphatidylinositol signaling system+ko00562//Inositol phosphate metabolism;K03834//tyrosine-specific transport protein
Ma01_g03210	Hypothetical protein	44.65	121.216	1.46163	0	0			K01759//lactoylglutathione lyase [EC:4.4.1.5]+ko00620//Pyruvate metabolism
Ma01_g03380	ABC transporter G family member 45	0.01	0.523	5.51932	6.42e-44	7.51e-45		pleiotropic drug resistance 11 (best arabidopsis hit); Plant PDR ABC transporter associated domain containing protein, expressed (best rice hit)	K05681//ATP-binding cassette, subfamily G (WHITE), member 2+ko02010//ABC transporters;K05681//ATP-binding cassette, subfamily G (WHITE), member 2+ko02010//ABC transporters
Ma01_g03530	Auxin response factor	0.066	0.18	1.37831	0.000280516	0.000190261			K14486//auxin response factor+ko04075//Plant hormone signal transduction
Ma01_g03760	Hypothetical protein	3.45	8.376	1.2905	1.83e-21	4.09e-22
Ma01_g03770	Putative GDSL esterase/lipase At5g55050	0.63	1.336	1.09111	8.36e-31	1.36e-31			K10960//geranylgeranyl diphosphate/geranylgeranyl-bacteriochlorophyllide a reductase [EC:1.3.1.83 1.3.1.111]+ko00900//Terpenoid backbone biosynthesis+ko00860//Porphyrin and chlorophyll metabolism+ko01100//Metabolic pathways+ko01110//Biosynthesis of secondary metabolites;K00679//phospholipid:diacylglycerol acyltransferase [EC:2.3.1.158]+ko00561//Glycerolipid metabolism;K00679//phospholipid:diacylg…	GO:0016788//hydrolase activity, acting on ester bonds;GO:0016787//hydrolase activity;GO:0003824//catalytic activity;
Ma01_g03780	Putative GDSL esterase/lipase At5g55050	0.766	1.623	1.09346	3.18e-08	1.4e-08			K10960//geranylgeranyl diphosphate/geranylgeranyl-bacteriochlorophyllide a reductase [EC:1.3.1.83 1.3.1.111]+ko00900//Terpenoid backbone biosynthesis+ko00860//Porphyrin and chlorophyll metabolism+ko01100//Metabolic pathways+ko01110//Biosynthesis of secondary metabolites;K00679//phospholipid:diacylglycerol acyltransferase [EC:2.3.1.158]+ko00561//Glycerolipid metabolism;K00679//phospholipid:diacylg…	GO:0003824//catalytic activity;GO:0016787//hydrolase activity;GO:0016788//hydrolase activity, acting on ester bonds;
Ma01_g03880	Putative BTB/POZ domain-containing protein At3g22104	0.78	0.133	-2.59419	4.36e-21	9.89e-22			K10523//speckle-type POZ protein;K03063//26S proteasome regulatory subunit T3+ko03050//Proteasome;K03063//26S proteasome regulatory subunit T3+ko03050//Proteasome
Ma01_g04230	ABC transporter G family member 9	0.146	0.41	1.52249	2.48e-05	1.45e-05		ABC-2 type transporter family protein (best arabidopsis hit)	K05681//ATP-binding cassette, subfamily G (WHITE), member 2+ko02010//ABC transporters;K05681//ATP-binding cassette, subfamily G (WHITE), member 2+ko02010//ABC transporters;K21396//ATP-binding cassette, subfamily G (WHITE), eye pigment precursor transporter
Ma01_g04480	Putative Wall-associated receptor kinase 5	0.133	0.466	1.79873	2.43e-08	1.06e-08			K04733//interleukin-1 receptor-associated kinase 4 [EC:2.7.11.1];K04733//interleukin-1 receptor-associated kinase 4 [EC:2.7.11.1]
Ma01_g04490	Putative Wall-associated receptor kinase 5	0.106	0.553	2.40512	1.88e-13	5.87e-14			K04733//interleukin-1 receptor-associated kinase 4 [EC:2.7.11.1];K04733//interleukin-1 receptor-associated kinase 4 [EC:2.7.11.1]
Ma01_g04500	Putative Wall-associated receptor kinase 3	0.106	0.353	1.77188	2.5e-07	1.2e-07			K04733//interleukin-1 receptor-associated kinase 4 [EC:2.7.11.1]
Ma01_g04510	Putative Wall-associated receptor kinase 3	0.316	1.64	2.35556	7.32e-42	9.01e-43			K04733//interleukin-1 receptor-associated kinase 4 [EC:2.7.11.1];K04733//interleukin-1 receptor-associated kinase 4 [EC:2.7.11.1]
Ma01_g04520	Putative Wall-associated receptor kinase 3	0.086	0.676	2.92486	2.13e-23	4.46e-24			K04733//interleukin-1 receptor-associated kinase 4 [EC:2.7.11.1]
Ma01_g04530	Putative Wall-associated receptor kinase 3	0.073	0.386	2.43762	4.41e-11	1.58e-11			K04733//interleukin-1 receptor-associated kinase 4 [EC:2.7.11.1]
Ma01_g04550	Putative Wall-associated receptor kinase 5	0.263	0.533	1.04492	7.77e-05	4.85e-05			K04733//interleukin-1 receptor-associated kinase 4 [EC:2.7.11.1];K04733//interleukin-1 receptor-associated kinase 4 [EC:2.7.11.1]
Ma01_g04690	Putative Acid phosphatase 1	0.606	1.963	1.61725	3.69e-12	1.24e-12			K02866//large subunit ribosomal protein L10e+ko03010//Ribosome;K20728//vegetative storage protein 2+ko04016//MAPK signaling pathway - plant;K02866//large subunit ribosomal protein L10e+ko03010//Ribosome;K20728//vegetative storage protein 2+ko04016//MAPK signaling pathway - plant	GO:0003993//acid phosphatase activity;GO:0003824//catalytic activity;GO:0016788//hydrolase activity, acting on ester bonds;GO:0016787//hydrolase activity;GO:0042578//phosphoric ester hydrolase activity;GO:0016791//phosphatase activity;
Ma01_g04710	C2 domain containing protein, putative, expressed	0.016	0.316	4.33345	1.25e-05	7.07e-06			K01759//lactoylglutathione lyase [EC:4.4.1.5]+ko00620//Pyruvate metabolism;K18810//cyclin D1/2/4, plant;K05747//Wiskott-Aldrich syndrome protein+ko04144//Endocytosis	GO:0031224//intrinsic component of membrane;GO:0016021//integral component of membrane;GO:0044425//membrane part;GO:0016020//membrane;GO:1901265//nucleoside phosphate binding;GO:0005488//binding;GO:0043168//anion binding;GO:0017076//purine nucleotide binding;GO:0097367//carbohydrate derivative binding;GO:0032559//adenyl ribonucleotide binding;GO:0016301//kinase activity;GO:0097159//organic cyclic…
Ma01_g05090	Probable methyltransferase PMT17	3.566	1.316	-1.32805	3.98e-39	5.28e-40			K15449//tRNA wybutosine-synthesizing protein 1 [EC:4.1.3.44];K16302//metal transporter CNNM;K15449//tRNA wybutosine-synthesizing protein 1 [EC:4.1.3.44];K16302//metal transporter CNNM;K15449//tRNA wybutosine-synthesizing protein 1 [EC:4.1.3.44];K16302//metal transporter CNNM;K15449//tRNA wybutosine-synthesizing protein 1 [EC:4.1.3.44];K16302//metal transporter CNNM;K15449//tRNA wybutosine-synthes…	GO:0044425//membrane part;GO:0016021//integral component of membrane;GO:0016020//membrane;GO:0031224//intrinsic component of membrane;GO:0016741//transferase activity, transferring one-carbon groups;GO:0003824//catalytic activity;GO:0008168//methyltransferase activity;GO:0016740//transferase activity;
Ma01_g05200	Profilin-1	0.596	1.353	1.16907	2.11e-05	1.22e-05			K05759//profilin;K05759//profilin	GO:0005856//cytoskeleton;GO:0005515//protein binding;GO:0003779//actin binding;GO:0005488//binding;GO:0008092//cytoskeletal protein binding;
Ma01_g05420	Hypothetical protein	0.413	1.586	1.95906	9.45e-07	4.78e-07
Ma01_g05720	Putative Pentatricopeptide repeat-containing protein At1g77360, mitochondrial	0.076	0	-5.02234	5.12e-05	3.12e-05			K17964//leucine-rich PPR motif-containing protein, mitochondrial
Ma01_g05830	retrotransposon protein, putative, unclassified, expressed	0.483	0.13	-1.89536	4.73e-07	2.33e-07
Ma01_g05980	Uncharacterized protein	0.043	0.16	1.97836	1.09e-05	6.13e-06			K09285//AP2-like factor, ANT lineage
Ma01_g05990	Hypothetical protein	8.826	46.44	2.43631	2.01e-179	6.17e-181			K03283//heat shock 70kDa protein 1/8+ko03040//Spliceosome+ko04144//Endocytosis+ko04141//Protein processing in endoplasmic reticulum;K16219//protein N-terminal methyltransferase [EC:2.1.1.244];K17609//nucleoredoxin [EC:1.8.1.8]
Ma01_g06000	DCdomain-containing protein, putative, expressed	0.003	0.046	3.78181	3.84e-07	1.87e-07				GO:0044425//membrane part;GO:0016020//membrane;GO:0016021//integral component of membrane;GO:0031224//intrinsic component of membrane;
Ma01_g06010	DCdomain-containing protein, putative, expressed	2.903	6.836	1.26888	7.57e-16	2.11e-16			K17609//nucleoredoxin [EC:1.8.1.8]
Ma01_g06150	Putative disease resistance protein RGA4	1.46	3.206	1.1568	8.79e-21	2.02e-21		NB-ARC domain-containing disease resistance protein (best arabidopsis hit); pollen signalling protein with adenylyl cyclase activity, putative, expressed (best rice hit)	K13457//disease resistance protein RPM1+ko04626//Plant-pathogen interaction;K15078//structure-specific endonuclease subunit SLX1 [EC:3.6.1.-]
Ma01_g06160	Putative disease resistance protein RGA4	5.59	13.163	1.26618	1.18e-206	3.11e-208		NB-ARC domain-containing disease resistance protein (best arabidopsis hit); pollen signalling protein with adenylyl cyclase activity, putative, expressed (best rice hit)	K19613//leucine-rich repeat protein SHOC2;K15078//structure-specific endonuclease subunit SLX1 [EC:3.6.1.-];K19613//leucine-rich repeat protein SHOC2;K15078//structure-specific endonuclease subunit SLX1 [EC:3.6.1.-];K19613//leucine-rich repeat protein SHOC2;K15078//structure-specific endonuclease subunit SLX1 [EC:3.6.1.-];K19613//leucine-rich repeat protein SHOC2;K15078//structure-specific endonu…
Ma01_g06190	Galactomannan galactosyltransferase 1	1.28	2.74	1.09962	1.28e-13	3.98e-14			K08238//xyloglucan 6-xylosyltransferase [EC:2.4.2.39]
Ma01_g06620	Protein trichome birefringence-like 33	1.093	0.103	-3.41169	4.95e-23	1.05e-23			K16573//gamma-tubulin complex component 6;K16573//gamma-tubulin complex component 6
Ma01_g07530	Cyclin-A2-1	0.02	0.04	1.28716	0.000820334	0.000603077			K06627//cyclin A
Ma01_g08970	Protein STRUBBELIG-RECEPTOR FAMILY 5	0	0.01	4.59649	0.000588521	0.000421966			K01528//dynamin GTPase [EC:3.6.5.5]+ko04144//Endocytosis;K12447//UDP-sugar pyrophosphorylase [EC:2.7.7.64]+ko00520//Amino sugar and nucleotide sugar metabolism+ko00040//Pentose and glucuronate interconversions+ko01100//Metabolic pathways+ko00052//Galactose metabolism+ko00053//Ascorbate and aldarate metabolism
Ma01_g09000	Putative Basic leucine zipper 9	2.636	7.36	1.48345	5.18e-45	5.92e-46	bZIP		K04450//cyclic AMP-dependent transcription factor ATF-2;K09060//plant G-box-binding factor;K14432//ABA responsive element binding factor+ko04075//Plant hormone signal transduction;K20557//transcription factor VIP1+ko04016//MAPK signaling pathway - plant;K04450//cyclic AMP-dependent transcription factor ATF-2;K09060//plant G-box-binding factor;K20557//transcription factor VIP1+ko04016//MAPK signal…
Ma01_g09990	Putative Auxin-induced protein X15	0.543	1.25	1.21316	9.58e-05	6.05e-05			K14488//SAUR family protein+ko04075//Plant hormone signal transduction
Ma01_g10040	UP-9A, putative, expressed	38.133	82.683	1.13524	2.55e-168	8.37e-170
Ma01_g10060	Golgi SNAP receptor complex member 1-2	0.266	0.633	1.25368	7.54e-08	3.44e-08			K08495//golgi SNAP receptor complex member 1+ko04130//SNARE interactions in vesicular transport
Ma01_g10090	UP-9A, putative, expressed	117.276	243.723	1.06957	0	0
Ma01_g10340	Protein FLOWERING LOCUS T	2.796	8.943	1.51269	9.4e-93	5.54e-94			K16223//protein FLOWERING LOCUS T+ko04712//Circadian rhythm - plant;K16223//protein FLOWERING LOCUS T+ko04712//Circadian rhythm - plant;K16223//protein FLOWERING LOCUS T+ko04712//Circadian rhythm - plant;K16223//protein FLOWERING LOCUS T+ko04712//Circadian rhythm - plant;K16223//protein FLOWERING LOCUS T+ko04712//Circadian rhythm - plant;K16223//protein FLOWERING LOCUS T+ko04712//Circadian rhythm…
Ma01_g10430	Uncharacterized protein	3.58	8.116	1.19955	4.16e-21	9.44e-22			K16282//E3 ubiquitin-protein ligase RHA2 [EC:2.3.2.27]	GO:0016021//integral component of membrane;GO:0016020//membrane;GO:0031224//intrinsic component of membrane;GO:0044425//membrane part;GO:0003824//catalytic activity;GO:0016874//ligase activity;
Ma01_g10510	Stigma/stylar cysteine-rich adhesin	15.17	5.776	-1.39009	7.09e-41	8.99e-42			K04733//interleukin-1 receptor-associated kinase 4 [EC:2.7.11.1]	GO:0006810//transport;GO:0010876//lipid localization;GO:0006869//lipid transport;GO:0051179//localization;GO:0033036//macromolecule localization;GO:0071702//organic substance transport;GO:0051234//establishment of localization;GO:0005488//binding;GO:0008289//lipid binding;
Ma01_g10970	Putative RCLEA8 - Root cap and Late embryogenesis related family protein precursor, expressed	0.316	0.716	1.13706	0.000153096	9.99e-05			K17987//next to BRCA1 gene 1 protein;K03006//DNA-directed RNA polymerase II subunit RPB1 [EC:2.7.7.6]+ko00230//Purine metabolism+ko03020//RNA polymerase+ko01100//Metabolic pathways+ko00240//Pyrimidine metabolism
Ma01_g11890	Protein ODORANT1	0.24	0.026	-3.2364	0.000127251	8.2e-05	MYB		K09422//myb proto-oncogene protein, plant;K09422//transcription factor MYB, plant	GO:0005488//binding;GO:0097159//organic cyclic compound binding;GO:1901363//heterocyclic compound binding;GO:0003677//DNA binding;GO:0003676//nucleic acid binding;
Ma01_g12160	Putative Transcription factor bHLH14	0.263	0.043	-2.62074	1.04e-05	5.83e-06	bHLH		K13422//transcription factor MYC2+ko04016//MAPK signaling pathway - plant+ko04075//Plant hormone signal transduction
Ma01_g12940	Putative Exopolygalacturonase (Fragment)	0.056	0.176	1.6896	0.000639319	0.000460844			K01213//galacturan 1,4-alpha-galacturonidase [EC:3.2.1.67]+ko00040//Pentose and glucuronate interconversions+ko01100//Metabolic pathways
Ma01_g13190	Putative Wall-associated receptor kinase 3	0.266	0.793	1.57547	2.49e-16	6.84e-17			K04733//interleukin-1 receptor-associated kinase 4 [EC:2.7.11.1];K04733//interleukin-1 receptor-associated kinase 4 [EC:2.7.11.1]
Ma01_g13210	Putative Wall-associated receptor kinase 3	0.67	2.343	1.80534	1.23e-41	1.53e-42			K04733//interleukin-1 receptor-associated kinase 4 [EC:2.7.11.1];K04733//interleukin-1 receptor-associated kinase 4 [EC:2.7.11.1]
Ma01_g13220	Putative Wall-associated receptor kinase 2	0.243	1.67	2.70441	1.05e-28	1.84e-29			K04733//interleukin-1 receptor-associated kinase 4 [EC:2.7.11.1];K04730//interleukin-1 receptor-associated kinase 1 [EC:2.7.11.1];K04733//interleukin-1 receptor-associated kinase 4 [EC:2.7.11.1]
Ma01_g13240	Putative Wall-associated receptor kinase 3	0.933	2.48	1.51013	9.07e-34	1.37e-34			K04733//interleukin-1 receptor-associated kinase 4 [EC:2.7.11.1];K04733//interleukin-1 receptor-associated kinase 4 [EC:2.7.11.1];K04733//interleukin-1 receptor-associated kinase 4 [EC:2.7.11.1];K04733//interleukin-1 receptor-associated kinase 4 [EC:2.7.11.1];K04730//interleukin-1 receptor-associated kinase 1 [EC:2.7.11.1]
Ma01_g13620	Putative Acid phosphatase 1	0.163	0.596	1.6896	3.02e-05	1.79e-05			K02866//large subunit ribosomal protein L10e+ko03010//Ribosome;K02866//large subunit ribosomal protein L10e+ko03010//Ribosome;K20728//vegetative storage protein 2+ko04016//MAPK signaling pathway - plant	GO:0042578//phosphoric ester hydrolase activity;GO:0003824//catalytic activity;GO:0016788//hydrolase activity, acting on ester bonds;GO:0016791//phosphatase activity;GO:0016787//hydrolase activity;GO:0003993//acid phosphatase activity;
Ma01_g13700	expressed protein	0.303	1.186	1.97345	5.52e-05	3.38e-05			K00574//cyclopropane-fatty-acyl-phospholipid synthase [EC:2.1.1.79]
Ma01_g13760	3-ketoacyl-CoA synthase 3	0.376	0.91	1.27712	1.92e-07	9.11e-08			K15397//3-ketoacyl-CoA synthase [EC:2.3.1.199]+ko01110//Biosynthesis of secondary metabolites+ko00062//Fatty acid elongation
Ma01_g13780	Putative F-box protein At2g02240	2.8	6.26	1.09899	1.17e-24	2.34e-25			K08235//xyloglucan:xyloglucosyl transferase [EC:2.4.1.207];K04733//interleukin-1 receptor-associated kinase 4 [EC:2.7.11.1];K04733//interleukin-1 receptor-associated kinase 4 [EC:2.7.11.1];K00430//peroxidase [EC:1.11.1.7]+ko01100//Metabolic pathways+ko01110//Biosynthesis of secondary metabolites+ko00940//Phenylpropanoid biosynthesis;K02184//formin 2;K04733//interleukin-1 receptor-associated kinas…
Ma01_g13840	Uncharacterized protein	0.013	0.27	3.71197	0.000754834	0.000551041
Ma01_g14390	Putative receptor-like protein kinase At4g00960	0.156	0.436	1.49152	6.21e-05	3.82e-05			K04733//interleukin-1 receptor-associated kinase 4 [EC:2.7.11.1];K04733//interleukin-1 receptor-associated kinase 4 [EC:2.7.11.1]	GO:1901363//heterocyclic compound binding;GO:0005524//ATP binding;GO:0001883//purine nucleoside binding;GO:0032553//ribonucleotide binding;GO:0004672//protein kinase activity;GO:0043167//ion binding;GO:0016772//transferase activity, transferring phosphorus-containing groups;GO:0003824//catalytic activity;GO:0032550//purine ribonucleoside binding;GO:0032549//ribonucleoside binding;GO:0017076//puri…
Ma01_g14460	Putative Protein SAR DEFICIENT 1	13.42	35.363	1.36888	1.52e-301	2.77e-303			K21989//calcium permeable stress-gated cation channel;K21989//calcium permeable stress-gated cation channel	GO:0006950//response to stress;GO:0050896//response to stimulus;GO:0005516//calmodulin binding;GO:0005515//protein binding;GO:0005488//binding;
Ma01_g14480	18	1.73	0.203	-3.08299	2.9e-10	1.1e-10			K13993//HSP20 family protein+ko04141//Protein processing in endoplasmic reticulum
Ma01_g14490	18	2334.17	618.69	-1.91126	0	0			K13993//HSP20 family protein+ko04141//Protein processing in endoplasmic reticulum
Ma01_g14780	Putative Coleoptile phototropism protein 1	0.026	0.17	2.59649	0.000106527	6.79e-05		Leucine-rich repeat protein kinase family protein (best arabidopsis hit)	K10523//speckle-type POZ protein	GO:0036211//protein modification process;GO:0043170//macromolecule metabolic process;GO:0006464//cellular protein modification process;GO:0016567//protein ubiquitination;GO:0044267//cellular protein metabolic process;GO:0043412//macromolecule modification;GO:0044237//cellular metabolic process;GO:0009987//cellular process;GO:0044238//primary metabolic process;GO:0019538//protein metabolic process…
Ma01_g15140	Uncharacterized protein	1.676	0.73	-1.16297	1.19e-08	5.05e-09
Ma01_g16130	Uncharacterized protein	0.016	0.04	1.39004	0.000166882	0.000109289			K08150//MFS transporter, SP family, solute carrier family 2 (myo-inositol transporter), member 13
Ma01_g16640	Uncharacterized protein	1.856	0.766	-1.24871	1.17e-06	5.95e-07
Ma01_g16670	Pathogenesis-related protein PR-4B	7.596	16.153	1.124	8.47e-30	1.42e-30				GO:0006952//defense response;GO:0006950//response to stress;GO:0009617//response to bacterium;GO:0050832//defense response to fungus;GO:0009605//response to external stimulus;GO:0051707//response to other organism;GO:0009620//response to fungus;GO:0042742//defense response to bacterium;GO:0051704//multi-organism process;GO:0050896//response to stimulus;GO:0043207//response to external biotic stim…
Ma01_g16820	Glutathione S-transferase U17	0.98	5.35	2.39224	6.61e-45	7.58e-46		Populus trichocarpa clone 177919 NBS type disease resistance protein mRNA, complete cds.	K00799//glutathione S-transferase [EC:2.5.1.18]+ko00480//Glutathione metabolism;K05658//ATP-binding cassette, subfamily B (MDR/TAP), member 1 [EC:3.6.3.44]+ko02010//ABC transporters;K00799//glutathione S-transferase [EC:2.5.1.18]+ko00480//Glutathione metabolism;K00799//glutathione S-transferase [EC:2.5.1.18]+ko00480//Glutathione metabolism;K00799//glutathione S-transferase [EC:2.5.1.18]+ko00480//…
Ma01_g17010	Uncharacterized protein	0	0.273	4.59649	0.000588521	0.000421966
Ma01_g17130	Somatic embryogenesis receptor kinase 1	1.533	3.71	1.24231	2.73e-13	8.61e-14			K13418//somatic embryogenesis receptor kinase 1 [EC:2.7.10.1 2.7.11.1];K13418//somatic embryogenesis receptor kinase 1 [EC:2.7.10.1 2.7.11.1]	GO:0044237//cellular metabolic process;GO:0071704//organic substance metabolic process;GO:0006468//protein phosphorylation;GO:0006796//phosphate-containing compound metabolic process;GO:0008152//metabolic process;GO:0051716//cellular response to stimulus;GO:0036211//protein modification process;GO:0009987//cellular process;GO:0006793//phosphorus metabolic process;GO:0044238//primary metabolic pro…
Ma01_g17230	Germin-like protein 5-1	35.066	70.876	1.02773	3.72e-181	1.12e-182		Leucine-rich repeat protein kinase family protein (best arabidopsis hit)	K11426//SET and MYND domain-containing protein;K00384//thioredoxin reductase (NADPH) [EC:1.8.1.9]+ko00450//Selenocompound metabolism;K03006//DNA-directed RNA polymerase II subunit RPB1 [EC:2.7.7.6]+ko00230//Purine metabolism+ko03020//RNA polymerase+ko01100//Metabolic pathways+ko00240//Pyrimidine metabolism;K00430//peroxidase [EC:1.11.1.7]+ko01100//Metabolic pathways+ko01110//Biosynthesis of secon…	GO:0005576//extracellular region;GO:0043169//cation binding;GO:0030145//manganese ion binding;GO:0045735//nutrient reservoir activity;GO:0046914//transition metal ion binding;GO:0046872//metal ion binding;GO:0005488//binding;GO:0043167//ion binding;
Ma01_g17240	haloacid dehalogenase-like hydrolase family protein, putative, expressed	0.353	0.843	1.26787	6.5e-06	3.56e-06			K18551//pyrimidine and pyridine-specific 5'-nucleotidase [EC:3.1.3.-]+ko00760//Nicotinate and nicotinamide metabolism;K18551//pyrimidine and pyridine-specific 5'-nucleotidase [EC:3.1.3.-]+ko00760//Nicotinate and nicotinamide metabolism	GO:0008152//metabolic process;GO:0003824//catalytic activity;GO:0016787//hydrolase activity;
Ma01_g17260	MYB family transcription factor, putative, expressed	0.33	0.12	-1.48324	1.73e-05	9.96e-06	MYB		K09422//myb proto-oncogene protein, plant;K09422//transcription factor MYB, plant	GO:0003676//nucleic acid binding;GO:0005488//binding;GO:1901363//heterocyclic compound binding;GO:0097159//organic cyclic compound binding;GO:0003677//DNA binding;
Ma01_g17310	ABC transporter B family member 4	0.14	0.046	-1.58654	2.5e-08	1.09e-08		PREDICTED: Vitis vinifera hypothetical protein LOC100262734 (LOC100262734), mRNA	K05658//ATP-binding cassette, subfamily B (MDR/TAP), member 1 [EC:3.6.3.44]+ko02010//ABC transporters
Ma01_g17590	long cell-linked locus protein, putative, expressed	5.153	11.873	1.21642	2.94e-35	4.3e-36
Ma01_g17600	long cell-linked locus protein, putative, expressed	1.683	3.81	1.1965	1.64e-11	5.72e-12
Ma01_g17610	Putative Plastidial pyruvate kinase 4, chloroplastic	0.296	0.103	-1.49097	9.14e-05	5.76e-05			K00873//pyruvate kinase [EC:2.7.1.40]+ko00010//Glycolysis / Gluconeogenesis+ko00230//Purine metabolism+ko01230//Biosynthesis of amino acids+ko01100//Metabolic pathways+ko01110//Biosynthesis of secondary metabolites+ko00620//Pyruvate metabolism+ko01200//Carbon metabolism;K00873//pyruvate kinase [EC:2.7.1.40]+ko00010//Glycolysis / Gluconeogenesis+ko00230//Purine metabolism+ko01230//Biosynthesis of …
Ma01_g18160	P-loop NTPase domain-containing protein LPA1	0.06	0.13	1.09399	0.000241707	0.000162192			K05715//2-phosphoglycerate kinase [EC:2.7.2.-]
Ma01_g18360	Probable receptor-like protein kinase At5g24010	39.4	16.966	-1.20993	0	0			K04733//interleukin-1 receptor-associated kinase 4 [EC:2.7.11.1]
Ma01_g19390	Glutaredoxin-C1	3.536	9.756	1.47945	8.17e-16	2.29e-16			K03676//glutaredoxin 3	GO:0042592//homeostatic process;GO:0065007//biological regulation;GO:0065008//regulation of biological quality;GO:0019725//cellular homeostasis;GO:0045454//cell redox homeostasis;GO:0050789//regulation of biological process;GO:0050794//regulation of cellular process;GO:0009987//cellular process;GO:0005623//cell;GO:0016491//oxidoreductase activity;GO:0003824//catalytic activity;GO:0016667//oxidore…
Ma01_g19550	Putative Pathogenesis-related protein 1	19.21	49.736	1.3967	2.72e-129	1.16e-130
Ma01_g20340	Uncharacterized protein	0.696	0.11	-2.64947	2.14e-09	8.61e-10			K01183//chitinase [EC:3.2.1.14]+ko00520//Amino sugar and nucleotide sugar metabolism+ko01100//Metabolic pathways	GO:0046348//amino sugar catabolic process;GO:0071704//organic substance metabolic process;GO:0043170//macromolecule metabolic process;GO:1901135//carbohydrate derivative metabolic process;GO:0006030//chitin metabolic process;GO:0006807//nitrogen compound metabolic process;GO:1901136//carbohydrate derivative catabolic process;GO:0009057//macromolecule catabolic process;GO:1901072//glucosamine-cont…
Ma01_g20350	Putative Acidic endochitinase	0.643	0.116	-2.48604	3.13e-08	1.38e-08			K01183//chitinase [EC:3.2.1.14]+ko00520//Amino sugar and nucleotide sugar metabolism+ko01100//Metabolic pathways	GO:1901565//organonitrogen compound catabolic process;GO:1901072//glucosamine-containing compound catabolic process;GO:0005975//carbohydrate metabolic process;GO:0009056//catabolic process;GO:0006032//chitin catabolic process;GO:0043170//macromolecule metabolic process;GO:1901135//carbohydrate derivative metabolic process;GO:0046348//amino sugar catabolic process;GO:0008152//metabolic process;GO:…
Ma01_g20420	Putative expressed protein	3.19	12.466	1.97359	4.69e-190	1.34e-191
Ma01_g20480	Sulfate transporter 3	17.233	6.956	-1.23323	5.78e-194	1.63e-195			K17471//sulfate transporter 3;K17471//sulfate transporter 3;K17471//sulfate transporter 3;K17471//sulfate transporter 3	GO:0043231//intracellular membrane-bounded organelle;GO:0031224//intrinsic component of membrane;GO:0044464//cell part;GO:0043226//organelle;GO:0044424//intracellular part;GO:0043229//intracellular organelle;GO:0016020//membrane;GO:0005622//intracellular;GO:0005623//cell;GO:0044444//cytoplasmic part;GO:0016021//integral component of membrane;GO:0009507//chloroplast;GO:0043227//membrane-bounded or…
Ma01_g20610	Putative PQ loop repeat domain containing protein, expressed	2.773	0.81	-1.65971	1.27e-31	2.03e-32				GO:0016020//membrane;GO:0031224//intrinsic component of membrane;GO:0044425//membrane part;GO:0016021//integral component of membrane;
Ma01_g20690	Uncharacterized protein	0.003	0.04	3.68118	0.000788614	0.000578165		pleiotropic drug resistance 11 (best arabidopsis hit)	K03006//DNA-directed RNA polymerase II subunit RPB1 [EC:2.7.7.6]+ko00230//Purine metabolism+ko03020//RNA polymerase+ko01100//Metabolic pathways+ko00240//Pyrimidine metabolism;K04733//interleukin-1 receptor-associated kinase 4 [EC:2.7.11.1];K03517//quinolinate synthase [EC:2.5.1.72]+ko01100//Metabolic pathways+ko00760//Nicotinate and nicotinamide metabolism
Ma01_g20900	GDP-mannose transporter GONST3	1.656	4.213	1.32055	1.88e-36	2.66e-37			K15356//GDP-mannose transporter;K15281//solute carrier family 35;K15356//GDP-mannose transporter	GO:0051234//establishment of localization;GO:1901264//carbohydrate derivative transport;GO:0071702//organic substance transport;GO:0051179//localization;GO:0015931//nucleobase-containing compound transport;GO:0006810//transport;GO:0071705//nitrogen compound transport;GO:0015780//nucleotide-sugar transmembrane transport;GO:0043227//membrane-bounded organelle;GO:0043226//organelle;GO:0044444//cytop…
Ma01_g21310	ADP-ribosylation factor 3	0.223	0.483	1.07127	3.8e-08	1.69e-08			K03006//DNA-directed RNA polymerase II subunit RPB1 [EC:2.7.7.6]+ko00230//Purine metabolism+ko03020//RNA polymerase+ko01100//Metabolic pathways+ko00240//Pyrimidine metabolism;K07950//ADP-ribosylation factor-like protein 5B;K01265//methionyl aminopeptidase [EC:3.4.11.18];K03006//DNA-directed RNA polymerase II subunit RPB1 [EC:2.7.7.6]+ko00230//Purine metabolism+ko03020//RNA polymerase+ko01100//Met…
Ma01_g21360	Protein RADIALIS-like 1	0.52	1.32	1.37831	0.000280516	0.000190261	MYB		K09522//DnaJ homolog subfamily C member 2
Ma01_g21380	Aspartic proteinase oryzasin-1	1.333	0.606	-1.08801	8e-09	3.35e-09			K08245//phytepsin [EC:3.4.23.40];K08245//phytepsin [EC:3.4.23.40]	GO:0071704//organic substance metabolic process;GO:0008152//metabolic process;GO:0044238//primary metabolic process;GO:0006629//lipid metabolic process;GO:0016787//hydrolase activity;GO:0008233//peptidase activity;GO:0004175//endopeptidase activity;GO:0003824//catalytic activity;GO:0070001//aspartic-type peptidase activity;GO:0070011//peptidase activity, acting on L-amino acid peptides;GO:0004190…
Ma01_g21500	Putative Interactor of constitutive active ROPs 4	1.866	0.623	-1.59039	1.65e-33	2.51e-34			K03231//elongation factor 1-alpha+ko03013//RNA transport;K03231//elongation factor 1-alpha+ko03013//RNA transport;K22020//mucin-19;K03231//elongation factor 1-alpha+ko03013//RNA transport;K22020//mucin-19;K03231//elongation factor 1-alpha+ko03013//RNA transport;K22020//mucin-19;K03231//elongation factor 1-alpha+ko03013//RNA transport;K22020//mucin-19;K03231//elongation factor 1-alpha+ko03013//RNA…
Ma01_g22000	DUF538 domain containing protein, putative, expressed	0.676	1.59	1.26306	0.000592559	0.000425093			K07019//uncharacterized protein
Ma01_g22020	Probable beta-1,4-xylosyltransferase IRX10	0.606	1.363	1.16839	4.25e-09	1.75e-09			K20870//putative beta-1,4-xylosyltransferase IRX10 [EC:2.4.2.-];K20870//putative beta-1,4-xylosyltransferase IRX10 [EC:2.4.2.-]	GO:0009058//biosynthetic process;GO:1901576//organic substance biosynthetic process;GO:0044249//cellular biosynthetic process;GO:0043412//macromolecule modification;GO:0043170//macromolecule metabolic process;GO:0008152//metabolic process;GO:0009987//cellular process;GO:0009101//glycoprotein biosynthetic process;GO:0006464//cellular protein modification process;GO:0044260//cellular macromolecule …
Ma01_g22650	nucampholin, putative, expressed	0.053	0.006	-3.3024	1.28e-10	4.71e-11			K13100//pre-mRNA-splicing factor CWC22
Ma01_g23280	Putative Protein DYAD	0.003	0.016	2.21316	0.000536678	0.000382			K08247//methionine S-methyltransferase [EC:2.1.1.12]+ko00450//Selenocompound metabolism;K01191//alpha-mannosidase [EC:3.2.1.24]+ko00511//Other glycan degradation;K14536//ribosome assembly protein 1 [EC:3.6.5.-]+ko03008//Ribosome biogenesis in eukaryotes
Ma02_g00050	Putative Uncharacterized protein	0.063	0.47	2.90075	2.26e-05	1.32e-05
Ma02_g00290	MYB family transcription factor, putative, expressed	0.06	0.183	1.58555	0.000375197	0.00026	MYB		K09422//myb proto-oncogene protein, plant
Ma02_g00370	eukaryotic aspartyl protease domain containing protein, expressed	2.823	0.82	-1.78446	2.76e-29	4.72e-30			K02882//large subunit ribosomal protein L18Ae+ko03010//Ribosome;K01381//saccharopepsin [EC:3.4.23.25];K00924//
Ma02_g00910	Uncharacterized protein	2.463	0.336	-2.81444	2.7e-07	1.3e-07
Ma02_g01130	methyltransferase, putative, expressed	1.253	2.733	1.12866	1.02e-09	4e-10			K08869//aarF domain-containing kinase
Ma02_g01420	HD domain containing protein 2, putative, expressed	1.873	3.956	1.03548	2.57e-16	7.06e-17			K01255//leucyl aminopeptidase [EC:3.4.11.1]+ko01100//Metabolic pathways+ko00480//Glutathione metabolism;K08247//methionine S-methyltransferase [EC:2.1.1.12]+ko00450//Selenocompound metabolism;K10357//myosin V;K04733//interleukin-1 receptor-associated kinase 4 [EC:2.7.11.1];K06950//uncharacterized protein;K06950//uncharacterized protein
Ma02_g01670	Probable galacturonosyltransferase-like 7	1.343	0.61	-1.12598	1.45e-09	5.77e-10			K20893//probable galacturonosyltransferase-like 1 [EC:2.4.1.-]
Ma02_g01720	Probable inorganic phosphate transporter 1-4	0.5	0.066	-2.81399	0.000234834	0.000157335			K08176//MFS transporter, PHS family, inorganic phosphate transporter;K08176//MFS transporter, PHS family, inorganic phosphate transporter	GO:0015698//inorganic anion transport;GO:0006817//phosphate ion transport;GO:0051234//establishment of localization;GO:0006820//anion transport;GO:0051179//localization;GO:0006810//transport;GO:0006811//ion transport;GO:0016021//integral component of membrane;GO:0071944//cell periphery;GO:0044459//plasma membrane part;GO:0005887//integral component of plasma membrane;GO:0044464//cell part;GO:0031…
Ma02_g01830	Putative expressed protein	2.093	0.75	-1.46529	2.03e-12	6.7e-13
Ma02_g01890	NAC transcription factor 29	1.763	0.756	-1.19628	2.77e-09	1.12e-09	NAC	NAC domain containing protein 17 (best arabidopsis hit)	K01054//acylglycerol lipase [EC:3.1.1.23]+ko01100//Metabolic pathways+ko00561//Glycerolipid metabolism;K12581//CCR4-NOT transcription complex subunit 7/8+ko03018//RNA degradation;K13126//polyadenylate-binding protein+ko03015//mRNA surveillance pathway+ko03018//RNA degradation+ko03013//RNA transport;K13126//polyadenylate-binding protein+ko03015//mRNA surveillance pathway+ko03018//RNA degradation+k…	GO:0009059//macromolecule biosynthetic process;GO:0009987//cellular process;GO:0031326//regulation of cellular biosynthetic process;GO:2001141//regulation of RNA biosynthetic process;GO:0044260//cellular macromolecule metabolic process;GO:0034641//cellular nitrogen compound metabolic process;GO:2000112//regulation of cellular macromolecule biosynthetic process;GO:0008152//metabolic process;GO:003…
Ma02_g01960	Putative Telomerase reverse transcriptase	0.05	0.106	1.05159	2.65e-05	1.55e-05			K11126//telomerase reverse transcriptase [EC:2.7.7.49]
Ma02_g01990	Adenylate isopentenyltransferase 5, chloroplastic	0.363	1.826	2.32441	2.87e-21	6.46e-22			K10760//adenylate dimethylallyltransferase (cytokinin synthase) [EC:2.5.1.27 2.5.1.112]+ko00908//Zeatin biosynthesis+ko01100//Metabolic pathways+ko01110//Biosynthesis of secondary metabolites
Ma02_g02140	P21-Rho-binding domain containing protein, putative, expressed	0.333	0.036	-3.2364	0.000127251	8.2e-05
Ma02_g02200	Putative Transcription factor CAULIFLOWER	1.85	11.99	2.47021	7.44e-116	3.54e-117	MADS		K01303//acylaminoacyl-peptidase [EC:3.4.19.1];K09660//mannose-P-dolichol utilization defect 1;K08247//methionine S-methyltransferase [EC:2.1.1.12]+ko00450//Selenocompound metabolism;K15923//alpha-L-fucosidase 2 [EC:3.2.1.51]+ko00511//Other glycan degradation;K09260//MADS-box transcription enhancer factor 2A;K09264//MADS-box transcription factor, plant;K09260//MADS-box transcription enhancer facto…	GO:0008152//metabolic process;GO:0034641//cellular nitrogen compound metabolic process;GO:0046483//heterocycle metabolic process;GO:0006725//cellular aromatic compound metabolic process;GO:0044237//cellular metabolic process;GO:0015074//DNA integration;GO:0006259//DNA metabolic process;GO:0090304//nucleic acid metabolic process;GO:0044238//primary metabolic process;GO:0006807//nitrogen compound m…
Ma02_g02280	Putative Probable glucan endo-1,3-beta-glucosidase A6	3.9	8.63	1.13115	3.88e-64	3.19e-65			K19891//glucan endo-1,3-beta-glucosidase 1/2/3 [EC:3.2.1.39]+ko00500//Starch and sucrose metabolism;K19892//glucan endo-1,3-beta-glucosidase 4 [EC:3.2.1.39]+ko00500//Starch and sucrose metabolism;K19892//glucan endo-1,3-beta-glucosidase 4 [EC:3.2.1.39]+ko00500//Starch and sucrose metabolism;K19891//glucan endo-1,3-beta-glucosidase 1/2/3 [EC:3.2.1.39]+ko00500//Starch and sucrose metabolism
Ma02_g02630	Uncharacterized protein	2.496	4.966	1.01784	1.21e-18	3.02e-19	NAC	NAC domain containing protein 90 (best arabidopsis hit); NBS-LRR disease resistance protein, putative, expressed (best rice hit)	K12581//CCR4-NOT transcription complex subunit 7/8+ko03018//RNA degradation;K03094//S-phase kinase-associated protein 1+ko04141//Protein processing in endoplasmic reticulum+ko04120//Ubiquitin mediated proteolysis;K01054//acylglycerol lipase [EC:3.1.1.23]+ko01100//Metabolic pathways+ko00561//Glycerolipid metabolism;K03094//S-phase kinase-associated protein 1+ko04141//Protein processing in endoplas…	GO:0060255//regulation of macromolecule metabolic process;GO:2001141//regulation of RNA biosynthetic process;GO:0031326//regulation of cellular biosynthetic process;GO:0065007//biological regulation;GO:0018130//heterocycle biosynthetic process;GO:0009059//macromolecule biosynthetic process;GO:0006351//transcription, DNA-templated;GO:0006725//cellular aromatic compound metabolic process;GO:1901362…
Ma02_g02850	Putative Protein YLS9	11.946	26.743	1.17498	3.51e-113	1.7e-114
Ma02_g03770	Uncharacterized protein	1.726	0.776	-1.09486	3.29e-23	6.91e-24			K20478//golgin subfamily B member 1;K14306//nuclear pore complex protein Nup62+ko03013//RNA transport
Ma02_g03780	Uncharacterized protein	3.42	0.91	-1.94665	5.74e-42	7.03e-43	MYB	disease resistance protein (TIR-NBS-LRR class), putative (best arabidopsis hit)	K09422//myb proto-oncogene protein, plant;K09422//transcription factor MYB, plant	GO:0097159//organic cyclic compound binding;GO:1901363//heterocyclic compound binding;GO:0005488//binding;GO:0003676//nucleic acid binding;GO:0003677//DNA binding;
Ma02_g03860	Putative Probable carboxylesterase 17	1.866	7.69	2.05512	7.33e-74	5.25e-75			K14493//gibberellin receptor GID1 [EC:3.-.-.-]+ko04075//Plant hormone signal transduction
Ma02_g04590	Hypothetical protein	3.86	8.07	1.08647	8.64e-39	1.16e-39
Ma02_g04610	ABC transporter G family member 9	0.196	0.616	1.64582	9.59e-30	1.62e-30			K05681//ATP-binding cassette, subfamily G (WHITE), member 2+ko02010//ABC transporters;K05681//ATP-binding cassette, subfamily G (WHITE), member 2+ko02010//ABC transporters;K21396//ATP-binding cassette, subfamily G (WHITE), eye pigment precursor transporter
Ma02_g04650	Naringenin,2-oxoglutarate 3-dioxygenase (Fragment)	4.143	1.52	-1.44219	5.06e-30	8.43e-31			K00475//naringenin 3-dioxygenase [EC:1.14.11.9]+ko01100//Metabolic pathways+ko01110//Biosynthesis of secondary metabolites+ko00941//Flavonoid biosynthesis;K00475//naringenin 3-dioxygenase [EC:1.14.11.9]+ko01100//Metabolic pathways+ko01110//Biosynthesis of secondary metabolites+ko00941//Flavonoid biosynthesis	GO:0003824//catalytic activity;GO:0043167//ion binding;GO:0005488//binding;GO:0043169//cation binding;GO:0046872//metal ion binding;GO:0016491//oxidoreductase activity;
Ma02_g05000	Putative Glutathione S-transferase U10	0.59	1.606	1.40964	3.78e-09	1.55e-09			K00799//glutathione S-transferase [EC:2.5.1.18]+ko00480//Glutathione metabolism;K00799//glutathione S-transferase [EC:2.5.1.18]+ko00480//Glutathione metabolism
Ma02_g05080	AT hook motif domain containing protein, expressed	0.136	0.38	1.28716	0.000820334	0.000603077			K02184//formin 2;K20547//basic endochitinase B [EC:3.2.1.14]+ko04016//MAPK signaling pathway - plant+ko00520//Amino sugar and nucleotide sugar metabolism+ko01100//Metabolic pathways
Ma02_g05280	Auxin-responsive protein SAUR32	1.786	4.226	1.25311	2.7e-13	8.5e-14			K14488//SAUR family protein+ko04075//Plant hormone signal transduction	GO:0050896//response to stimulus;GO:0009719//response to endogenous stimulus;GO:0042221//response to chemical;GO:0010033//response to organic substance;GO:0009733//response to auxin;GO:0009725//response to hormone;
Ma02_g05290	CDPK-related kinase 3	0.443	0.87	1.03461	1.23e-08	5.26e-09			K13412//calcium-dependent protein kinase [EC:2.7.11.1]+ko04626//Plant-pathogen interaction;K13412//calcium-dependent protein kinase [EC:2.7.11.1]+ko04626//Plant-pathogen interaction
Ma02_g05320	Protein STAY-GREEN, chloroplastic	0.466	1.04	1.12971	2.85e-05	1.68e-05			K18213//proteinaceous RNase P [EC:3.1.26.5]+ko03013//RNA transport;K22013//magnesium dechelatase [EC:4.99.1.10]+ko00860//Porphyrin and chlorophyll metabolism+ko01110//Biosynthesis of secondary metabolites
Ma02_g05330	(3S,6E)-nerolidol synthase 1	0.023	0.32	3.81888	6.14e-07	3.05e-07			K15086//(3S)-linalool synthase [EC:4.2.3.25]+ko00902//Monoterpenoid biosynthesis+ko01110//Biosynthesis of secondary metabolites;K14175//(3S,6E)-nerolidol synthase [EC:4.2.3.48]+ko00909//Sesquiterpenoid and triterpenoid biosynthesis+ko01100//Metabolic pathways;K15086//(3S)-linalool synthase [EC:4.2.3.25]+ko00902//Monoterpenoid biosynthesis+ko01110//Biosynthesis of secondary metabolites
Ma02_g05570	Putative expressed protein	0.726	0.306	-1.22794	1.34e-05	7.59e-06
Ma02_g05760	Putative expressed protein	0.953	0.486	-1.05886	2.48e-06	1.3e-06				GO:0031224//intrinsic component of membrane;GO:0016021//integral component of membrane;GO:0016020//membrane;GO:0044425//membrane part;
Ma02_g05960	anthranilate phosphoribosyltransferase, putative, expressed	4.74	11.016	1.22796	1.87e-150	6.86e-152			K04733//interleukin-1 receptor-associated kinase 4 [EC:2.7.11.1];K00549//5-methyltetrahydropteroyltriglutamate--homocysteine methyltransferase [EC:2.1.1.14]+ko01230//Biosynthesis of amino acids+ko00450//Selenocompound metabolism+ko01100//Metabolic pathways+ko01110//Biosynthesis of secondary metabolites+ko00270//Cysteine and methionine metabolism;K04733//interleukin-1 receptor-associated kinase 4 …
Ma02_g05980	Probable aquaporin PIP1-2	10.5	30.733	1.57048	4.44e-182	1.32e-183			K09872//aquaporin PIP;K09872//aquaporin PIP
Ma02_g06000	Serine carboxypeptidase-like 51	1.54	3.426	1.02533	2.15e-17	5.63e-18			K09646//serine carboxypeptidase 1 [EC:3.4.16.-];K09646//serine carboxypeptidase 1 [EC:3.4.16.-]
Ma02_g06130	Inorganic phosphate transporter 1-6	0.076	0.23	1.52054	0.000667734	0.000482718			K08176//MFS transporter, PHS family, inorganic phosphate transporter
Ma02_g06440	Tricetin 3',4',5'-O-trimethyltransferase	0.073	0.383	2.35551	8.05e-06	4.47e-06			K13066//caffeic acid 3-O-methyltransferase [EC:2.1.1.68]+ko01100//Metabolic pathways+ko01110//Biosynthesis of secondary metabolites+ko00940//Phenylpropanoid biosynthesis;K13066//caffeic acid 3-O-methyltransferase [EC:2.1.1.68]+ko01100//Metabolic pathways+ko01110//Biosynthesis of secondary metabolites+ko00940//Phenylpropanoid biosynthesis	GO:0005488//binding;GO:0008168//methyltransferase activity;GO:0003824//catalytic activity;GO:0008171//O-methyltransferase activity;GO:0046983//protein dimerization activity;GO:0016741//transferase activity, transferring one-carbon groups;GO:0005515//protein binding;GO:0016740//transferase activity;
Ma02_g06730	Caffeic acid 3-O-methyltransferase	0	1.133	7.72577	1.03e-23	2.14e-24			K13066//caffeic acid 3-O-methyltransferase [EC:2.1.1.68]+ko01100//Metabolic pathways+ko01110//Biosynthesis of secondary metabolites+ko00940//Phenylpropanoid biosynthesis;K13066//caffeic acid 3-O-methyltransferase [EC:2.1.1.68]+ko01100//Metabolic pathways+ko01110//Biosynthesis of secondary metabolites+ko00940//Phenylpropanoid biosynthesis	GO:0003824//catalytic activity;GO:0005488//binding;GO:0016740//transferase activity;GO:0005515//protein binding;GO:0008171//O-methyltransferase activity;GO:0016741//transferase activity, transferring one-carbon groups;GO:0046983//protein dimerization activity;GO:0008168//methyltransferase activity;
Ma02_g06780	Caffeic acid 3-O-methyltransferase	0.123	0.383	1.12424	0.000244424	0.000164078			K03006//DNA-directed RNA polymerase II subunit RPB1 [EC:2.7.7.6]+ko00230//Purine metabolism+ko03020//RNA polymerase+ko01100//Metabolic pathways+ko00240//Pyrimidine metabolism;K05658//ATP-binding cassette, subfamily B (MDR/TAP), member 1 [EC:3.6.3.44]+ko02010//ABC transporters;K13066//caffeic acid 3-O-methyltransferase [EC:2.1.1.68]+ko01100//Metabolic pathways+ko01110//Biosynthesis of secondary me…	GO:0005515//protein binding;GO:0016740//transferase activity;GO:0046983//protein dimerization activity;GO:0005488//binding;GO:0016741//transferase activity, transferring one-carbon groups;GO:0003824//catalytic activity;GO:0008168//methyltransferase activity;GO:0008171//O-methyltransferase activity;
Ma02_g06910	Protein GLUTAMINE DUMPER 2	0.866	2.58	1.57921	1.63e-07	7.69e-08				GO:0031224//intrinsic component of membrane;GO:0016021//integral component of membrane;GO:0044425//membrane part;GO:0016020//membrane;
Ma02_g07450	Serine/threonine-protein kinase BRI1-like 1	1.363	0.566	-1.27696	1.16e-26	2.18e-27		BRI1-like 3 (best arabidopsis hit); serine/threonine-protein kinase BRI1-like 1 precursor, putative, expressed (best rice hit)	K13415//protein brassinosteroid insensitive 1 [EC:2.7.10.1 2.7.11.1]+ko04075//Plant hormone signal transduction;K13415//protein brassinosteroid insensitive 1 [EC:2.7.10.1 2.7.11.1]+ko04075//Plant hormone signal transduction
Ma02_g07480	3-oxoacyl-[acyl-carrier-protein] synthase, mitochondrial	0.273	0.133	-1.04433	0.00022658	0.000151377			K09458//3-oxoacyl-[acyl-carrier-protein] synthase II [EC:2.3.1.179]+ko01100//Metabolic pathways+ko00061//Fatty acid biosynthesis+ko01212//Fatty acid metabolism+ko00780//Biotin metabolism;K09458//3-oxoacyl-[acyl-carrier-protein] synthase II [EC:2.3.1.179]+ko01100//Metabolic pathways+ko00061//Fatty acid biosynthesis+ko01212//Fatty acid metabolism+ko00780//Biotin metabolism
Ma02_g07670	Endoglucanase 12	2.383	7.48	1.77067	6.93e-196	1.93e-197			K01179//endoglucanase [EC:3.2.1.4]+ko01100//Metabolic pathways+ko00500//Starch and sucrose metabolism;K01179//endoglucanase [EC:3.2.1.4]+ko01100//Metabolic pathways+ko00500//Starch and sucrose metabolism
Ma02_g07780	ethylene-responsive protein related, putative, expressed	4.703	12.023	1.00591	6.24e-49	6.66e-50			K05765//cofilin;K05765//cofilin;K12126//phytochrome-interacting factor 3+ko04712//Circadian rhythm - plant+ko04075//Plant hormone signal transduction;K16189//phytochrome-interacting factor 4+ko04075//Plant hormone signal transduction;K05765//cofilin;K12126//phytochrome-interacting factor 3+ko04712//Circadian rhythm - plant+ko04075//Plant hormone signal transduction	GO:0005488//binding;GO:0046983//protein dimerization activity;GO:0005515//protein binding;
Ma02_g07820	Protein FLOWERING LOCUS T	0.063	0.75	3.01153	6.27e-08	2.84e-08			K16223//protein FLOWERING LOCUS T+ko04712//Circadian rhythm - plant;K16223//protein FLOWERING LOCUS T+ko04712//Circadian rhythm - plant
Ma02_g08040	Putative quinone-oxidoreductase homolog, chloroplastic	4.523	10.773	1.13723	6.44e-49	6.87e-50			K18980//2-methylene-furan-3-one reductase [EC:1.3.1.105];K18980//2-methylene-furan-3-one reductase [EC:1.3.1.105];K18980//2-methylene-furan-3-one reductase [EC:1.3.1.105];K18980//2-methylene-furan-3-one reductase [EC:1.3.1.105]	GO:0016491//oxidoreductase activity;GO:0003824//catalytic activity;
Ma02_g08050	Quinone-oxidoreductase homolog, chloroplastic	5.746	13.34	1.23619	7.24e-57	6.7e-58			K18980//2-methylene-furan-3-one reductase [EC:1.3.1.105];K18980//2-methylene-furan-3-one reductase [EC:1.3.1.105];K18980//2-methylene-furan-3-one reductase [EC:1.3.1.105]	GO:0016491//oxidoreductase activity;GO:0003824//catalytic activity;
Ma02_g09200	Putative ABC transporter B family member 1	1.176	3.35	1.51005	3.24e-94	1.88e-95		PREDICTED: Vitis vinifera hypothetical protein LOC100262734 (LOC100262734), mRNA	K05658//ATP-binding cassette, subfamily B (MDR/TAP), member 1 [EC:3.6.3.44]+ko02010//ABC transporters
Ma02_g09220	remorin C-terminal domain containing protein, putative, expressed	0.033	0.113	1.77706	0.000271902	0.00018394
Ma02_g09860	haloacid dehalogenase-like hydrolase family protein, putative, expressed	46.77	116.92	1.32809	0	0			K18551//pyrimidine and pyridine-specific 5'-nucleotidase [EC:3.1.3.-]+ko00760//Nicotinate and nicotinamide metabolism;K18551//pyrimidine and pyridine-specific 5'-nucleotidase [EC:3.1.3.-]+ko00760//Nicotinate and nicotinamide metabolism;K18551//pyrimidine and pyridine-specific 5'-nucleotidase [EC:3.1.3.-]+ko00760//Nicotinate and nicotinamide metabolism;K18551//pyrimidine and pyridine-specific 5'-n…	GO:0008152//metabolic process;GO:0016787//hydrolase activity;GO:0003824//catalytic activity;
Ma02_g10080	expressed protein	0.176	0.453	1.37093	0.000698116	0.000506363				GO:0031224//intrinsic component of membrane;GO:0016021//integral component of membrane;GO:0044425//membrane part;GO:0016020//membrane;
Ma02_g10400	Uncharacterized protein	0.233	0.49	1.07042	2.17e-05	1.26e-05			K10352//myosin heavy chain;K10352//myosin heavy chain
Ma02_g10490	membrane protein, putative, expressed	53.98	25.743	-1.12688	0	0				GO:0031224//intrinsic component of membrane;GO:0044425//membrane part;GO:0016021//integral component of membrane;GO:0016020//membrane;
Ma02_g10800	Putative Stem-specific protein TSJT1	4.183	8.986	1.08421	2.28e-30	3.76e-31			K07904//Ras-related protein Rab-11A+ko04144//Endocytosis;K13783//MFS transporter, OPA family, solute carrier family 37 (glycerol-3-phosphate transporter), member 1/2;K13783//MFS transporter, OPA family, solute carrier family 37 (glycerol-3-phosphate transporter), member 1/2
Ma02_g10870	Protein RADIALIS-like 6	0.573	2.983	2.34713	9.36e-15	2.75e-15	MYB			GO:0043226//organelle;GO:0005623//cell;GO:0005622//intracellular;GO:0044424//intracellular part;GO:0043229//intracellular organelle;GO:0043231//intracellular membrane-bounded organelle;GO:0044464//cell part;GO:0005634//nucleus;GO:0043227//membrane-bounded organelle;GO:0097159//organic cyclic compound binding;GO:0005488//binding;GO:1901363//heterocyclic compound binding;GO:0003677//DNA binding;GO:…
Ma02_g10950	Putative Fasciclin-like arabinogalactan protein 9	16.686	4.346	-1.94013	1.3e-135	5.31e-137			K19519//transforming growth factor-beta-induced protein
Ma02_g10970	Uncharacterized protein	0.243	0.023	-3.51204	1.3e-05	7.36e-06	NAC			GO:0044260//cellular macromolecule metabolic process;GO:1901576//organic substance biosynthetic process;GO:0006725//cellular aromatic compound metabolic process;GO:0006807//nitrogen compound metabolic process;GO:0071704//organic substance metabolic process;GO:0090304//nucleic acid metabolic process;GO:0050789//regulation of biological process;GO:0008152//metabolic process;GO:1901362//organic cycl…
Ma02_g10990	Potassium channel KAT3	0.14	0.28	1.0286	0.000149605	9.74e-05			K04908//potassium voltage-gated channel Eag-related subfamily H member 5
Ma02_g11000	Putative Uncharacterized protein	0.153	1.303	3.12005	3.9e-13	1.24e-13
Ma02_g11170	Chlorophyll a-b binding protein 3C, chloroplastic	4071.05	630.58	-2.69018	0	0			K08912//light-harvesting complex II chlorophyll a/b binding protein 1+ko01100//Metabolic pathways+ko00196//Photosynthesis - antenna proteins	GO:0036211//protein modification process;GO:0006091//generation of precursor metabolites and energy;GO:0043412//macromolecule modification;GO:0009987//cellular process;GO:0008152//metabolic process;GO:0019684//photosynthesis, light reaction;GO:0044238//primary metabolic process;GO:0009765//photosynthesis, light harvesting;GO:0044267//cellular protein metabolic process;GO:0006464//cellular protein…
Ma02_g11190	Putative leucine-rich repeat receptor-like protein kinase At2g19210	1.27	3.653	1.50111	1.72e-59	1.53e-60		Sorghum bicolor hypothetical protein, mRNA	K04733//interleukin-1 receptor-associated kinase 4 [EC:2.7.11.1];K04733//interleukin-1 receptor-associated kinase 4 [EC:2.7.11.1]
Ma02_g11420	Hypothetical protein	0.84	0	-6.84645	2.29e-14	6.85e-15			K21952//CASK-interacting protein
Ma02_g11460	tetratricopeptide repeat domain containing protein, expressed	1.803	0.596	-1.57747	6.39e-28	1.15e-28		disease resistance protein (TIR-NBS class), putative (best arabidopsis hit)	K01087//trehalose 6-phosphate phosphatase [EC:3.1.3.12]+ko01100//Metabolic pathways+ko00500//Starch and sucrose metabolism;K01087//trehalose 6-phosphate phosphatase [EC:3.1.3.12]+ko01100//Metabolic pathways+ko00500//Starch and sucrose metabolism
Ma02_g11680	Putative DUF2domain-containing protein At5g52790	0.496	1.256	1.35666	1.56e-12	5.14e-13			K16302//metal transporter CNNM;K16302//metal transporter CNNM;K16302//metal transporter CNNM;K16302//metal transporter CNNM;K16302//metal transporter CNNM;K16302//metal transporter CNNM
Ma02_g12000	Putative WAT1-related protein At5g07050	0.666	1.5	1.10729	5.12e-06	2.78e-06			K00801//farnesyl-diphosphate farnesyltransferase [EC:2.5.1.21]+ko00909//Sesquiterpenoid and triterpenoid biosynthesis+ko01100//Metabolic pathways+ko01110//Biosynthesis of secondary metabolites+ko00100//Steroid biosynthesis;K17500//integrin-linked kinase-associated serine/threonine phosphatase 2C [EC:3.1.3.16]	GO:0031224//intrinsic component of membrane;GO:0044425//membrane part;GO:0016021//integral component of membrane;GO:0016020//membrane;GO:0005215//transporter activity;GO:0022857//transmembrane transporter activity;
Ma02_g12010	Putative Heavy metal-associated isoprenylated plant protein 26	1.99	3.866	1.02435	1.33e-05	7.54e-06			K10752//histone-binding protein RBBP4;K18081//myotubularin-related protein 1/2 [EC:3.1.3.64 3.1.3.95]+ko01100//Metabolic pathways+ko04070//Phosphatidylinositol signaling system+ko00562//Inositol phosphate metabolism;K07213//copper chaperone;K10752//histone-binding protein RBBP4;K18081//myotubularin-related protein 1/2 [EC:3.1.3.64 3.1.3.95]+ko01100//Metabolic pathways+ko04070//Phosphatidylinosito…	GO:0051234//establishment of localization;GO:0006810//transport;GO:0006811//ion transport;GO:0030001//metal ion transport;GO:0051179//localization;GO:0006812//cation transport;GO:0043167//ion binding;GO:0005488//binding;GO:0046872//metal ion binding;GO:0043169//cation binding;
Ma02_g12090	transposon protein, putative, unclassified, expressed	0.216	0.71	1.73399	0.000417633	0.000291963
Ma02_g12470	Putative expressed protein	0.113	0.373	1.77234	1.12e-06	5.72e-07			K13171//serine/arginine repetitive matrix protein 1+ko03015//mRNA surveillance pathway+ko03013//RNA transport;K13172//serine/arginine repetitive matrix protein 2;K14325//RNA-binding protein with serine-rich domain 1+ko03015//mRNA surveillance pathway+ko03013//RNA transport
Ma02_g12600	Fatty acid 2-hydroxylase 1	0.243	0.436	1.14538	6.69e-05	4.14e-05			K19706//dihydroceramide fatty acyl 2-hydroxylase [EC:1.14.18.7];K19706//dihydroceramide fatty acyl 2-hydroxylase [EC:1.14.18.7]	GO:1901576//organic substance biosynthetic process;GO:0071704//organic substance metabolic process;GO:0008152//metabolic process;GO:0044238//primary metabolic process;GO:0008610//lipid biosynthetic process;GO:0009058//biosynthetic process;GO:0006629//lipid metabolic process;GO:0016020//membrane;GO:0016021//integral component of membrane;GO:0031224//intrinsic component of membrane;GO:0044425//memb…
Ma02_g12610	Putative Receptor-like protein 12	0.263	0.75	1.53148	1.54e-13	4.8e-14			K04567//lysyl-tRNA synthetase, class II [EC:6.1.1.6]+ko00970//Aminoacyl-tRNA biosynthesis;K13466//EIX receptor 1/2+ko04626//Plant-pathogen interaction
Ma02_g12630	Putative LRR receptor-like serine/threonine-protein kinase FLS2	0.456	1.14	1.34712	1.76e-16	4.79e-17			K13466//EIX receptor 1/2+ko04626//Plant-pathogen interaction;K04567//lysyl-tRNA synthetase, class II [EC:6.1.1.6]+ko00970//Aminoacyl-tRNA biosynthesis;K03021//DNA-directed RNA polymerase III subunit RPC2 [EC:2.7.7.6]+ko00230//Purine metabolism+ko03020//RNA polymerase+ko01100//Metabolic pathways+ko00240//Pyrimidine metabolism;K13466//EIX receptor 1/2+ko04626//Plant-pathogen interaction;K03021//DNA…
Ma02_g12750	Putative OsWAK112d - OsWAK receptor-like protein kinase, expressed	0.01	0.026	1.60347	0.00080805	0.000593467			K04733//interleukin-1 receptor-associated kinase 4 [EC:2.7.11.1]
Ma02_g12760	Putative OsWAK14 - OsWAK receptor-like protein kinase, expressed	0.6	1.216	1.0307	5.37e-13	1.72e-13			K04733//interleukin-1 receptor-associated kinase 4 [EC:2.7.11.1]
Ma02_g12770	Putative Wall-associated receptor kinase 2	0.293	0.85	1.53887	2.68e-20	6.29e-21			K04733//interleukin-1 receptor-associated kinase 4 [EC:2.7.11.1]
Ma02_g12780	Putative OsWAK14 - OsWAK receptor-like protein kinase, expressed	0.096	0.356	1.87966	3.08e-33	4.72e-34			K04733//interleukin-1 receptor-associated kinase 4 [EC:2.7.11.1];K04733//interleukin-1 receptor-associated kinase 4 [EC:2.7.11.1];K04733//interleukin-1 receptor-associated kinase 4 [EC:2.7.11.1]
Ma02_g12790	Putative OsWAK112d - OsWAK receptor-like protein kinase, expressed	0.053	0.176	1.77989	7.99e-06	4.43e-06			K04733//interleukin-1 receptor-associated kinase 4 [EC:2.7.11.1]
Ma02_g12890	Uncharacterized protein	0.123	0.66	2.39758	2.84e-16	7.8e-17				GO:0071704//organic substance metabolic process;GO:0010467//gene expression;GO:0044271//cellular nitrogen compound biosynthetic process;GO:0097659//nucleic acid-templated transcription;GO:0009889//regulation of biosynthetic process;GO:0050789//regulation of biological process;GO:2000112//regulation of cellular macromolecule biosynthetic process;GO:0009059//macromolecule biosynthetic process;GO:19…
Ma02_g12900	Uncharacterized protein	0.35	1	1.49461	8.49e-10	3.32e-10
Ma02_g12920	Putative Probable L-type lectin-domain containing receptor kinase S	0.813	2.206	1.4501	1.42e-28	2.5e-29			K04733//interleukin-1 receptor-associated kinase 4 [EC:2.7.11.1]	GO:0016020//membrane;GO:0031224//intrinsic component of membrane;GO:0044425//membrane part;GO:0016021//integral component of membrane;GO:0097159//organic cyclic compound binding;GO:0005488//binding;GO:0043168//anion binding;GO:0032549//ribonucleoside binding;GO:0001883//purine nucleoside binding;GO:0035639//purine ribonucleoside triphosphate binding;GO:0043167//ion binding;GO:0016772//transferase…
Ma02_g12970	carrier, putative, expressed	0.746	1.613	1.12115	9.76e-07	4.95e-07
Ma02_g12990	Putative Wall-associated receptor kinase 2	0.17	0.46	1.44574	3.32e-32	5.22e-33			K04733//interleukin-1 receptor-associated kinase 4 [EC:2.7.11.1];K04733//interleukin-1 receptor-associated kinase 4 [EC:2.7.11.1];K04733//interleukin-1 receptor-associated kinase 4 [EC:2.7.11.1];K04733//interleukin-1 receptor-associated kinase 4 [EC:2.7.11.1]
Ma02_g13020	Putative GDSL esterase/lipase At5g55050	18.16	54.726	1.49561	0	0			K10960//geranylgeranyl diphosphate/geranylgeranyl-bacteriochlorophyllide a reductase [EC:1.3.1.83 1.3.1.111]+ko00900//Terpenoid backbone biosynthesis+ko00860//Porphyrin and chlorophyll metabolism+ko01100//Metabolic pathways+ko01110//Biosynthesis of secondary metabolites;K00679//phospholipid:diacylglycerol acyltransferase [EC:2.3.1.158]+ko00561//Glycerolipid metabolism;K21026//acetylajmaline ester…	GO:0016787//hydrolase activity;GO:0016788//hydrolase activity, acting on ester bonds;GO:0003824//catalytic activity;
Ma02_g13180	Thaumatin-like protein 1	7.54	16.796	1.14507	5.16e-85	3.28e-86			K04733//interleukin-1 receptor-associated kinase 4 [EC:2.7.11.1];K12173//BRCA1-A complex subunit BRE+ko03440//Homologous recombination;K04733//interleukin-1 receptor-associated kinase 4 [EC:2.7.11.1]
Ma02_g13200	Amino acid permease 2	6.853	1.463	-2.22619	8.46e-110	4.25e-111		Medicago truncatula NBS resistance protein (MTR_4g055630) mRNA, complete cds	K14209//solute carrier family 36 (proton-coupled amino acid transporter);K14209//solute carrier family 36 (proton-coupled amino acid transporter)	GO:0071705//nitrogen compound transport;GO:0015849//organic acid transport;GO:0006820//anion transport;GO:0046942//carboxylic acid transport;GO:1905039//carboxylic acid transmembrane transport;GO:0034220//ion transmembrane transport;GO:0055085//transmembrane transport;GO:0071702//organic substance transport;GO:0051234//establishment of localization;GO:0006865//amino acid transport;GO:0006810//tra…
Ma02_g13230	Protein kinase 2B, chloroplastic	4.126	9.576	1.23651	3.7e-59	3.31e-60			K04733//interleukin-1 receptor-associated kinase 4 [EC:2.7.11.1];K04733//interleukin-1 receptor-associated kinase 4 [EC:2.7.11.1];K04733//interleukin-1 receptor-associated kinase 4 [EC:2.7.11.1]
Ma02_g13240	Hypothetical protein	0.11	0.43	1.96713	2.56e-14	7.68e-15			K04733//interleukin-1 receptor-associated kinase 4 [EC:2.7.11.1]
Ma02_g13510	Uncharacterized protein	0.69	0.316	-1.09344	4.27e-06	2.3e-06
Ma02_g13770	Putative Kinesin-like protein NACK1	12.516	3.853	-1.70709	8.07e-302	1.47e-303			K11498//centromeric protein E;K11498//centromeric protein E
Ma02_g13820	Uncharacterized protein	0.323	0	-5.79583	8.52e-08	3.91e-08	SBP		K13415//protein brassinosteroid insensitive 1 [EC:2.7.10.1 2.7.11.1]+ko04075//Plant hormone signal transduction;K20641//Rho GTPase-activating protein 20;K13415//protein brassinosteroid insensitive 1 [EC:2.7.10.1 2.7.11.1]+ko04075//Plant hormone signal transduction;K20641//Rho GTPase-activating protein 20	GO:0043226//organelle;GO:0005622//intracellular;GO:0043229//intracellular organelle;GO:0043231//intracellular membrane-bounded organelle;GO:0005623//cell;GO:0044464//cell part;GO:0044424//intracellular part;GO:0005634//nucleus;GO:0043227//membrane-bounded organelle;GO:0005488//binding;GO:0043167//ion binding;GO:0003677//DNA binding;GO:1901363//heterocyclic compound binding;GO:0046872//metal ion b…
Ma02_g14230	carboxyl-terminal peptidase, putative, expressed	3.04	1.5	-1.0459	2.11e-17	5.52e-18			K05609//ubiquitin carboxyl-terminal hydrolase L3 [EC:3.4.19.12]
Ma02_g14380	Small heat shock protein, chloroplastic	94.723	4.29	-4.46633	0	0			K13993//HSP20 family protein+ko04141//Protein processing in endoplasmic reticulum;K13993//HSP20 family protein+ko04141//Protein processing in endoplasmic reticulum
Ma02_g14660	Uncharacterized protein	1.18	2.24	1.03537	4.94e-06	2.68e-06				GO:0031224//intrinsic component of membrane;GO:0016020//membrane;GO:0044425//membrane part;GO:0016021//integral component of membrane;
Ma02_g15050	Pathogenesis-related protein 1C	0	0.303	4.81888	0.000185078	0.000122143			K13449//pathogenesis-related protein 1+ko04626//Plant-pathogen interaction+ko04016//MAPK signaling pathway - plant+ko04075//Plant hormone signal transduction;K13449//pathogenesis-related protein 1+ko04626//Plant-pathogen interaction+ko04016//MAPK signaling pathway - plant+ko04075//Plant hormone signal transduction	GO:0005576//extracellular region;
Ma02_g15060	Pathogenesis-related protein 1C	37.46	226.713	2.6292	0	0			K13449//pathogenesis-related protein 1+ko04626//Plant-pathogen interaction+ko04016//MAPK signaling pathway - plant+ko04075//Plant hormone signal transduction;K13449//pathogenesis-related protein 1+ko04626//Plant-pathogen interaction+ko04016//MAPK signaling pathway - plant+ko04075//Plant hormone signal transduction;K13449//pathogenesis-related protein 1+ko04626//Plant-pathogen interaction+ko04016/…	GO:0005576//extracellular region;
Ma02_g15080	Pathogenesis-related protein 1C	4.353	18.683	2.1374	5.71e-106	2.95e-107			K13449//pathogenesis-related protein 1+ko04626//Plant-pathogen interaction+ko04016//MAPK signaling pathway - plant+ko04075//Plant hormone signal transduction	GO:0005576//extracellular region;
Ma02_g15310	Uncharacterized protein	0.906	0.543	-1.08801	4.78e-05	2.9e-05
Ma02_g15490	MADS-box transcription factor 18	0.013	0.05	1.74849	0.000706197	0.000512961			K09264//MADS-box transcription factor, plant
Ma02_g15630	expressed protein	0.083	0.293	1.80968	5.68e-05	3.48e-05
Ma02_g15640	Putative expressed protein	0.26	1.693	2.70083	1.7e-20	3.93e-21
Ma02_g15940	Hypothetical protein	0	0.09	5.41479	3.19e-06	1.7e-06				GO:0016021//integral component of membrane;GO:0031224//intrinsic component of membrane;GO:0016020//membrane;GO:0044425//membrane part;
Ma02_g16390	Putative Calmodulin-binding protein 60 D	0.353	1.093	1.57787	4.68e-07	2.3e-07				GO:0006950//response to stress;GO:0050896//response to stimulus;GO:0005516//calmodulin binding;GO:0005488//binding;GO:0005515//protein binding;
Ma02_g16400	Putative Probable non-specific lipid-transfer protein AKCS9	3.873	8.886	1.22684	1.2e-18	2.99e-19				GO:0010876//lipid localization;GO:0033036//macromolecule localization;GO:0006810//transport;GO:0071702//organic substance transport;GO:0006869//lipid transport;GO:0051179//localization;GO:0051234//establishment of localization;
Ma02_g16590	Probable trehalose-phosphate phosphatase 6	10.803	1.19	-3.09729	1.92e-209	4.93e-211			K01087//trehalose 6-phosphate phosphatase [EC:3.1.3.12]+ko01100//Metabolic pathways+ko00500//Starch and sucrose metabolism;K01087//trehalose 6-phosphate phosphatase [EC:3.1.3.12]+ko01100//Metabolic pathways+ko00500//Starch and sucrose metabolism	GO:0044238//primary metabolic process;GO:0009987//cellular process;GO:0005984//disaccharide metabolic process;GO:0034637//cellular carbohydrate biosynthetic process;GO:0044237//cellular metabolic process;GO:0005975//carbohydrate metabolic process;GO:0005991//trehalose metabolic process;GO:0044249//cellular biosynthetic process;GO:0008152//metabolic process;GO:0016051//carbohydrate biosynthetic pr…
Ma02_g16910	Actin	0.413	0.126	-1.74336	6.58e-06	3.61e-06			K10355//actin, other eukaryote;K10355//actin, other eukaryote	GO:0032559//adenyl ribonucleotide binding;GO:0030554//adenyl nucleotide binding;GO:0097367//carbohydrate derivative binding;GO:0000166//nucleotide binding;GO:0097159//organic cyclic compound binding;GO:1901265//nucleoside phosphate binding;GO:0036094//small molecule binding;GO:0032549//ribonucleoside binding;GO:0032553//ribonucleotide binding;GO:0001882//nucleoside binding;GO:0043168//anion bindi…
Ma02_g16930	Ribonuclease 3-like protein 2	0.333	0.733	1.13017	0.000108844	6.95e-05			K11592//endoribonuclease Dicer [EC:3.1.26.-];K11592//endoribonuclease Dicer [EC:3.1.26.-]	GO:0016070//RNA metabolic process;GO:0008152//metabolic process;GO:0010467//gene expression;GO:0009987//cellular process;GO:0043170//macromolecule metabolic process;GO:0034641//cellular nitrogen compound metabolic process;GO:1901360//organic cyclic compound metabolic process;GO:0006807//nitrogen compound metabolic process;GO:0044260//cellular macromolecule metabolic process;GO:0071704//organic su…
Ma02_g17030	Putative expressed protein	13.793	28.993	1.09641	3e-49	3.19e-50
Ma02_g17250	Peroxidase 52	0.1	0.8	3.03389	3.69e-12	1.24e-12			K00430//peroxidase [EC:1.11.1.7]+ko01100//Metabolic pathways+ko01110//Biosynthesis of secondary metabolites+ko00940//Phenylpropanoid biosynthesis;K00430//peroxidase [EC:1.11.1.7]+ko01100//Metabolic pathways+ko01110//Biosynthesis of secondary metabolites+ko00940//Phenylpropanoid biosynthesis
Ma02_g17350	Transcription elongation factor homolog	0.233	0.623	1.11688	0.000210073	0.000139775				GO:0097659//nucleic acid-templated transcription;GO:1901362//organic cyclic compound biosynthetic process;GO:0009058//biosynthetic process;GO:0065007//biological regulation;GO:0051171//regulation of nitrogen compound metabolic process;GO:0006807//nitrogen compound metabolic process;GO:0009889//regulation of biosynthetic process;GO:0046483//heterocycle metabolic process;GO:0060255//regulation of m…
Ma02_g17570	Putative expressed protein	0.223	0	-5.38079	3.84e-06	2.06e-06
Ma02_g17900	plant-specific domain TIGR01589 family protein, expressed	1.16	2.283	1.00072	3.53e-06	1.88e-06			K01513//ectonucleotide pyrophosphatase/phosphodiesterase family member 1/3 [EC:3.1.4.1 3.6.1.9]+ko00740//Riboflavin metabolism+ko00230//Purine metabolism+ko00770//Pantothenate and CoA biosynthesis+ko01100//Metabolic pathways+ko00760//Nicotinate and nicotinamide metabolism+ko00500//Starch and sucrose metabolism+ko00240//Pyrimidine metabolism
Ma02_g18050	DCdomain-containing protein, putative, expressed	0.57	2.61	2.13438	1.8e-23	3.75e-24		NB-ARC domain-containing disease resistance protein (best arabidopsis hit)	K03283//heat shock 70kDa protein 1/8+ko03040//Spliceosome+ko04144//Endocytosis+ko04141//Protein processing in endoplasmic reticulum;K03283//heat shock 70kDa protein 1/2/6/8+ko03040//Spliceosome+ko04144//Endocytosis+ko04141//Protein processing in endoplasmic reticulum	GO:0016020//membrane;GO:0016021//integral component of membrane;GO:0044425//membrane part;GO:0031224//intrinsic component of membrane;
Ma02_g18160	Aspartic proteinase PCS1	58.4	15.733	-1.89016	0	0			K02882//large subunit ribosomal protein L18Ae+ko03010//Ribosome;K01381//saccharopepsin [EC:3.4.23.25];K00924//
Ma02_g18170	Glycerol-3-phosphate acyltransferase 5	0.65	0.256	-1.30335	5.63e-07	2.79e-07			K13508//glycerol-3-phosphate acyltransferase [EC:2.3.1.15]+ko01100//Metabolic pathways+ko01110//Biosynthesis of secondary metabolites+ko00564//Glycerophospholipid metabolism+ko00561//Glycerolipid metabolism;K13508//glycerol-3-phosphate acyltransferase [EC:2.3.1.15 2.3.1.198]+ko01100//Metabolic pathways+ko01110//Biosynthesis of secondary metabolites+ko00564//Glycerophospholipid metabolism+ko00561/…
Ma02_g18240	Putative Probable LRR receptor-like serine/threonine-protein kinase At1g51860	21.343	70.186	1.72051	0	0		Leucine-rich repeat transmembrane protein kinase protein (best arabidopsis hit)	K04733//interleukin-1 receptor-associated kinase 4 [EC:2.7.11.1];K04733//interleukin-1 receptor-associated kinase 4 [EC:2.7.11.1];K04733//interleukin-1 receptor-associated kinase 4 [EC:2.7.11.1];K04733//interleukin-1 receptor-associated kinase 4 [EC:2.7.11.1];K04733//interleukin-1 receptor-associated kinase 4 [EC:2.7.11.1]
Ma02_g18260	Putative leucine-rich repeat receptor-like protein kinase At2g19210	0.246	0.873	1.84952	2.21e-18	5.58e-19		Leucine-rich repeat transmembrane protein kinase protein (best arabidopsis hit)	K04733//interleukin-1 receptor-associated kinase 4 [EC:2.7.11.1]
Ma02_g18370	Zinc finger CCCH domain-containing protein 35	0.613	0.163	-1.92707	4.59e-08	2.06e-08	C3H		K07560//D-tyrosyl-tRNA(Tyr) deacylase [EC:3.1.-.-];K15172//transcription elongation factor SPT5
Ma02_g18550	Beta-galactosidase	9.883	2.563	-1.94587	2.03e-221	4.93e-223			K12309//beta-galactosidase [EC:3.2.1.23]+ko00600//Sphingolipid metabolism+ko00604//Glycosphingolipid biosynthesis - ganglio series+ko00531//Glycosaminoglycan degradation+ko00511//Other glycan degradation+ko01100//Metabolic pathways+ko00052//Galactose metabolism;K12309//beta-galactosidase [EC:3.2.1.23]+ko00600//Sphingolipid metabolism+ko00604//Glycosphingolipid biosynthesis - ganglio series+ko0053…	GO:0044238//primary metabolic process;GO:0071704//organic substance metabolic process;GO:0005975//carbohydrate metabolic process;GO:0008152//metabolic process;GO:0016787//hydrolase activity;GO:0004553//hydrolase activity, hydrolyzing O-glycosyl compounds;GO:0015925//galactosidase activity;GO:0003824//catalytic activity;GO:0004565//beta-galactosidase activity;GO:0016798//hydrolase activity, acting…
Ma02_g18760	Putative EG45-like domain containing protein	0.446	1.09	1.31703	9.02e-09	3.81e-09			K14771//U3 small nucleolar RNA-associated protein 19;K14771//U3 small nucleolar RNA-associated protein 19;K20628//expansin
Ma02_g18780	Cytochrome P450 734A6	0.346	0.156	-1.19492	0.000337991	0.000232567			K15639//PHYB activation tagged suppressor 1 [EC:1.14.-.-]+ko00905//Brassinosteroid biosynthesis;K15639//PHYB activation tagged suppressor 1 [EC:1.14.-.-]+ko00905//Brassinosteroid biosynthesis
Ma02_g18800	Probable receptor-like protein kinase At5g20050	0.236	0.723	1.61419	1.23e-07	5.73e-08			K04733//interleukin-1 receptor-associated kinase 4 [EC:2.7.11.1]
Ma02_g19010	Tubulin alpha chain	2.023	0.273	-2.86499	3.3e-38	4.49e-39		Disease resistance protein (TIR-NBS-LRR class) family (best arabidopsis hit)	K07374//tubulin alpha+ko04145//Phagosome;K07374//tubulin alpha+ko04145//Phagosome	GO:0009987//cellular process;GO:0007017//microtubule-based process;GO:0044424//intracellular part;GO:0044430//cytoskeletal part;GO:0099513//polymeric cytoskeletal fiber;GO:0043229//intracellular organelle;GO:0099081//supramolecular polymer;GO:0005856//cytoskeleton;GO:0044464//cell part;GO:0099080//supramolecular complex;GO:0044422//organelle part;GO:0099512//supramolecular fiber;GO:0044446//intra…
Ma02_g19030	Uncharacterized protein	0.503	1.09	1.12402	0.000742402	0.000540757				GO:0043167//ion binding;GO:0043169//cation binding;GO:0046872//metal ion binding;GO:0005488//binding;
Ma02_g19100	glycine-rich protein, putative, expressed	2.546	6.13	1.06597	2.65e-33	4.06e-34			K13344//peroxin-13+ko04146//Peroxisome;K13344//peroxin-13+ko04146//Peroxisome;K13344//peroxin-13+ko04146//Peroxisome;K13344//peroxin-13+ko04146//Peroxisome;K13344//peroxin-13+ko04146//Peroxisome	GO:0016558//protein import into peroxisome matrix;GO:0051641//cellular localization;GO:0006886//intracellular protein transport;GO:0022615//protein to membrane docking;GO:0071702//organic substance transport;GO:0044743//protein transmembrane import into intracellular organelle;GO:0017038//protein import;GO:0016560//protein import into peroxisome matrix, docking;GO:0072663//establishment of protei…
Ma02_g19280	GDP-mannose 3,5-epimerase 1	1.816	3.973	1.02115	1.8e-18	4.54e-19			K10046//GDP-D-mannose 3', 5'-epimerase [EC:5.1.3.18 5.1.3.-]+ko00520//Amino sugar and nucleotide sugar metabolism+ko01100//Metabolic pathways+ko00053//Ascorbate and aldarate metabolism+ko01110//Biosynthesis of secondary metabolites;K10046//GDP-D-mannose 3', 5'-epimerase [EC:5.1.3.18 5.1.3.-]+ko00520//Amino sugar and nucleotide sugar metabolism+ko01100//Metabolic pathways+ko00053//Ascorbate and al…	GO:0032991//macromolecular complex;GO:0043233//organelle lumen;GO:0031224//intrinsic component of membrane;GO:0044446//intracellular organelle part;GO:0043227//membrane-bounded organelle;GO:0043229//intracellular organelle;GO:0044464//cell part;GO:0044425//membrane part;GO:0044428//nuclear part;GO:0016592//mediator complex;GO:0016020//membrane;GO:0043234//protein complex;GO:0031981//nuclear lumen…
Ma02_g19350	Thioredoxin H1	45.066	143.92	1.59628	0	0			K03671//thioredoxin 1;K03671//thioredoxin 1	GO:0009987//cellular process;GO:0008152//metabolic process;GO:0071704//organic substance metabolic process;GO:0065008//regulation of biological quality;GO:0006662//glycerol ether metabolic process;GO:0019725//cellular homeostasis;GO:0050789//regulation of biological process;GO:0050794//regulation of cellular process;GO:0044281//small molecule metabolic process;GO:0042592//homeostatic process;GO:0…
Ma02_g19880	Non-specific phospholipase C4	0.35	0.13	-1.48597	0.000152102	9.92e-05			K01114//phospholipase C [EC:3.1.4.3]+ko01100//Metabolic pathways+ko01110//Biosynthesis of secondary metabolites+ko00564//Glycerophospholipid metabolism+ko00565//Ether lipid metabolism+ko00562//Inositol phosphate metabolism;K01114//phospholipase C [EC:3.1.4.3]+ko01100//Metabolic pathways+ko01110//Biosynthesis of secondary metabolites+ko00564//Glycerophospholipid metabolism+ko00565//Ether lipid met…	GO:0008152//metabolic process;GO:0003824//catalytic activity;GO:0016787//hydrolase activity;GO:0016788//hydrolase activity, acting on ester bonds;
Ma02_g20220	Putative Probable WRKY transcription factor 42	2.426	5.363	1.15563	4.74e-38	6.46e-39	WRKY		K01892//histidyl-tRNA synthetase [EC:6.1.1.21]+ko00970//Aminoacyl-tRNA biosynthesis;K13424//WRKY transcription factor 33+ko04626//Plant-pathogen interaction+ko04016//MAPK signaling pathway - plant;K18834//WRKY transcription factor 1+ko04626//Plant-pathogen interaction;K18835//WRKY transcription factor 2+ko04626//Plant-pathogen interaction;K13424//WRKY transcription factor 33+ko04626//Plant-pathog…
Ma02_g20300	Putative Zinc finger protein ZAT9	0.336	0.83	1.31965	0.000294876	0.000200692	C2H2
Ma02_g20680	Putative expressed protein	0.85	0.403	-1.08534	0.000172826	0.000113439
Ma02_g21320	Zinc transporter 4, chloroplastic	9.903	28.25	1.49811	8.02e-211	2.05e-212			K14709//solute carrier family 39 (zinc transporter), member 1/2/3;K14709//solute carrier family 39 (zinc transporter), member 1/2/3;K14709//solute carrier family 39 (zinc transporter), member 1/2/3
Ma02_g21650	Phosphatidylinositol 4-kinase gamma 4	1.93	4.1	1.08792	8.74e-31	1.43e-31			K14544//U3 small nucleolar RNA-associated protein 22+ko03008//Ribosome biogenesis in eukaryotes;K12158//ubiquitin-like protein Nedd8;K08770//ubiquitin C;K08770//ubiquitin C;K14544//U3 small nucleolar RNA-associated protein 22+ko03008//Ribosome biogenesis in eukaryotes
Ma02_g21670	Probable pectinesterase/pectinesterase inhibitor 34	7.426	3.663	-1.0161	1.14e-58	1.03e-59			K01051//pectinesterase [EC:3.1.1.11]+ko00040//Pentose and glucuronate interconversions+ko01100//Metabolic pathways;K01051//pectinesterase [EC:3.1.1.11]+ko00040//Pentose and glucuronate interconversions+ko01100//Metabolic pathways
Ma02_g21760	Putative Myb-related protein 3R-1	0.416	0.813	1.0328	5.41e-12	1.84e-12	MYB		K09420//myb proto-oncogene protein;K09420//transcriptional activator Myb;K09420//transcriptional activator Myb;K09420//transcriptional activator Myb
Ma02_g21810	Putative AP2 domain containing protein, expressed	0.22	0.626	1.27026	6.75e-05	4.18e-05	AP2-EREBP	Malus x domestica AP2 domain class transcription factor (AP2D43) mRNA, complete cds	K13434//pathogenesis-related genes transcriptional activator PTI6+ko04626//Plant-pathogen interaction;K13434//pathogenesis-related genes transcriptional activator PTI6+ko04626//Plant-pathogen interaction	GO:0009059//macromolecule biosynthetic process;GO:0009058//biosynthetic process;GO:0097659//nucleic acid-templated transcription;GO:0006725//cellular aromatic compound metabolic process;GO:0006139//nucleobase-containing compound metabolic process;GO:0032774//RNA biosynthetic process;GO:0034645//cellular macromolecule biosynthetic process;GO:0034641//cellular nitrogen compound metabolic process;GO…
Ma02_g21820	CHCH domain containing protein, expressed	0.336	0.693	1.32313	0.000145586	9.47e-05			K15119//solute carrier family 25, member 39/40;K15119//solute carrier family 25, member 39/40
Ma02_g23080	Uncharacterized protein	0.523	1.36	1.3127	3.94e-09	1.61e-09			K13456//RPM1-interacting protein 4+ko04626//Plant-pathogen interaction
Ma02_g23130	Hypothetical protein	14.526	92.87	2.68134	0	0			K11323//histone arginine demethylase JMJD6 [EC:1.14.11.-];K17987//next to BRCA1 gene 1 protein
Ma02_g23550	Protein SHOOT GRAVITROPISM 5	2.746	5.676	1.03574	9.46e-32	1.51e-32	C2H2		K12309//beta-galactosidase [EC:3.2.1.23]+ko00600//Sphingolipid metabolism+ko00604//Glycosphingolipid biosynthesis - ganglio series+ko00531//Glycosaminoglycan degradation+ko00511//Other glycan degradation+ko01100//Metabolic pathways+ko00052//Galactose metabolism;K14794//ribosomal RNA-processing protein 12;K12309//beta-galactosidase [EC:3.2.1.23]+ko00600//Sphingolipid metabolism+ko00604//Glycosphin…
Ma02_g23560	Putative CASP-like protein 4D1	1.113	2.283	1.03954	2.35e-05	1.37e-05				GO:0031224//intrinsic component of membrane;GO:0016021//integral component of membrane;GO:0016020//membrane;GO:0005623//cell;GO:0071944//cell periphery;GO:0005886//plasma membrane;GO:0044464//cell part;GO:0044425//membrane part;
Ma02_g23620	Protein LURP-one-related 6	0.82	0.256	-1.68891	0.000179252	0.00011803
Ma02_g23680	ethylene-responsive transcription factor, putative, expressed	0.123	0.483	1.95906	0.000521375	0.000370564	AP2-EREBP	Malus x domestica AP2 domain class transcription factor (AP2D43) mRNA, complete cds	K09286//EREBP-like factor	GO:0044238//primary metabolic process;GO:1901576//organic substance biosynthetic process;GO:0009987//cellular process;GO:0032774//RNA biosynthetic process;GO:0043170//macromolecule metabolic process;GO:0044237//cellular metabolic process;GO:0034641//cellular nitrogen compound metabolic process;GO:0044249//cellular biosynthetic process;GO:1901360//organic cyclic compound metabolic process;GO:00063…
Ma02_g24050	Ras-related protein RABH1e	2.696	7.173	1.30814	2.81e-33	4.31e-34			K07893//Ras-related protein Rab-6A;K07893//Ras-related protein Rab-6A	GO:0003924//GTPase activity;GO:0005488//binding;GO:0016787//hydrolase activity;GO:1901363//heterocyclic compound binding;GO:0035639//purine ribonucleoside triphosphate binding;GO:0016462//pyrophosphatase activity;GO:0032553//ribonucleotide binding;GO:0016817//hydrolase activity, acting on acid anhydrides;GO:0001882//nucleoside binding;GO:0032561//guanyl ribonucleotide binding;GO:0000166//nucleoti…
Ma02_g24140	Putative expressed protein	10.026	4.576	-1.15157	6.12e-28	1.1e-28			K14306//nuclear pore complex protein Nup62+ko03013//RNA transport
Ma02_g24190	Patatin-like protein 2	0.336	1.03	1.55696	3.19e-09	1.3e-09			K16815//calcium-independent phospholipase A2-gamma	GO:0009056//catabolic process;GO:0044238//primary metabolic process;GO:0006629//lipid metabolic process;GO:0071704//organic substance metabolic process;GO:0008152//metabolic process;GO:0016042//lipid catabolic process;GO:1901575//organic substance catabolic process;GO:0003824//catalytic activity;GO:0016787//hydrolase activity;
Ma02_g24230	Putative Calcium-binding protein CML38	25.343	61.976	1.3088	1.11e-111	5.48e-113			K02183//calmodulin+ko04626//Plant-pathogen interaction+ko04016//MAPK signaling pathway - plant+ko04070//Phosphatidylinositol signaling system	GO:0043167//ion binding;GO:0005488//binding;GO:0043169//cation binding;GO:0005509//calcium ion binding;GO:0046872//metal ion binding;
Ma02_g24480	Putative expressed protein	0.223	0.713	1.65538	2.71e-05	1.6e-05
Ma02_g24780	DUF1645 domain containing protein, putative, expressed	1.06	3.44	1.70184	4.31e-19	1.06e-19
Ma03_g00750	Uncharacterized protein	0.796	0.296	-1.42905	6.16e-05	3.79e-05			K02883//large subunit ribosomal protein L18e+ko03010//Ribosome;K11855//ubiquitin carboxyl-terminal hydrolase 36/42 [EC:3.4.19.12];K11855//ubiquitin carboxyl-terminal hydrolase 36/42 [EC:3.4.19.12];K05747//Wiskott-Aldrich syndrome protein+ko04144//Endocytosis;K12826//splicing factor 3A subunit 2+ko03040//Spliceosome;K02184//formin 2
Ma03_g00810	Putative expressed protein	2.023	4.813	1.25545	1.28e-15	3.63e-16
Ma03_g00840	Putative Probable serine protease EDA2	12.64	25.213	1.00766	1.12e-126	4.91e-128			K01285//lysosomal Pro-X carboxypeptidase [EC:3.4.16.2];K01285//lysosomal Pro-X carboxypeptidase [EC:3.4.16.2]
Ma03_g00960	Pleiotropic drug resistance protein 3	0.1	0.366	1.79471	1.34e-14	3.94e-15		pleiotropic drug resistance 9 (best arabidopsis hit)	K05681//ATP-binding cassette, subfamily G (WHITE), member 2+ko02010//ABC transporters;K05681//ATP-binding cassette, subfamily G (WHITE), member 2+ko02010//ABC transporters;K21396//ATP-binding cassette, subfamily G (WHITE), eye pigment precursor transporter
Ma03_g00970	Pto-interacting protein 1	5.983	17.88	1.59515	8.77e-166	2.92e-167			K13436//pto-interacting protein 1 [EC:2.7.11.1]+ko04626//Plant-pathogen interaction;K13436//pto-interacting protein 1 [EC:2.7.11.1]+ko04626//Plant-pathogen interaction	GO:0044267//cellular protein metabolic process;GO:0007166//cell surface receptor signaling pathway;GO:0045087//innate immune response;GO:0043170//macromolecule metabolic process;GO:0034050//host programmed cell death induced by symbiont;GO:0019538//protein metabolic process;GO:0007165//signal transduction;GO:0023052//signaling;GO:0009626//plant-type hypersensitive response;GO:0065007//biological …
Ma03_g01020	Phenylpropanoylacetyl-CoA synthase	1	6.533	2.73618	2.67e-101	1.45e-102			K00660//chalcone synthase [EC:2.3.1.74]+ko04712//Circadian rhythm - plant+ko01100//Metabolic pathways+ko01110//Biosynthesis of secondary metabolites+ko00941//Flavonoid biosynthesis;K13233//phenylpropanoylacetyl-CoA synthase [EC:2.3.1.218]+ko01110//Biosynthesis of secondary metabolites+ko00945//Stilbenoid, diarylheptanoid and gingerol biosynthesis;K00660//chalcone synthase [EC:2.3.1.74]+ko04712//C…
Ma03_g01350	Putative Probable receptor-like protein kinase At1g67000	0.536	1.466	1.38825	2.93e-11	1.04e-11			K04733//interleukin-1 receptor-associated kinase 4 [EC:2.7.11.1];K04733//interleukin-1 receptor-associated kinase 4 [EC:2.7.11.1]
Ma03_g01360	Probable serine/threonine-protein kinase At1g18390	2.266	5.883	1.39949	3.08e-53	3.02e-54			K04733//interleukin-1 receptor-associated kinase 4 [EC:2.7.11.1];K04733//interleukin-1 receptor-associated kinase 4 [EC:2.7.11.1]
Ma03_g01930	Putative U-box domain-containing protein 20	0.126	0.44	1.81888	4e-05	2.4e-05		PREDICTED: Vitis vinifera hypothetical protein LOC100249092 (LOC100249092), mRNA	K08332//;K10260//F-box and WD-40 domain protein 7+ko04120//Ubiquitin mediated proteolysis
Ma03_g02250	Uncharacterized protein	15.21	4.466	-1.76122	1.14e-67	9.01e-69				GO:0016021//integral component of membrane;GO:0044425//membrane part;GO:0031224//intrinsic component of membrane;GO:0016020//membrane;
Ma03_g02760	Cationic peroxidase SPC4	0.823	6.116	2.90496	1.07e-95	6.08e-97			K00430//peroxidase [EC:1.11.1.7]+ko01100//Metabolic pathways+ko01110//Biosynthesis of secondary metabolites+ko00940//Phenylpropanoid biosynthesis;K00430//peroxidase [EC:1.11.1.7]+ko01100//Metabolic pathways+ko01110//Biosynthesis of secondary metabolites+ko00940//Phenylpropanoid biosynthesis
Ma03_g02840	avr9/Cf-9 rapidly elicited protein, putative, expressed	1.176	2.466	1.07305	4.49e-22	9.84e-23			K18081//myotubularin-related protein 1/2 [EC:3.1.3.64 3.1.3.95]+ko01100//Metabolic pathways+ko04070//Phosphatidylinositol signaling system+ko00562//Inositol phosphate metabolism
Ma03_g02960	Putative Aspartic proteinase nepenthesin-1	0.353	1.01	1.51557	2.62e-12	8.73e-13			K02882//large subunit ribosomal protein L18Ae+ko03010//Ribosome;K01381//saccharopepsin [EC:3.4.23.25];K00924//
Ma03_g03110	Starch synthase, chloroplastic/amyloplastic	0.123	0.253	1.05592	1.36e-06	6.99e-07			K00703//starch synthase [EC:2.4.1.21]+ko01100//Metabolic pathways+ko00500//Starch and sucrose metabolism+ko01110//Biosynthesis of secondary metabolites;K00703//starch synthase [EC:2.4.1.21]+ko01100//Metabolic pathways+ko00500//Starch and sucrose metabolism+ko01110//Biosynthesis of secondary metabolites;K00703//starch synthase [EC:2.4.1.21]+ko01100//Metabolic pathways+ko00500//Starch and sucrose m…
Ma03_g03360	Basic leucine zipper 6	0.31	0.09	-1.77989	3.01e-05	1.78e-05			K04374//cyclic AMP-dependent transcription factor ATF-4+ko04141//Protein processing in endoplasmic reticulum
Ma03_g03400	Putative Peroxidase 4	0.336	1.036	1.63301	1.38e-07	6.47e-08			K00430//peroxidase [EC:1.11.1.7]+ko01100//Metabolic pathways+ko01110//Biosynthesis of secondary metabolites+ko00940//Phenylpropanoid biosynthesis	GO:0006950//response to stress;GO:0044237//cellular metabolic process;GO:0072593//reactive oxygen species metabolic process;GO:0042743//hydrogen peroxide metabolic process;GO:0050896//response to stimulus;GO:0044248//cellular catabolic process;GO:0042744//hydrogen peroxide catabolic process;GO:0009987//cellular process;GO:0008152//metabolic process;GO:0006979//response to oxidative stress;GO:0009…
Ma03_g03520	AT-hook motif nuclear-localized protein 10	4.11	10.593	1.32605	1.25e-119	5.78e-121
Ma03_g03540	Probable inorganic phosphate transporter 1-10	3.093	7.12	1.19824	2.13e-66	1.71e-67			K08176//MFS transporter, PHS family, inorganic phosphate transporter;K08176//MFS transporter, PHS family, inorganic phosphate transporter
Ma03_g03790	Uncharacterized protein	1.073	3.12	1.54045	6.52e-16	1.82e-16
Ma03_g04050	BTB/POZ domain-containing protein At1g55760	6.34	2.41	-1.37109	8.49e-44	9.96e-45		Oryza sativa Japonica Group cDNA clone:001-130-F02, full insert sequence	K10523//speckle-type POZ protein;K10523//speckle-type POZ protein;K10523//speckle-type POZ protein
Ma03_g04150	Putative WD domain, G-beta repeat domain containing protein, expressed	0.136	0.623	2.20792	8.99e-08	4.13e-08			K14829//pre-rRNA-processing protein IPI3
Ma03_g04220	Putative Ethylene-responsive transcription factor RAP2-4	3.06	1.166	-1.39346	7.85e-28	1.42e-28	AP2-EREBP	Malus x domestica AP2 domain class transcription factor (AP2D43) mRNA, complete cds	K09286//EREBP-like factor
Ma03_g04330	Heavy metal-associated isoprenylated plant protein 26	1.26	0.43	-1.58673	1.86e-09	7.49e-10			K10752//histone-binding protein RBBP4;K07213//copper chaperone;K10752//histone-binding protein RBBP4;K07213//copper chaperone	GO:0051234//establishment of localization;GO:0051179//localization;GO:0006812//cation transport;GO:0006810//transport;GO:0030001//metal ion transport;GO:0006811//ion transport;GO:0046872//metal ion binding;GO:0043167//ion binding;GO:0005488//binding;GO:0043169//cation binding;
Ma03_g04690	Hypothetical protein	13.66	5.936	-1.19118	2.54e-19	6.18e-20
Ma03_g04700	Uncharacterized protein	4.786	1.423	-1.74735	3.62e-26	6.9e-27
Ma03_g04710	Uncharacterized protein	3.366	24.98	2.90315	8.22e-183	2.44e-184
Ma03_g04770	Probable alpha,alpha-trehalose-phosphate synthase [UDP-forming] 9	94.336	33.016	-1.52961	0	0			K16055//trehalose 6-phosphate synthase/phosphatase [EC:2.4.1.15 3.1.3.12]+ko01100//Metabolic pathways+ko00500//Starch and sucrose metabolism;K16055//trehalose 6-phosphate synthase/phosphatase [EC:2.4.1.15 3.1.3.12]+ko01100//Metabolic pathways+ko00500//Starch and sucrose metabolism
Ma03_g05500	Vacuolar cation/proton exchanger 2	0.616	1.51	1.31819	3.91e-20	9.24e-21			K07300//Ca2+:H+ antiporter;K07300//Ca2+:H+ antiporter
Ma03_g05770	Respiratory burst oxidase homolog protein E	0.936	2.13	1.13433	1.52e-29	2.59e-30			K13447//respiratory burst oxidase [EC:1.6.3.- 1.11.1.-]+ko04626//Plant-pathogen interaction+ko04016//MAPK signaling pathway - plant;K13447//respiratory burst oxidase [EC:1.6.3.- 1.11.1.-]+ko04626//Plant-pathogen interaction+ko04016//MAPK signaling pathway - plant;K13447//respiratory burst oxidase [EC:1.6.3.- 1.11.1.-]+ko04626//Plant-pathogen interaction+ko04016//MAPK signaling pathway - plant;K13…
Ma03_g05780	Putative expressed protein	0.286	0.946	1.73142	4.5e-06	2.43e-06				GO:0044425//membrane part;GO:0016021//integral component of membrane;GO:0031224//intrinsic component of membrane;GO:0016020//membrane;
Ma03_g05830	Putative AP2 domain containing protein, expressed	1.11	2.55	1.21912	3.39e-06	1.81e-06	AP2-EREBP	Malus x domestica AP2 domain class transcription factor (AP2D43) mRNA, complete cds	K09286//EREBP-like factor	GO:0008152//metabolic process;GO:0016070//RNA metabolic process;GO:0019438//aromatic compound biosynthetic process;GO:0006807//nitrogen compound metabolic process;GO:1901362//organic cyclic compound biosynthetic process;GO:0032774//RNA biosynthetic process;GO:0097659//nucleic acid-templated transcription;GO:0009058//biosynthetic process;GO:0034654//nucleobase-containing compound biosynthetic proc…
Ma03_g06170	Putative expressed protein	2.38	0.856	-1.45836	1.22e-19	2.93e-20			K00993//ethanolaminephosphotransferase [EC:2.7.8.1]+ko00440//Phosphonate and phosphinate metabolism+ko01100//Metabolic pathways+ko01110//Biosynthesis of secondary metabolites+ko00564//Glycerophospholipid metabolism+ko00565//Ether lipid metabolism;K21952//CASK-interacting protein
Ma03_g06280	Chitinase-like protein 1	2.856	0.666	-2.07867	5.98e-30	1e-30			K00434//L-ascorbate peroxidase [EC:1.11.1.11]+ko00053//Ascorbate and aldarate metabolism+ko00480//Glutathione metabolism;K20547//basic endochitinase B [EC:3.2.1.14]+ko04016//MAPK signaling pathway - plant+ko00520//Amino sugar and nucleotide sugar metabolism+ko01100//Metabolic pathways;K20547//basic endochitinase B [EC:3.2.1.14]+ko04016//MAPK signaling pathway - plant+ko00520//Amino sugar and nucl…	GO:1901071//glucosamine-containing compound metabolic process;GO:0043170//macromolecule metabolic process;GO:1901136//carbohydrate derivative catabolic process;GO:1901135//carbohydrate derivative metabolic process;GO:0044237//cellular metabolic process;GO:0006030//chitin metabolic process;GO:0016998//cell wall macromolecule catabolic process;GO:0044036//cell wall macromolecule metabolic process;G…
Ma03_g06290	methyladenine glycosylase, putative, expressed	0.623	0.126	-1.96248	8.04e-07	4.04e-07			K01246//DNA-3-methyladenine glycosylase I [EC:3.2.2.20]+ko03410//Base excision repair;K01246//DNA-3-methyladenine glycosylase I [EC:3.2.2.20]+ko03410//Base excision repair
Ma03_g06400	Sugar transport protein 5	0.593	0.236	-1.25978	5.56e-05	3.4e-05		NB-ARC domain-containing disease resistance protein (best arabidopsis hit); disease resistance protein RPM1, putative (best rice hit)	K16055//trehalose 6-phosphate synthase/phosphatase [EC:2.4.1.15 3.1.3.12]+ko01100//Metabolic pathways+ko00500//Starch and sucrose metabolism;K08145//MFS transporter, SP family, solute carrier family 2 (facilitated glucose transporter), member 8;K08145//MFS transporter, SP family, solute carrier family 2 (facilitated glucose transporter), member 8;K08150//MFS transporter, SP family, solute carrier…	GO:0031224//intrinsic component of membrane;GO:0016020//membrane;GO:0016021//integral component of membrane;GO:0044425//membrane part;GO:0005215//transporter activity;GO:0022857//transmembrane transporter activity;
Ma03_g06600	Putative expressed protein	0.096	0.82	2.64896	1.91e-09	7.67e-10				GO:0016787//hydrolase activity;GO:0043169//cation binding;GO:0016791//phosphatase activity;GO:0004721//phosphoprotein phosphatase activity;GO:0003824//catalytic activity;GO:0016788//hydrolase activity, acting on ester bonds;GO:0046914//transition metal ion binding;GO:0030145//manganese ion binding;GO:0005488//binding;GO:0043167//ion binding;GO:0000287//magnesium ion binding;GO:0046872//metal ion …
Ma03_g06920	Heat stress transcription factor B-1	0.906	2.516	1.51576	5.99e-21	1.37e-21	HSF		K09419//heat shock transcription factor, other eukaryote;K09419//heat shock transcription factor, other eukaryote
Ma03_g07070	Alpha-amylase isozyme 3E	5.52	11.723	1.11704	2.62e-11	9.27e-12			K01176//alpha-amylase [EC:3.2.1.1]+ko01100//Metabolic pathways+ko00500//Starch and sucrose metabolism;K01176//alpha-amylase [EC:3.2.1.1]+ko01100//Metabolic pathways+ko00500//Starch and sucrose metabolism	GO:0008152//metabolic process;GO:0071704//organic substance metabolic process;GO:0044238//primary metabolic process;GO:0005975//carbohydrate metabolic process;GO:0003824//catalytic activity;
Ma03_g07150	Alpha-amylase isozyme 3A	3.856	7.61	1.00336	5.49e-42	6.73e-43			K01176//alpha-amylase [EC:3.2.1.1]+ko01100//Metabolic pathways+ko00500//Starch and sucrose metabolism;K01176//alpha-amylase [EC:3.2.1.1]+ko01100//Metabolic pathways+ko00500//Starch and sucrose metabolism	GO:0005975//carbohydrate metabolic process;GO:0044238//primary metabolic process;GO:0071704//organic substance metabolic process;GO:0008152//metabolic process;GO:0005509//calcium ion binding;GO:0046872//metal ion binding;GO:0043169//cation binding;GO:0003824//catalytic activity;GO:0043167//ion binding;GO:0016160//amylase activity;GO:0016787//hydrolase activity;GO:0004556//alpha-amylase activity;G…
Ma03_g07390	Probable inactive receptor kinase At1g48480	0.423	1.016	1.26968	7.68e-11	2.79e-11		TSA: Lactuca sativa Letassy_X1_2081 mRNA sequence	K04733//interleukin-1 receptor-associated kinase 4 [EC:2.7.11.1];K04733//interleukin-1 receptor-associated kinase 4 [EC:2.7.11.1]
Ma03_g07420	Putative expressed protein	19.216	5.49	-1.76326	2.26e-20	5.28e-21
Ma03_g07550	acetyltransferase, GNAT family, putative, expressed	0.926	2.073	1.00535	6.27e-10	2.43e-10			K20794//N-alpha-acetyltransferase 40 [EC:2.3.1.257];K20794//N-alpha-acetyltransferase 40 [EC:2.3.1.257];K20794//N-alpha-acetyltransferase 40 [EC:2.3.1.257];K20794//N-alpha-acetyltransferase 40 [EC:2.3.1.257]	GO:0016747//transferase activity, transferring acyl groups other than amino-acyl groups;GO:0003824//catalytic activity;GO:0008080//N-acetyltransferase activity;GO:0016407//acetyltransferase activity;GO:0016410//N-acyltransferase activity;GO:0016746//transferase activity, transferring acyl groups;GO:0016740//transferase activity;
Ma03_g08030	Bidirectional sugar transporter SWEET16	17.913	8.323	-1.10113	3.1e-74	2.21e-75			K15382//solute carrier family 50 (sugar transporter);K15382//solute carrier family 50 (sugar transporter)	GO:0051179//localization;GO:0006810//transport;GO:0008643//carbohydrate transport;GO:0051234//establishment of localization;GO:0071702//organic substance transport;GO:0016021//integral component of membrane;GO:0044425//membrane part;GO:0016020//membrane;GO:0031224//intrinsic component of membrane;
Ma03_g08100	sucrose synthase, putative, expressed	0.166	0.603	1.77971	5.65e-11	2.03e-11		Medicago truncatula Sucrose synthase (MTR_6g081120) mRNA, complete cds	K00695//sucrose synthase [EC:2.4.1.13]+ko01100//Metabolic pathways+ko00500//Starch and sucrose metabolism;K00695//sucrose synthase [EC:2.4.1.13]+ko01100//Metabolic pathways+ko00500//Starch and sucrose metabolism	GO:0044237//cellular metabolic process;GO:0009987//cellular process;GO:0071704//organic substance metabolic process;GO:0005985//sucrose metabolic process;GO:0005984//disaccharide metabolic process;GO:0044262//cellular carbohydrate metabolic process;GO:0005975//carbohydrate metabolic process;GO:0044238//primary metabolic process;GO:0008152//metabolic process;GO:0009311//oligosaccharide metabolic p…
Ma03_g08110	Hypothetical protein	3.39	1.266	-1.37752	2.62e-11	9.27e-12
Ma03_g08160	Pathogenesis-related protein 1	0.106	0.68	2.73399	2.96e-06	1.57e-06				GO:0006950//response to stress;GO:0009607//response to biotic stimulus;GO:0050896//response to stimulus;GO:0006952//defense response;
Ma03_g08190	Hypothetical protein	0.896	0.28	-1.67297	6.47e-05	3.99e-05
Ma03_g08330	Polygalacturonase At1g48100	0.21	0.49	1.25438	4.87e-05	2.96e-05			K01213//galacturan 1,4-alpha-galacturonidase [EC:3.2.1.67]+ko00040//Pentose and glucuronate interconversions+ko01100//Metabolic pathways;K01213//galacturan 1,4-alpha-galacturonidase [EC:3.2.1.67]+ko00040//Pentose and glucuronate interconversions+ko01100//Metabolic pathways	GO:0044238//primary metabolic process;GO:0071704//organic substance metabolic process;GO:0005975//carbohydrate metabolic process;GO:0008152//metabolic process;GO:0003824//catalytic activity;GO:0004650//polygalacturonase activity;GO:0004553//hydrolase activity, hydrolyzing O-glycosyl compounds;GO:0016787//hydrolase activity;GO:0016798//hydrolase activity, acting on glycosyl bonds;
Ma03_g08400	Putative 10-deacetylbaccatin III 10-O-acetyltransferase	0.65	0.14	-2.1783	1.1e-09	4.33e-10			K19861//benzyl alcohol O-benzoyltransferase [EC:2.3.1.196 2.3.1.232];K20240//spermidine dicoumaroyl transferase [EC:2.3.1.249];K19861//benzyl alcohol O-benzoyltransferase [EC:2.3.1.196 2.3.1.232]	GO:0016740//transferase activity;GO:0003824//catalytic activity;GO:0016747//transferase activity, transferring acyl groups other than amino-acyl groups;GO:0016746//transferase activity, transferring acyl groups;
Ma03_g08570	Two-component response regulator ORR9	3.723	10.016	1.47855	9.09e-60	8.03e-61			K14492//two-component response regulator ARR-A family+ko04075//Plant hormone signal transduction;K14492//two-component response regulator ARR-A family+ko04075//Plant hormone signal transduction;K14492//two-component response regulator ARR-A family+ko04075//Plant hormone signal transduction	GO:0050794//regulation of cellular process;GO:0023052//signaling;GO:0009987//cellular process;GO:0000160//phosphorelay signal transduction system;GO:0050789//regulation of biological process;GO:0007154//cell communication;GO:0050896//response to stimulus;GO:0007165//signal transduction;GO:0051716//cellular response to stimulus;GO:0065007//biological regulation;GO:0035556//intracellular signal tra…
Ma03_g08630	Probable 26S proteasome complex subunit sem1-1	1.51	3.49	1.13415	2.21e-07	1.06e-07			K10881//26 proteasome complex subunit DSS1+ko03050//Proteasome+ko03440//Homologous recombination;K10881//26 proteasome complex subunit DSS1+ko03050//Proteasome+ko03440//Homologous recombination	GO:0051169//nuclear transport;GO:0043623//cellular protein complex assembly;GO:0071705//nitrogen compound transport;GO:0071426//ribonucleoprotein complex export from nucleus;GO:0050657//nucleic acid transport;GO:0043933//macromolecular complex subunit organization;GO:0071704//organic substance metabolic process;GO:0033036//macromolecule localization;GO:0071840//cellular component organization or …
Ma03_g08660	Cytokinin dehydrogenase 4	0.846	0.26	-1.71337	3.07e-11	1.09e-11			K00279//cytokinin dehydrogenase [EC:1.5.99.12]+ko00908//Zeatin biosynthesis;K00279//cytokinin dehydrogenase [EC:1.5.99.12]+ko00908//Zeatin biosynthesis
Ma03_g10030	Subtilisin-like protease SBT1	0.29	0.1	-1.54752	1.16e-08	4.95e-09			K04733//interleukin-1 receptor-associated kinase 4 [EC:2.7.11.1];K13199//plasminogen activator inhibitor 1 RNA-binding protein;K01183//chitinase [EC:3.2.1.14]+ko00520//Amino sugar and nucleotide sugar metabolism+ko01100//Metabolic pathways;K11262//acetyl-CoA carboxylase / biotin carboxylase 1 [EC:6.4.1.2 6.3.4.14]+ko00640//Propanoate metabolism+ko01100//Metabolic pathways+ko01110//Biosynthesis of…
Ma03_g10440	Uncharacterized protein	0.406	0.113	-1.81648	3.3e-11	1.17e-11			K15445//tRNA (guanine9-N1)-methyltransferase [EC:2.1.1.221]	GO:0006725//cellular aromatic compound metabolic process;GO:0010467//gene expression;GO:1901135//carbohydrate derivative metabolic process;GO:0046128//purine ribonucleoside metabolic process;GO:0044281//small molecule metabolic process;GO:0034660//ncRNA metabolic process;GO:0008152//metabolic process;GO:0009119//ribonucleoside metabolic process;GO:1901564//organonitrogen compound metabolic proces…
Ma03_g10470	Putative Ribulose-1,5 bisphosphate carboxylase/oxygenase large subunit N-methyltransferase, chloroplastic	0.146	0.063	-1.21682	2.61e-06	1.37e-06			K19199//histone-lysine N-methyltransferase SETD3 [EC:2.1.1.43]+ko00310//Lysine degradation
Ma03_g10770	Zinc finger protein WIP2	0.24	0.026	-3.09489	1.24e-07	5.76e-08			K12309//beta-galactosidase [EC:3.2.1.23]+ko00600//Sphingolipid metabolism+ko00604//Glycosphingolipid biosynthesis - ganglio series+ko00531//Glycosaminoglycan degradation+ko00511//Other glycan degradation+ko01100//Metabolic pathways+ko00052//Galactose metabolism;K14794//ribosomal RNA-processing protein 12	GO:0097159//organic cyclic compound binding;GO:0005488//binding;GO:0003676//nucleic acid binding;GO:1901363//heterocyclic compound binding;
Ma03_g11190	Putative Subtilisin-like protease SBT3	0.43	0.93	1.1336	2.46e-08	1.07e-08			K12663//Delta(3,5)-Delta(2,4)-dienoyl-CoA isomerase [EC:5.3.3.-]+ko04146//Peroxisome
Ma03_g11210	Putative Subtilisin-like protease SBT3	0.24	0.543	1.18226	3.44e-08	1.52e-08			K13199//plasminogen activator inhibitor 1 RNA-binding protein;K04733//interleukin-1 receptor-associated kinase 4 [EC:2.7.11.1];K12663//Delta(3,5)-Delta(2,4)-dienoyl-CoA isomerase [EC:5.3.3.-]+ko04146//Peroxisome
Ma03_g11270	Putative Subtilisin-like protease SBT3	0.483	1.3	1.45123	2.35e-22	5.09e-23			K04733//interleukin-1 receptor-associated kinase 4 [EC:2.7.11.1];K13199//plasminogen activator inhibitor 1 RNA-binding protein;K12663//Delta(3,5)-Delta(2,4)-dienoyl-CoA isomerase [EC:5.3.3.-]+ko04146//Peroxisome
Ma03_g11550	Putative pentatricopeptide repeat-containing protein At3g13770, mitochondrial	0.546	1.2	1.12802	4.84e-13	1.55e-13			K10683//BRCA1-associated RING domain protein 1+ko03440//Homologous recombination;K11000//callose synthase [EC:2.4.1.-]
Ma03_g11590	Zinc finger protein WIP2	0.173	0.033	-2.38079	0.000575117	0.000411382			K12309//beta-galactosidase [EC:3.2.1.23]+ko00600//Sphingolipid metabolism+ko00604//Glycosphingolipid biosynthesis - ganglio series+ko00531//Glycosaminoglycan degradation+ko00511//Other glycan degradation+ko01100//Metabolic pathways+ko00052//Galactose metabolism;K14794//ribosomal RNA-processing protein 12
Ma03_g11650	Putative Protein ASPARTIC PROTEASE IN GUARD CELL 2	35.086	9.88	-1.82346	0	0			K02882//large subunit ribosomal protein L18Ae+ko03010//Ribosome;K01381//saccharopepsin [EC:3.4.23.25];K00924//	GO:0008233//peptidase activity;GO:0070011//peptidase activity, acting on L-amino acid peptides;GO:0003824//catalytic activity;GO:0004190//aspartic-type endopeptidase activity;GO:0016787//hydrolase activity;GO:0004175//endopeptidase activity;GO:0070001//aspartic-type peptidase activity;
Ma03_g12630	armadillo/beta-catenin-like repeat family protein, expressed	0.046	0.256	2.49307	3.76e-07	1.83e-07			K08332//
Ma03_g13050	Formin-like protein 17	0.043	0.093	1.07591	0.00010471	6.66e-05			K18080//tensin;K02184//formin 2
Ma03_g13060	Putative WRKY transcription factor 18	3.483	10.386	1.6008	4.48e-89	2.73e-90			K18834//WRKY transcription factor 1+ko04626//Plant-pathogen interaction;K13424//WRKY transcription factor 33+ko04626//Plant-pathogen interaction+ko04016//MAPK signaling pathway - plant	GO:0044237//cellular metabolic process;GO:0044260//cellular macromolecule metabolic process;GO:0044271//cellular nitrogen compound biosynthetic process;GO:1901360//organic cyclic compound metabolic process;GO:1901362//organic cyclic compound biosynthetic process;GO:0034654//nucleobase-containing compound biosynthetic process;GO:0071704//organic substance metabolic process;GO:0019438//aromatic com…
Ma03_g13320	Probable 4-coumarate--CoA ligase 3	17.793	36.43	1.03068	3.04e-238	6.76e-240			K01904//4-coumarate--CoA ligase [EC:6.2.1.12]+ko00130//Ubiquinone and other terpenoid-quinone biosynthesis+ko01100//Metabolic pathways+ko01110//Biosynthesis of secondary metabolites+ko00940//Phenylpropanoid biosynthesis+ko00360//Phenylalanine metabolism;K01904//4-coumarate--CoA ligase [EC:6.2.1.12]+ko00130//Ubiquinone and other terpenoid-quinone biosynthesis+ko01100//Metabolic pathways+ko01110//B…
Ma03_g13630	Putative germin-like protein 12-3	0.186	0.83	2.17883	4.98e-07	2.46e-07		Leucine-rich repeat protein kinase family protein (best arabidopsis hit)	K11426//SET and MYND domain-containing protein;K00384//thioredoxin reductase (NADPH) [EC:1.8.1.9]+ko00450//Selenocompound metabolism;K00384//thioredoxin reductase (NADPH) [EC:1.8.1.9]+ko00450//Selenocompound metabolism;K00430//peroxidase [EC:1.11.1.7]+ko01100//Metabolic pathways+ko01110//Biosynthesis of secondary metabolites+ko00940//Phenylpropanoid biosynthesis	GO:0005576//extracellular region;GO:0030145//manganese ion binding;GO:0005488//binding;GO:0046914//transition metal ion binding;GO:0045735//nutrient reservoir activity;GO:0046872//metal ion binding;GO:0043169//cation binding;GO:0043167//ion binding;
Ma03_g14160	Putative RING-H2 finger protein ATL1	6.773	3.153	-1.0981	6.03e-38	8.25e-39		RING/U-box superfamily protein (best arabidopsis hit)	K19041//E3 ubiquitin-protein ligase RNF38/44 [EC:2.3.2.27]
Ma03_g14510	MLO-like protein 13	0.013	0.036	1.40745	0.000193782	0.00012824		Zea mays full-length cDNA clone ZM_BFb0277N15 mRNA, complete cds	K08472//mlo protein
Ma03_g14800	Uncharacterized protein	1.633	3.326	1.04512	9.28e-17	2.5e-17	C2C2-Dof		K16222//Dof zinc finger protein DOF5.5+ko04712//Circadian rhythm - plant;K20043//clathrin coat assembly protein AP180;K09326//homeobox protein OTX1;K16222//Dof zinc finger protein DOF5.5+ko04712//Circadian rhythm - plant	GO:1903506//regulation of nucleic acid-templated transcription;GO:0051171//regulation of nitrogen compound metabolic process;GO:0060255//regulation of macromolecule metabolic process;GO:0019222//regulation of metabolic process;GO:0031323//regulation of cellular metabolic process;GO:2000112//regulation of cellular macromolecule biosynthetic process;GO:0051252//regulation of RNA metabolic process;G…
Ma03_g14830	UPF005protein ABCI8, chloroplastic	19.056	9.336	-1.02714	4.35e-207	1.14e-208			K07033//uncharacterized protein;K20867//galacturonosyltransferase 12/13/14/15 [EC:2.4.1.-];K01728//pectate lyase [EC:4.2.2.2]+ko00040//Pentose and glucuronate interconversions;K07033//uncharacterized protein;K01728//pectate lyase [EC:4.2.2.2]+ko00040//Pentose and glucuronate interconversions;K07033//uncharacterized protein
Ma03_g15360	Uncharacterized protein	0.973	2.513	1.39544	5.76e-08	2.6e-08			K20547//basic endochitinase B [EC:3.2.1.14]+ko04016//MAPK signaling pathway - plant+ko00520//Amino sugar and nucleotide sugar metabolism+ko01100//Metabolic pathways;K20547//basic endochitinase B [EC:3.2.1.14]+ko04016//MAPK signaling pathway - plant+ko00520//Amino sugar and nucleotide sugar metabolism+ko01100//Metabolic pathways
Ma03_g15430	Two-component response regulator ORR26	0.863	0.34	-1.1452	1.79e-07	8.47e-08	ARR-B		K14491//two-component response regulator ARR-B family+ko04075//Plant hormone signal transduction;K14491//two-component response regulator ARR-B family+ko04075//Plant hormone signal transduction
Ma03_g16380	Uncharacterized protein	5.166	12.373	1.27216	7.65e-54	7.45e-55			K21371//crocetin glucosyltransferase [EC:2.4.1.271];K05605//3-hydroxyisobutyryl-CoA hydrolase [EC:3.1.2.4]+ko00410//beta-Alanine metabolism+ko00280//Valine, leucine and isoleucine degradation+ko00640//Propanoate metabolism+ko01100//Metabolic pathways+ko01200//Carbon metabolism
Ma03_g16390	Putative Probable strigolactone esterase D14	0.406	1.47	1.8813	8.9e-07	4.49e-07			K05605//3-hydroxyisobutyryl-CoA hydrolase [EC:3.1.2.4]+ko00410//beta-Alanine metabolism+ko00280//Valine, leucine and isoleucine degradation+ko00640//Propanoate metabolism+ko01100//Metabolic pathways+ko01200//Carbon metabolism
Ma03_g17130	allene oxide cyclase 4, chloroplast precursor, putative, expressed	3.366	9.933	1.55917	8.88e-55	8.52e-56			K10525//allene oxide cyclase [EC:5.3.99.6]+ko00592//alpha-Linolenic acid metabolism+ko01100//Metabolic pathways+ko01110//Biosynthesis of secondary metabolites;K10525//allene oxide cyclase [EC:5.3.99.6]+ko00592//alpha-Linolenic acid metabolism+ko01100//Metabolic pathways+ko01110//Biosynthesis of secondary metabolites	GO:0048584//positive regulation of response to stimulus;GO:0071495//cellular response to endogenous stimulus;GO:0010114//response to red light;GO:0009737//response to abscisic acid;GO:0050778//positive regulation of immune response;GO:0016053//organic acid biosynthetic process;GO:0009751//response to salicylic acid;GO:0009611//response to wounding;GO:0002376//immune system process;GO:0043207//res…
Ma03_g17200	Probable GABA transporter 2	1.56	3.29	1.08573	3.2e-33	4.92e-34		Medicago truncatula NBS resistance protein (MTR_4g055630) mRNA, complete cds	K14209//solute carrier family 36 (proton-coupled amino acid transporter);K15015//solute carrier family 32 (vesicular inhibitory amino acid transporter)	GO:0044464//cell part;GO:0005623//cell;GO:0016021//integral component of membrane;GO:0044425//membrane part;GO:0005886//plasma membrane;GO:0016020//membrane;GO:0071944//cell periphery;GO:0031224//intrinsic component of membrane;
Ma03_g17870	Putative Cytochrome P450 71A1	9.496	4.28	-1.14019	4.61e-52	4.64e-53			K20617//cytochrome P450 family 71 subfamily A;K20617//cytochrome P450 family 71 subfamily A	GO:0009058//biosynthetic process;GO:0019748//secondary metabolic process;GO:0008152//metabolic process;GO:0044550//secondary metabolite biosynthetic process;GO:0016020//membrane;GO:0031224//intrinsic component of membrane;GO:0044425//membrane part;GO:0016021//integral component of membrane;GO:0004497//monooxygenase activity;GO:0043167//ion binding;GO:0046906//tetrapyrrole binding;GO:0046914//tran…
Ma03_g18360	UDP-glucuronate:xylan alpha-glucuronosyltransferase 1	1.023	0.29	-1.66131	6.44e-19	1.59e-19			K20890//xylan alpha-glucuronosyltransferase [EC:2.4.1.-];K20890//xylan alpha-glucuronosyltransferase [EC:2.4.1.-];K20890//xylan alpha-glucuronosyltransferase [EC:2.4.1.-];K20890//xylan alpha-glucuronosyltransferase [EC:2.4.1.-]	GO:1901576//organic substance biosynthetic process;GO:0044038//cell wall macromolecule biosynthetic process;GO:0009834//plant-type secondary cell wall biogenesis;GO:0044085//cellular component biogenesis;GO:0044249//cellular biosynthetic process;GO:0005976//polysaccharide metabolic process;GO:0034637//cellular carbohydrate biosynthetic process;GO:0044260//cellular macromolecule metabolic process;…
Ma03_g18690	Protein NRT1/ PTR FAMILY 8	8.55	21.036	1.30768	1.07e-211	2.72e-213			K14638//solute carrier family 15 (peptide/histidine transporter), member 3/4
Ma03_g18710	Putative Universal stress protein A-like protein	0.666	1.773	1.42431	9.48e-29	1.65e-29				GO:0050896//response to stimulus;GO:0006950//response to stress;
Ma03_g18770	Putative expressed protein	1.453	3.773	1.19927	1.58e-36	2.24e-37
Ma03_g19020	Putative Peptide-N4-(N-acetyl-beta-glucosaminyl)asparagine amidase A	4.416	1.723	-1.36044	2.04e-35	2.97e-36			K01599//uroporphyrinogen decarboxylase [EC:4.1.1.37]+ko00860//Porphyrin and chlorophyll metabolism+ko01100//Metabolic pathways+ko01110//Biosynthesis of secondary metabolites;K15502//serine/threonine-protein phosphatase 6 regulatory ankyrin repeat subunit A
Ma03_g19830	NAC domain-containing protein 2	6.78	30.506	2.14644	0	0	NAC		K01054//acylglycerol lipase [EC:3.1.1.23]+ko01100//Metabolic pathways+ko00561//Glycerolipid metabolism;K12581//CCR4-NOT transcription complex subunit 7/8+ko03018//RNA degradation;K05941//glutathione gamma-glutamylcysteinyltransferase [EC:2.3.2.15];K03094//S-phase kinase-associated protein 1+ko04141//Protein processing in endoplasmic reticulum+ko04120//Ubiquitin mediated proteolysis;K13412//calciu…	GO:0044249//cellular biosynthetic process;GO:0044238//primary metabolic process;GO:0097659//nucleic acid-templated transcription;GO:0034645//cellular macromolecule biosynthetic process;GO:0006355//regulation of transcription, DNA-templated;GO:0016070//RNA metabolic process;GO:0051171//regulation of nitrogen compound metabolic process;GO:0006139//nucleobase-containing compound metabolic process;GO…
Ma03_g19870	Putative Aspartic proteinase Asp1	0.92	2.023	1.14341	4.95e-17	1.31e-17			K00924//	GO:0070011//peptidase activity, acting on L-amino acid peptides;GO:0004190//aspartic-type endopeptidase activity;GO:0070001//aspartic-type peptidase activity;GO:0004175//endopeptidase activity;GO:0016787//hydrolase activity;GO:0008233//peptidase activity;GO:0003824//catalytic activity;
Ma03_g20120	Ankyrin repeat protein SKIP35	1.763	0.733	-1.19257	4.02e-24	8.19e-25
Ma03_g20340	Putative PBdomain containing protein, expressed	329.303	161.476	-1.01558	0	0			K13412//calcium-dependent protein kinase [EC:2.7.11.1]+ko04626//Plant-pathogen interaction;K21952//CASK-interacting protein
Ma03_g20580	retrotransposon protein, putative, unclassified, expressed	66.64	185.656	1.36527	0	0			K05402//toll-interacting protein;K05402//toll-interacting protein;K02184//formin 2
Ma03_g21010	oxidoreductase/ transition metal ion binding protein, putative, expressed	4.913	14.783	1.60431	6e-44	7.02e-45
Ma03_g21270	Uncharacterized protein	73.196	149.43	1.04082	0	0	WRKY		K18834//WRKY transcription factor 1+ko04626//Plant-pathogen interaction;K18834//WRKY transcription factor 1+ko04626//Plant-pathogen interaction
Ma03_g21610	Probable LRR receptor-like serine/threonine-protein kinase At4g26540	0.126	0.493	1.95342	5.12e-16	1.42e-16		Leucine-rich receptor-like protein kinase family protein (best arabidopsis hit); receptor-like protein kinase 2 precursor, putative, expressed (best rice hit)	K17422//large subunit ribosomal protein L41;K00924//;K13420//LRR receptor-like serine/threonine-protein kinase FLS2 [EC:2.7.11.1]+ko04626//Plant-pathogen interaction+ko04016//MAPK signaling pathway - plant;K17422//large subunit ribosomal protein L41;K13420//LRR receptor-like serine/threonine-protein kinase FLS2 [EC:2.7.11.1]+ko04626//Plant-pathogen interaction+ko04016//MAPK signaling pathway - pl…
Ma03_g21990	Putative Probable inactive leucine-rich repeat receptor-like protein kinase At1g66830	0.27	0.123	-1.15197	0.000757207	0.000552922		Leucine-rich repeat protein kinase family protein (best arabidopsis hit)	K04733//interleukin-1 receptor-associated kinase 4 [EC:2.7.11.1];K00924//kinase [EC:2.7.1.-]
Ma03_g22440	solute carrier family 35 member F1, putative, expressed	1.083	2.593	1.10858	2.29e-19	5.56e-20			K15287//solute carrier family 35, member F1/2;K15287//solute carrier family 35, member F1/2	GO:0051234//establishment of localization;GO:0051179//localization;GO:0006810//transport;GO:0031224//intrinsic component of membrane;GO:0016021//integral component of membrane;GO:0044425//membrane part;GO:0016020//membrane;
Ma03_g22450	Protein TWIN SISTER of FT	0.423	1.136	1.32048	8.25e-11	3e-11			K16223//protein FLOWERING LOCUS T+ko04712//Circadian rhythm - plant;K16223//protein FLOWERING LOCUS T+ko04712//Circadian rhythm - plant;K16223//protein FLOWERING LOCUS T+ko04712//Circadian rhythm - plant
Ma03_g22900	4,5-DOPA dioxygenase extradiol	23.886	68.913	1.51567	0	0		LRR and NB-ARC domains-containing disease resistance protein (best arabidopsis hit)	K15777//4,5-DOPA dioxygenase extradiol [EC:1.13.11.-]+ko00965//Betalain biosynthesis;K15777//4,5-DOPA dioxygenase extradiol [EC:1.13.11.-]+ko00965//Betalain biosynthesis	GO:0044237//cellular metabolic process;GO:0006725//cellular aromatic compound metabolic process;GO:0008152//metabolic process;GO:0009987//cellular process;GO:0008198//ferrous iron binding;GO:0016491//oxidoreductase activity;GO:0003824//catalytic activity;GO:0046872//metal ion binding;GO:0046914//transition metal ion binding;GO:0016701//oxidoreductase activity, acting on single donors with incorpo…
Ma03_g22990	Putative Cytochrome P450 71A1	4.186	13.116	1.66958	3.26e-143	1.25e-144			K20617//cytochrome P450 family 71 subfamily A;K00512//steroid 17alpha-monooxygenase / 17alpha-hydroxyprogesterone deacetylase [EC:1.14.14.19 1.14.14.32]+ko01100//Metabolic pathways;K17854//cytochrome P450 family 2 subfamily K;K20617//cytochrome P450 family 71 subfamily A;K07408//cytochrome P450 family 1 subfamily A polypeptide 1 [EC:1.14.14.1]+ko00380//Tryptophan metabolism+ko01100//Metabolic pat…
Ma03_g23870	Cytochrome P450 94C1	0.543	0.156	-1.82498	3.93e-08	1.75e-08			K20624//12-hydroxyjasmonoyl-L-isoleucine oxidase / fatty acid hydroxylase [EC:1.14.-.-];K20665//jasmonoyl-isoleucine 12-hydroxylase [EC:1.14.-.-]
Ma03_g23940	Putative expressed protein	0.813	0.25	-1.68891	1.3e-06	6.68e-07			K10406//kinesin family member C2/C3
Ma03_g24620	Putative expressed protein	7.003	3.006	-1.21541	1.89e-38	2.56e-39
Ma03_g24630	Hypothetical protein	0.196	0.663	1.6512	2.01e-08	8.75e-09
Ma03_g24660	Hypothetical protein	3.446	10.223	1.55369	1.77e-109	8.91e-111
Ma03_g24730	Putative Tetrahydrocannabinolic acid synthase	0.42	1.013	1.29773	1.63e-08	7.02e-09
Ma03_g24740	Putative Tetrahydrocannabinolic acid synthase	0.336	1.476	2.1729	5.34e-23	1.13e-23			K01187//alpha-glucosidase [EC:3.2.1.20]+ko01100//Metabolic pathways+ko00052//Galactose metabolism+ko00500//Starch and sucrose metabolism;K17987//next to BRCA1 gene 1 protein;K00102//D-lactate dehydrogenase (cytochrome) [EC:1.1.2.4]+ko00620//Pyruvate metabolism
Ma03_g24780	Probable potassium transporter 13	0.26	0.67	1.38076	8.28e-11	3.01e-11			K03549//KUP system potassium uptake protein;K03549//KUP system potassium uptake protein
Ma03_g24890	Zinc transporter 3	0.033	0.193	2.59649	0.000767312	0.00056095			K14709//solute carrier family 39 (zinc transporter), member 1/2/3;K14709//solute carrier family 39 (zinc transporter), member 1/2/3	GO:0044425//membrane part;GO:0016020//membrane;GO:0016021//integral component of membrane;GO:0031224//intrinsic component of membrane;GO:0005215//transporter activity;GO:0015075//ion transmembrane transporter activity;GO:0022890//inorganic cation transmembrane transporter activity;GO:0046873//metal ion transmembrane transporter activity;GO:0072509//divalent inorganic cation transmembrane transpor…
Ma03_g25310	Glyoxysomal fatty acid beta-oxidation multifunctional protein MFP-a	3.286	11.446	1.80715	2.08e-174	6.57e-176			K10527//enoyl-CoA hydratase/3-hydroxyacyl-CoA dehydrogenase [EC:4.2.1.17 1.1.1.35 1.1.1.211]+ko00592//alpha-Linolenic acid metabolism+ko01100//Metabolic pathways+ko01110//Biosynthesis of secondary metabolites+ko01212//Fatty acid metabolism+ko00071//Fatty acid degradation;K10527//enoyl-CoA hydratase/3-hydroxyacyl-CoA dehydrogenase [EC:4.2.1.17 1.1.1.35 1.1.1.211]+ko00592//alpha-Linolenic acid meta…
Ma03_g25550	Putative Ocs element-binding factor 1	4.673	1.576	-1.56756	2.41e-19	5.85e-20			K09060//plant G-box-binding factor;K14432//ABA responsive element binding factor+ko04075//Plant hormone signal transduction	GO:0003700//DNA binding transcription factor activity;
Ma03_g26260	Inorganic phosphate transporter 1-11	0.206	0.03	-2.68891	4.26e-05	2.57e-05			K08176//MFS transporter, PHS family, inorganic phosphate transporter	GO:0015698//inorganic anion transport;GO:0006810//transport;GO:0006820//anion transport;GO:0006811//ion transport;GO:0006817//phosphate ion transport;GO:0051234//establishment of localization;GO:0051179//localization;GO:0031224//intrinsic component of membrane;GO:0016021//integral component of membrane;GO:0016020//membrane;GO:0044425//membrane part;GO:0022857//transmembrane transporter activity;G…
Ma03_g26280	Uncharacterized protein	11.466	23.356	1.015	2.3e-111	1.14e-112	WRKY		K16225//probable WRKY transcription factor 52+ko04626//Plant-pathogen interaction;K13459//disease resistance protein RPS2+ko04626//Plant-pathogen interaction;K13457//disease resistance protein RPM1+ko04626//Plant-pathogen interaction;K16225//probable WRKY transcription factor 52+ko04626//Plant-pathogen interaction;K13459//disease resistance protein RPS2+ko04626//Plant-pathogen interaction
Ma03_g26990	Phytosulfokines 3	5.713	12.713	1.15478	2.43e-29	4.14e-30				GO:0008283//cell proliferation;GO:0005576//extracellular region;GO:0005488//binding;GO:0005102//receptor binding;GO:0008083//growth factor activity;GO:0005515//protein binding;
Ma03_g27050	1-aminocyclopropane-1-carboxylate synthase 8	0.046	0.186	1.95906	0.000521375	0.000370564			K01762//1-aminocyclopropane-1-carboxylate synthase [EC:4.4.1.14]+ko01100//Metabolic pathways+ko01110//Biosynthesis of secondary metabolites+ko00270//Cysteine and methionine metabolism	GO:0008152//metabolic process;GO:0009058//biosynthetic process;GO:1901363//heterocyclic compound binding;GO:0005488//binding;GO:0043168//anion binding;GO:0030170//pyridoxal phosphate binding;GO:0097159//organic cyclic compound binding;GO:0048037//cofactor binding;GO:0003824//catalytic activity;GO:0043167//ion binding;
Ma03_g27330	Probable LRR receptor-like serine/threonine-protein kinase At2g16250	1.14	3.41	1.50124	7.09e-72	5.21e-73		Leucine-rich repeat protein kinase family protein (best arabidopsis hit)	K20718//LRR receptor-like serine/threonine-protein kinase ERECTA [EC:2.7.11.1]+ko04016//MAPK signaling pathway - plant;K04733//interleukin-1 receptor-associated kinase 4 [EC:2.7.11.1];K20718//LRR receptor-like serine/threonine-protein kinase ERECTA [EC:2.7.11.1]+ko04016//MAPK signaling pathway - plant;K20718//LRR receptor-like serine/threonine-protein kinase ERECTA [EC:2.7.11.1]+ko04016//MAPK sig…
Ma03_g27360	Putative helix-loop-helix DNA-binding domain containing protein, expressed	1.98	0.876	-1.15197	3.77e-14	1.14e-14	bHLH		K01681//aconitate hydratase [EC:4.2.1.3]+ko00020//Citrate cycle (TCA cycle)+ko01230//Biosynthesis of amino acids+ko01100//Metabolic pathways+ko01110//Biosynthesis of secondary metabolites+ko01210//2-Oxocarboxylic acid metabolism+ko01200//Carbon metabolism+ko00630//Glyoxylate and dicarboxylate metabolism;K13422//transcription factor MYC2+ko04016//MAPK signaling pathway - plant+ko04075//Plant hormo…
Ma03_g27830	Rac-like GTP-binding protein 5	0.63	1.356	1.09518	2.4e-07	1.15e-07			K04392//Ras-related C3 botulinum toxin substrate 1+ko04145//Phagosome+ko04933//AGE-RAGE signaling pathway in diabetic complications;K04392//Ras-related C3 botulinum toxin substrate 1+ko04145//Phagosome+ko04933//AGE-RAGE signaling pathway in diabetic complications	GO:0051179//localization;GO:0051649//establishment of localization in cell;GO:0006810//transport;GO:0007165//signal transduction;GO:0051716//cellular response to stimulus;GO:0050896//response to stimulus;GO:0016482//cytosolic transport;GO:0065007//biological regulation;GO:0009987//cellular process;GO:0023052//signaling;GO:0016192//vesicle-mediated transport;GO:0035556//intracellular signal transd…
Ma03_g28360	Putative Heavy metal-associated isoprenylated plant protein 26	0.803	0.386	-1.06864	0.000275542	0.000186565			K10752//histone-binding protein RBBP4;K10752//histone-binding protein RBBP4;K07213//copper chaperone	GO:0051234//establishment of localization;GO:0006812//cation transport;GO:0006811//ion transport;GO:0051179//localization;GO:0006810//transport;GO:0030001//metal ion transport;GO:0046872//metal ion binding;GO:0043169//cation binding;GO:0005488//binding;GO:0043167//ion binding;
Ma03_g28520	Caffeic acid 3-O-methyltransferase	3.003	0.62	-2.19103	1.3e-37	1.79e-38			K05279//flavonol 3-O-methyltransferase [EC:2.1.1.76]+ko00944//Flavone and flavonol biosynthesis;K13066//caffeic acid 3-O-methyltransferase [EC:2.1.1.68]+ko01100//Metabolic pathways+ko01110//Biosynthesis of secondary metabolites+ko00940//Phenylpropanoid biosynthesis;K13066//caffeic acid 3-O-methyltransferase [EC:2.1.1.68]+ko01100//Metabolic pathways+ko01110//Biosynthesis of secondary metabolites+k…	GO:0046983//protein dimerization activity;GO:0016740//transferase activity;GO:0005488//binding;GO:0008168//methyltransferase activity;GO:0016741//transferase activity, transferring one-carbon groups;GO:0003824//catalytic activity;GO:0005515//protein binding;GO:0008171//O-methyltransferase activity;
Ma03_g28580	Ent-kaurenoic acid oxidase 1	3.536	7.956	1.17538	9.28e-64	7.71e-65			K04123//ent-kaurenoic acid hydroxylase [EC:1.14.13.79]+ko00904//Diterpenoid biosynthesis+ko01100//Metabolic pathways+ko01110//Biosynthesis of secondary metabolites;K04123//ent-kaurenoic acid hydroxylase [EC:1.14.13.79]+ko00904//Diterpenoid biosynthesis+ko01100//Metabolic pathways+ko01110//Biosynthesis of secondary metabolites	GO:0006082//organic acid metabolic process;GO:0032502//developmental process;GO:1901617//organic hydroxy compound biosynthetic process;GO:1901362//organic cyclic compound biosynthetic process;GO:0065008//regulation of biological quality;GO:0042445//hormone metabolic process;GO:0016114//terpenoid biosynthetic process;GO:0044283//small molecule biosynthetic process;GO:0019752//carboxylic acid metab…
Ma03_g28630	Putative uncharacterized protein	1.99	5.8	1.57787	7.92e-13	2.56e-13
Ma03_g28800	Probable receptor-like protein kinase At5g56460	37.67	79.96	1.06518	0	0			K04733//interleukin-1 receptor-associated kinase 4 [EC:2.7.11.1];K04733//interleukin-1 receptor-associated kinase 4 [EC:2.7.11.1]
Ma03_g28860	Putative Disease resistance protein RGA2	0.023	0.003	-2.36848	0.000548301	0.000390915		Musa balbisiana BAC contig MBP-32N20c, complete sequence.	K19613//leucine-rich repeat protein SHOC2;K15078//structure-specific endonuclease subunit SLX1 [EC:3.6.1.-]	GO:1901363//heterocyclic compound binding;GO:0032553//ribonucleotide binding;GO:0032555//purine ribonucleotide binding;GO:0005488//binding;GO:0097367//carbohydrate derivative binding;GO:0032550//purine ribonucleoside binding;GO:1901265//nucleoside phosphate binding;GO:0030554//adenyl nucleotide binding;GO:0043167//ion binding;GO:0017076//purine nucleotide binding;GO:0001883//purine nucleoside bin…
Ma03_g29000	Putative Receptor-like protein 12	0.053	0.17	1.67856	0.000178211	0.000117275			K13466//EIX receptor 1/2+ko04626//Plant-pathogen interaction;K10406//kinesin family member C2/C3;K13420//LRR receptor-like serine/threonine-protein kinase FLS2 [EC:2.7.11.1]+ko04626//Plant-pathogen interaction+ko04016//MAPK signaling pathway - plant
Ma03_g29290	Probable xyloglucan glycosyltransferase 5	1.466	0.646	-1.16264	8.68e-19	2.15e-19			K20887//xyloglucan glycosyltransferase 4 [EC:2.4.1.-];K20887//xyloglucan glycosyltransferase 4 [EC:2.4.1.-]
Ma03_g29460	Hypothetical protein	12.476	25.77	1.07485	2.63e-28	4.65e-29				GO:0016021//integral component of membrane;GO:0044425//membrane part;GO:0031224//intrinsic component of membrane;GO:0016020//membrane;
Ma03_g29510	Putative Transcription factor MYB44	39.58	16.846	-1.22457	6.51e-168	2.14e-169	MYB		K09422//myb proto-oncogene protein, plant
Ma03_g29700	Uncharacterized protein	0.106	0.256	1.26932	0.000303369	0.000207025			K13096//splicing factor 4
Ma03_g29800	Putative Phytosulfokine receptor 1	0.433	1.073	1.32134	6.89e-05	4.27e-05			K13466//EIX receptor 1/2+ko04626//Plant-pathogen interaction
Ma03_g30310	Protein DETOXIFICATION 10	5.516	14.376	1.29183	3.22e-118	1.5e-119			K03327//multidrug resistance protein, MATE family;K03327//multidrug resistance protein, MATE family	GO:0016021//integral component of membrane;GO:0031224//intrinsic component of membrane;GO:0044425//membrane part;GO:0016020//membrane;GO:0022804//active transmembrane transporter activity;GO:0015238//drug transmembrane transporter activity;GO:0015297//antiporter activity;GO:0015291//secondary active transmembrane transporter activity;GO:0022857//transmembrane transporter activity;GO:0005215//tran…
Ma03_g30630	Putative Probable receptor-like protein kinase At1g67000	0.566	1.59	1.52076	4.47e-19	1.1e-19			K04733//interleukin-1 receptor-associated kinase 4 [EC:2.7.11.1];K04733//interleukin-1 receptor-associated kinase 4 [EC:2.7.11.1];K04733//interleukin-1 receptor-associated kinase 4 [EC:2.7.11.1]
Ma03_g30650	Putative Probable serine/threonine-protein kinase At1g18390	0.416	1.283	1.63259	1.88e-08	8.14e-09			K04733//interleukin-1 receptor-associated kinase 4 [EC:2.7.11.1]
Ma03_g30740	LOB domain-containing protein 41	0.39	1.21	1.64379	4.42e-16	1.22e-16			K00430//peroxidase [EC:1.11.1.7]+ko01100//Metabolic pathways+ko01110//Biosynthesis of secondary metabolites+ko00940//Phenylpropanoid biosynthesis;K13172//serine/arginine repetitive matrix protein 2
Ma03_g31350	LOB domain-containing protein 39	0.86	2.616	1.60376	1.45e-16	3.93e-17	LOB
Ma03_g31420	Metal transporter Nramp2	3.576	1.543	-1.19492	3.22e-23	6.76e-24			K12347//natural resistance-associated macrophage protein;K21398//natural resistance-associated macrophage protein 2	GO:0031224//intrinsic component of membrane;GO:0016021//integral component of membrane;GO:0044425//membrane part;GO:0016020//membrane;GO:0005215//transporter activity;
Ma03_g31520	Putative Heparanase-like protein 2	1.953	4.156	1.09661	1.94e-30	3.19e-31			K07964//heparanase [EC:3.2.1.166]+ko00531//Glycosaminoglycan degradation+ko01100//Metabolic pathways	GO:0044464//cell part;GO:0009505//plant-type cell wall;GO:0005618//cell wall;GO:0016020//membrane;GO:0071944//cell periphery;GO:0005623//cell;GO:0030312//external encapsulating structure;GO:0016798//hydrolase activity, acting on glycosyl bonds;GO:0016787//hydrolase activity;GO:0003824//catalytic activity;
Ma03_g31850	serine esterase family protein, putative, expressed	0.596	1.253	1.18872	5.7e-11	2.05e-11			K01805//xylose isomerase [EC:5.3.1.5]+ko00040//Pentose and glucuronate interconversions+ko01100//Metabolic pathways+ko00051//Fructose and mannose metabolism
Ma03_g32240	Carbonic anhydrase, chloroplastic	24.246	54.99	1.1538	3.81e-148	1.41e-149			K01673//carbonic anhydrase [EC:4.2.1.1]+ko00910//Nitrogen metabolism;K01673//carbonic anhydrase [EC:4.2.1.1]+ko00910//Nitrogen metabolism;K01673//carbonic anhydrase [EC:4.2.1.1]+ko00910//Nitrogen metabolism	GO:0015976//carbon utilization;GO:0005488//binding;GO:0008270//zinc ion binding;GO:0046914//transition metal ion binding;GO:0016836//hydro-lyase activity;GO:0043169//cation binding;GO:0016835//carbon-oxygen lyase activity;GO:0046872//metal ion binding;GO:0003824//catalytic activity;GO:0043167//ion binding;GO:0004089//carbonate dehydratase activity;GO:0016829//lyase activity;
Ma03_g32510	Uncharacterized protein	1.096	3.946	1.87321	8.65e-48	9.41e-49	WRKY	Arabidopsis thaliana WRKY19; transcription factor (WRKY19) mRNA, complete cds	K13424//WRKY transcription factor 33+ko04626//Plant-pathogen interaction+ko04016//MAPK signaling pathway - plant;K13424//WRKY transcription factor 33+ko04626//Plant-pathogen interaction+ko04016//MAPK signaling pathway - plant;K13424//WRKY transcription factor 33+ko04626//Plant-pathogen interaction+ko04016//MAPK signaling pathway - plant	GO:1901362//organic cyclic compound biosynthetic process;GO:0044271//cellular nitrogen compound biosynthetic process;GO:0043170//macromolecule metabolic process;GO:0034654//nucleobase-containing compound biosynthetic process;GO:0006351//transcription, DNA-templated;GO:0018130//heterocycle biosynthetic process;GO:0097659//nucleic acid-templated transcription;GO:0008152//metabolic process;GO:190157…
Ma03_g32590	Putative E3 ubiquitin-protein ligase ATL41	0.336	0.783	1.26306	0.000592559	0.000425093			K19038//E3 ubiquitin-protein ligase ATL41 [EC:2.3.2.27]	GO:0031224//intrinsic component of membrane;GO:0016020//membrane;GO:0016021//integral component of membrane;GO:0044425//membrane part;
Ma03_g32800	Cytochrome b56and DOMON domain-containing protein At3g61750	0.583	0.053	-3.24721	4.07e-13	1.3e-13				GO:0055114//oxidation-reduction process;GO:0008152//metabolic process;GO:0016020//membrane;GO:0016021//integral component of membrane;GO:0031224//intrinsic component of membrane;GO:0044425//membrane part;
Ma03_g32990	plant-specific domain TIGR01615 family protein, expressed	16.2	7.67	-1.07663	7.11e-55	6.81e-56
Ma04_g00220	WAT1-related protein At5g07050	0.226	0.85	1.91423	9.99e-10	3.93e-10			K00801//farnesyl-diphosphate farnesyltransferase [EC:2.5.1.21]+ko00909//Sesquiterpenoid and triterpenoid biosynthesis+ko01100//Metabolic pathways+ko01110//Biosynthesis of secondary metabolites+ko00100//Steroid biosynthesis;K17500//integrin-linked kinase-associated serine/threonine phosphatase 2C [EC:3.1.3.16]	GO:0031224//intrinsic component of membrane;GO:0044425//membrane part;GO:0016020//membrane;GO:0016021//integral component of membrane;GO:0005215//transporter activity;GO:0022857//transmembrane transporter activity;
Ma04_g00330	Annexin-like protein RJ4	4.57	1.516	-1.58001	4.23e-34	6.33e-35			K17099//annexin A13;K17098//annexin D	GO:0043169//cation binding;GO:0043168//anion binding;GO:0008289//lipid binding;GO:0005509//calcium ion binding;GO:0005488//binding;GO:0046872//metal ion binding;GO:0043167//ion binding;GO:0005544//calcium-dependent phospholipid binding;GO:0005543//phospholipid binding;
Ma04_g00350	ABC transporter G family member 15	0.313	0.8	1.28612	2.15e-10	8.05e-11		Sorghum bicolor hypothetical protein, mRNA	K05681//ATP-binding cassette, subfamily G (WHITE), member 2+ko02010//ABC transporters;K05681//ATP-binding cassette, subfamily G (WHITE), member 2+ko02010//ABC transporters;K21396//ATP-binding cassette, subfamily G (WHITE), eye pigment precursor transporter;K05681//ATP-binding cassette, subfamily G (WHITE), member 2+ko02010//ABC transporters;K21396//ATP-binding cassette, subfamily G (WHITE), eye p…
Ma04_g00890	protein kinase family protein, putative, expressed	2.84	5.89	1.01741	7.37e-48	8e-49		disease resistance protein (TIR-NBS-LRR class) (best arabidopsis hit)	K04422//mitogen-activated protein kinase kinase kinase 13 [EC:2.7.11.25];K17535//serine/threonine-protein kinase TNNI3K [EC:2.7.11.1];K04427//mitogen-activated protein kinase kinase kinase 7 [EC:2.7.11.25];K04422//mitogen-activated protein kinase kinase kinase 13 [EC:2.7.11.25];K04427//mitogen-activated protein kinase kinase kinase 7 [EC:2.7.11.25];K04422//mitogen-activated protein kinase kinase …
Ma04_g01140	Putative GDSL esterase/lipase At4g10955	0.453	1.47	1.66134	5.53e-16	1.54e-16
Ma04_g01580	Hypothetical protein	2.786	12.146	2.15837	2.57e-33	3.94e-34
Ma04_g01770	Heavy metal-associated isoprenylated plant protein 26	5	2.24	-1.1219	9.53e-14	2.94e-14			K10752//histone-binding protein RBBP4;K07213//copper chaperone;K10752//histone-binding protein RBBP4;K07213//copper chaperone;K10752//histone-binding protein RBBP4;K07213//copper chaperone;K10752//histone-binding protein RBBP4;K07213//copper chaperone;K10752//histone-binding protein RBBP4;K07213//copper chaperone	GO:0030001//metal ion transport;GO:0006810//transport;GO:0006812//cation transport;GO:0051234//establishment of localization;GO:0006811//ion transport;GO:0051179//localization;GO:0043169//cation binding;GO:0005488//binding;GO:0046872//metal ion binding;GO:0043167//ion binding;
Ma04_g02090	Putative Uncharacterized protein	98.886	222.383	1.19047	0	0				GO:0044425//membrane part;GO:0016021//integral component of membrane;GO:0016020//membrane;GO:0031224//intrinsic component of membrane;
Ma04_g02270	apoptosis-inducing factor 2, putative, expressed	7.73	17.61	1.0023	2.72e-76	1.89e-77			K17871//NADH:ubiquinone reductase (non-electrogenic) [EC:1.6.5.9];K17871//NADH:ubiquinone reductase (non-electrogenic) [EC:1.6.5.9];K17871//NADH:ubiquinone reductase (non-electrogenic) [EC:1.6.5.9];K17872//NADH:ubiquinone reductase (non-electrogenic) [EC:1.6.5.9]	GO:0003824//catalytic activity;GO:0016491//oxidoreductase activity;
Ma04_g02820	Cytochrome P450 72A11	2.7	7.086	1.36516	1.49e-55	1.41e-56			K07426//cytochrome P450 family 4 subfamily B polypeptide 1 [EC:1.14.14.1];K07428//cytochrome P450 family 4 subfamily X [EC:1.14.14.1];K07428//cytochrome P450 family 4 subfamily X [EC:1.14.14.1]
Ma04_g02920	Putative Uncharacterized protein	3.146	1.456	-1.10687	2.16e-08	9.42e-09				GO:0008233//peptidase activity;GO:0016787//hydrolase activity;GO:0070011//peptidase activity, acting on L-amino acid peptides;GO:0003824//catalytic activity;GO:0008237//metallopeptidase activity;
Ma04_g02930	Glucose-1-phosphate adenylyltransferase large subunit, chloroplastic/amyloplastic	0.616	0.043	-2.85789	3.65e-16	1.01e-16			K00975//glucose-1-phosphate adenylyltransferase [EC:2.7.7.27]+ko00520//Amino sugar and nucleotide sugar metabolism+ko01100//Metabolic pathways+ko00500//Starch and sucrose metabolism+ko01110//Biosynthesis of secondary metabolites;K00975//glucose-1-phosphate adenylyltransferase [EC:2.7.7.27]+ko00520//Amino sugar and nucleotide sugar metabolism+ko01100//Metabolic pathways+ko00500//Starch and sucrose…
Ma04_g03110	Salicylic acid-binding protein 2	8.25	2.376	-1.78634	5.33e-56	5.01e-57			K08233//polyneuridine-aldehyde esterase [EC:3.1.1.78]+ko00901//Indole alkaloid biosynthesis+ko01110//Biosynthesis of secondary metabolites;K08233//polyneuridine-aldehyde esterase [EC:3.1.1.78]+ko00901//Indole alkaloid biosynthesis+ko01110//Biosynthesis of secondary metabolites
Ma04_g03470	Probable indole-3-acetic acid-amido synthetase GH3	0.173	0.42	1.3441	2.74e-05	1.62e-05			K14487//auxin responsive GH3 gene family+ko04075//Plant hormone signal transduction;K14487//auxin responsive GH3 gene family+ko04075//Plant hormone signal transduction
Ma04_g03910	Dehydrin Xero 1	6.11	1.073	-2.49282	1.33e-36	1.88e-37				GO:0001101//response to acid chemical;GO:1901700//response to oxygen-containing compound;GO:0010035//response to inorganic substance;GO:0009415//response to water;GO:0050896//response to stimulus;GO:0042221//response to chemical;GO:0009628//response to abiotic stimulus;GO:0006950//response to stress;
Ma04_g03940	carboxyl-terminal peptidase, putative, expressed	28.15	61.366	1.14104	2.57e-282	4.93e-284			K05609//ubiquitin carboxyl-terminal hydrolase L3 [EC:3.4.19.12]	GO:0044425//membrane part;GO:0016020//membrane;GO:0016021//integral component of membrane;GO:0031224//intrinsic component of membrane;
Ma04_g03950	Hypothetical protein	0.65	1.453	1.15772	3.07e-52	3.08e-53			K03006//DNA-directed RNA polymerase II subunit RPB1 [EC:2.7.7.6]+ko00230//Purine metabolism+ko03020//RNA polymerase+ko01100//Metabolic pathways+ko00240//Pyrimidine metabolism;K05658//ATP-binding cassette, subfamily B (MDR/TAP), member 1 [EC:3.6.3.44]+ko02010//ABC transporters;K00423//L-ascorbate oxidase [EC:1.10.3.3]+ko01100//Metabolic pathways+ko00053//Ascorbate and aldarate metabolism;K00423//L…
Ma04_g04340	Putative RING-H2 finger protein ATL45	0.816	1.97	1.29446	2.43e-05	1.42e-05			K19040//E3 ubiquitin-protein ligase ATL10/75/76/77/78 [EC:2.3.2.27]
Ma04_g04410	Uncharacterized protein	0.873	0.223	-1.40351	0.000282652	0.000191821
Ma04_g04730	Cell division control protein 2 homolog	0.046	0.01	-2.19011	0.000611219	0.000439394			K02206//cyclin-dependent kinase 2 [EC:2.7.11.22]
Ma04_g04960	Putative Glutathione S-transferase F11	0.55	0.096	-2.53279	4.26e-06	2.29e-06			K00799//glutathione S-transferase [EC:2.5.1.18]+ko00480//Glutathione metabolism;K00799//glutathione S-transferase [EC:2.5.1.18]+ko00480//Glutathione metabolism
Ma04_g05010	Putative Carboxylesterase 1	0.61	0.113	-2.42588	8.47e-10	3.31e-10			K14493//gibberellin receptor GID1 [EC:3.-.-.-]+ko04075//Plant hormone signal transduction;K20506//tuliposide A-converting enzyme [EC:4.2.99.22];K14493//gibberellin receptor GID1 [EC:3.-.-.-]+ko04075//Plant hormone signal transduction;K20506//tuliposide A-converting enzyme [EC:4.2.99.22];K07874//Ras-related protein Rab-1A;K14493//gibberellin receptor GID1 [EC:3.-.-.-]+ko04075//Plant hormone signal…	GO:0008152//metabolic process;GO:0016787//hydrolase activity;GO:0003824//catalytic activity;
Ma04_g05290	Lignin-forming anionic peroxidase	38.23	17.833	-1.12505	2.86e-209	7.37e-211			K00430//peroxidase [EC:1.11.1.7]+ko01100//Metabolic pathways+ko01110//Biosynthesis of secondary metabolites+ko00940//Phenylpropanoid biosynthesis;K00430//peroxidase [EC:1.11.1.7]+ko01100//Metabolic pathways+ko01110//Biosynthesis of secondary metabolites+ko00940//Phenylpropanoid biosynthesis
Ma04_g05890	Probable 4-coumarate--CoA ligase 3	7.063	19.556	1.42549	1.03e-175	3.21e-177			K01904//4-coumarate--CoA ligase [EC:6.2.1.12]+ko00130//Ubiquinone and other terpenoid-quinone biosynthesis+ko01100//Metabolic pathways+ko01110//Biosynthesis of secondary metabolites+ko00940//Phenylpropanoid biosynthesis+ko00360//Phenylalanine metabolism;K01904//4-coumarate--CoA ligase [EC:6.2.1.12]+ko00130//Ubiquinone and other terpenoid-quinone biosynthesis+ko01100//Metabolic pathways+ko01110//B…
Ma04_g06170	Probable cinnamyl alcohol dehydrogenase	2.963	0.21	-3.78598	1.53e-59	1.36e-60			K00083//cinnamyl-alcohol dehydrogenase [EC:1.1.1.195]+ko01100//Metabolic pathways+ko01110//Biosynthesis of secondary metabolites+ko00940//Phenylpropanoid biosynthesis;K00083//cinnamyl-alcohol dehydrogenase [EC:1.1.1.195]+ko01100//Metabolic pathways+ko01110//Biosynthesis of secondary metabolites+ko00940//Phenylpropanoid biosynthesis
Ma04_g06240	Protein trichome birefringence-like 19	0.92	0.18	-2.305	2.02e-15	5.76e-16			K16573//gamma-tubulin complex component 6;K16573//gamma-tubulin complex component 6
Ma04_g06400	High-affinity nitrate transporter 2	0.636	1.83	1.5409	1.41e-21	3.15e-22			K02575//MFS transporter, NNP family, nitrate/nitrite transporter+ko00910//Nitrogen metabolism;K02575//MFS transporter, NNP family, nitrate/nitrite transporter+ko00910//Nitrogen metabolism	GO:0071249//cellular response to nitrate;GO:0071229//cellular response to acid chemical;GO:0042221//response to chemical;GO:0006810//transport;GO:0010035//response to inorganic substance;GO:0006811//ion transport;GO:0071705//nitrogen compound transport;GO:0001101//response to acid chemical;GO:0051716//cellular response to stimulus;GO:0070887//cellular response to chemical stimulus;GO:1901699//cel…
Ma04_g06500	Putative uncharacterized protein	17.063	5.72	-1.56783	3.38e-39	4.48e-40				GO:0016021//integral component of membrane;GO:0016020//membrane;GO:0044425//membrane part;GO:0031224//intrinsic component of membrane;
Ma04_g06910	Uncharacterized protein	0.196	1.156	2.59649	2.83e-07	1.37e-07
Ma04_g06920	Calcium-dependent protein kinase 8	0.373	2.943	2.89766	1.17e-67	9.24e-69			K13412//calcium-dependent protein kinase [EC:2.7.11.1]+ko04626//Plant-pathogen interaction;K13412//calcium-dependent protein kinase [EC:2.7.11.1]+ko04626//Plant-pathogen interaction	GO:0032559//adenyl ribonucleotide binding;GO:0016301//kinase activity;GO:0032553//ribonucleotide binding;GO:0017076//purine nucleotide binding;GO:0097159//organic cyclic compound binding;GO:0003824//catalytic activity;GO:0016740//transferase activity;GO:0097367//carbohydrate derivative binding;GO:0046872//metal ion binding;GO:0036094//small molecule binding;GO:0043168//anion binding;GO:0016773//p…
Ma04_g07200	Probable indole-3-acetic acid-amido synthetase GH3	9.72	3.143	-1.6298	1.04e-123	4.66e-125			K14487//auxin responsive GH3 gene family+ko04075//Plant hormone signal transduction;K14487//auxin responsive GH3 gene family+ko04075//Plant hormone signal transduction
Ma04_g07490	Putative Beta-D-xylosidase 1	0.06	0.19	1.65538	2.71e-05	1.6e-05		PREDICTED: Vitis vinifera putative disease resistance protein RGA3-like (LOC100852663), mRNA.	K05349//beta-glucosidase [EC:3.2.1.21]+ko01100//Metabolic pathways+ko00500//Starch and sucrose metabolism+ko01110//Biosynthesis of secondary metabolites+ko00460//Cyanoamino acid metabolism+ko00940//Phenylpropanoid biosynthesis
Ma04_g08810	Protein REVERSION-TO-ETHYLENE SENSITIVITY1	16.2	36.893	1.16776	6.63e-232	1.52e-233			K20726//transmembrane protein 222+ko04016//MAPK signaling pathway - plant;K20726//transmembrane protein 222+ko04016//MAPK signaling pathway - plant;K20726//transmembrane protein 222+ko04016//MAPK signaling pathway - plant;K20726//transmembrane protein 222+ko04016//MAPK signaling pathway - plant	GO:0016021//integral component of membrane;GO:0031224//intrinsic component of membrane;GO:0044425//membrane part;GO:0016020//membrane;
Ma04_g08870	Uncharacterized protein	2.536	5.376	1.09829	2.63e-12	8.78e-13	WRKY		K13424//WRKY transcription factor 33+ko04626//Plant-pathogen interaction+ko04016//MAPK signaling pathway - plant;K18835//WRKY transcription factor 2+ko04626//Plant-pathogen interaction;K13424//WRKY transcription factor 33+ko04626//Plant-pathogen interaction+ko04016//MAPK signaling pathway - plant
Ma04_g08930	Putative Intracellular ribonuclease LX	1.276	0.296	-2.10395	2.61e-11	9.23e-12			K01166//ribonuclease T2 [EC:3.1.27.1];K01166//ribonuclease T2 [EC:3.1.27.1]	GO:0004519//endonuclease activity;GO:0016788//hydrolase activity, acting on ester bonds;GO:0097159//organic cyclic compound binding;GO:0003723//RNA binding;GO:0016894//endonuclease activity, active with either ribo- or deoxyribonucleic acids and producing 3'-phosphomonoesters;GO:0003824//catalytic activity;GO:1901363//heterocyclic compound binding;GO:0005488//binding;GO:0016892//endoribonuclease …
Ma04_g08990	zinc finger family protein, putative, expressed	0.033	0.733	4.65538	6.72e-07	3.36e-07			K15407//queuine tRNA-ribosyltransferase subunit QTRTD1 [EC:2.4.2.29];K14651//transcription initiation factor TFIID subunit 15+ko03022//Basal transcription factors;K15407//queuine tRNA-ribosyltransferase subunit QTRTD1 [EC:2.4.2.29];K14651//transcription initiation factor TFIID subunit 15+ko03022//Basal transcription factors
Ma04_g09070	Bidirectional sugar transporter SWEET4	0.563	0.016	-5.07594	4.58e-09	1.88e-09			K15382//solute carrier family 50 (sugar transporter);K15382//solute carrier family 50 (sugar transporter)	GO:0071702//organic substance transport;GO:0008643//carbohydrate transport;GO:0051234//establishment of localization;GO:0051179//localization;GO:0006810//transport;GO:0031224//intrinsic component of membrane;GO:0005886//plasma membrane;GO:0044464//cell part;GO:0016020//membrane;GO:0071944//cell periphery;GO:0044425//membrane part;GO:0016021//integral component of membrane;GO:0005623//cell;
Ma04_g09270	Putative heavy metal associated domain containing protein, expressed	31.946	70.263	1.14196	2.15e-152	7.79e-154			K04733//interleukin-1 receptor-associated kinase 4 [EC:2.7.11.1];K19307//25S rRNA (uracil2634-N3)-methyltransferase [EC:2.1.1.313];K10523//speckle-type POZ protein
Ma04_g09290	E3 ubiquitin-protein ligase RGLG1	5.73	12.366	1.02909	6.8e-70	5.17e-71			K16280//E3 ubiquitin-protein ligase RGLG [EC:2.3.2.27];K16280//E3 ubiquitin-protein ligase RGLG [EC:2.3.2.27];K16280//E3 ubiquitin-protein ligase RGLG [EC:2.3.2.27]
Ma04_g09550	Probable sarcosine oxidase	0.093	0.31	1.71453	1.63e-11	5.71e-12			K00306//sarcosine oxidase / L-pipecolate oxidase [EC:1.5.3.1 1.5.3.7]+ko00310//Lysine degradation+ko04146//Peroxisome+ko01100//Metabolic pathways+ko00260//Glycine, serine and threonine metabolism
Ma04_g09790	Probable inorganic phosphate transporter 1-10	0.586	1.99	1.76014	5.59e-34	8.4e-35			K08176//MFS transporter, PHS family, inorganic phosphate transporter;K08176//MFS transporter, PHS family, inorganic phosphate transporter
Ma04_g09820	3-hydroxy-3-methylglutaryl-coenzyme A reductase	0.886	1.783	1.04347	4.28e-12	1.45e-12			K00021//hydroxymethylglutaryl-CoA reductase (NADPH) [EC:1.1.1.34]+ko00900//Terpenoid backbone biosynthesis+ko01100//Metabolic pathways+ko01110//Biosynthesis of secondary metabolites;K00021//hydroxymethylglutaryl-CoA reductase (NADPH) [EC:1.1.1.34]+ko00900//Terpenoid backbone biosynthesis+ko01100//Metabolic pathways+ko01110//Biosynthesis of secondary metabolites
Ma04_g10410	Putative VQ motif-containing protein 13	2.523	6.083	1.29723	9.1e-18	2.34e-18
Ma04_g10440	Putative Protein SAWADEE HOMEODOMAIN HOMOLOG 1	0.486	1.153	1.31109	9.84e-07	4.99e-07
Ma04_g10530	Putative Bifunctional riboflavin kinase/FMN phosphatase	4.513	18.24	2.00991	1.27e-188	3.66e-190			K20884//riboflavin kinase / FMN hydrolase [EC:2.7.1.26 3.1.3.102]+ko00740//Riboflavin metabolism+ko01100//Metabolic pathways+ko01110//Biosynthesis of secondary metabolites;K20884//riboflavin kinase / FMN hydrolase [EC:2.7.1.26 3.1.3.102]+ko00740//Riboflavin metabolism+ko01100//Metabolic pathways+ko01110//Biosynthesis of secondary metabolites
Ma04_g10620	Dihydroflavonol-4-reductase	0.273	0.046	-2.63233	7.25e-05	4.5e-05			K13082//bifunctional dihydroflavonol 4-reductase/flavanone 4-reductase [EC:1.1.1.219 1.1.1.234]+ko01100//Metabolic pathways+ko01110//Biosynthesis of secondary metabolites+ko00941//Flavonoid biosynthesis;K13082//bifunctional dihydroflavonol 4-reductase/flavanone 4-reductase [EC:1.1.1.219 1.1.1.234]+ko01100//Metabolic pathways+ko01110//Biosynthesis of secondary metabolites+ko00941//Flavonoid biosyn…	GO:0003824//catalytic activity;GO:0050662//coenzyme binding;GO:0005488//binding;GO:0048037//cofactor binding;
Ma04_g10740	cytochrome P450, putative, expressed	1.246	3.643	1.363	1.59e-32	2.47e-33			K09587//steroid 22-alpha-hydroxylase [EC:1.14.13.-]+ko00905//Brassinosteroid biosynthesis+ko01100//Metabolic pathways+ko01110//Biosynthesis of secondary metabolites;K09587//steroid 22-alpha-hydroxylase [EC:1.14.13.-]+ko00905//Brassinosteroid biosynthesis+ko01100//Metabolic pathways+ko01110//Biosynthesis of secondary metabolites;K09587//steroid 22-alpha-hydroxylase [EC:1.14.13.-]+ko00905//Brassino…	GO:0016021//integral component of membrane;GO:0044425//membrane part;GO:0016020//membrane;GO:0031224//intrinsic component of membrane;GO:0005488//binding;GO:0046872//metal ion binding;GO:0097159//organic cyclic compound binding;GO:0043167//ion binding;GO:0003824//catalytic activity;GO:0043169//cation binding;GO:0005506//iron ion binding;GO:0020037//heme binding;GO:0046906//tetrapyrrole binding;GO…
Ma04_g10750	Cyclase-associated protein 1	0.833	2.476	1.57889	9.12e-26	1.76e-26			K17261//adenylyl cyclase-associated protein;K17261//adenylyl cyclase-associated protein	GO:0071840//cellular component organization or biogenesis;GO:0009987//cellular process;GO:0007010//cytoskeleton organization;GO:0006996//organelle organization;GO:0016043//cellular component organization;GO:0005515//protein binding;GO:0008092//cytoskeletal protein binding;GO:0005488//binding;GO:0003779//actin binding;
Ma04_g10810	UDP-glucose 6-dehydrogenase 4	0.726	0.34	-1.10877	1.34e-05	7.62e-06			K00012//UDPglucose 6-dehydrogenase [EC:1.1.1.22]+ko00520//Amino sugar and nucleotide sugar metabolism+ko00040//Pentose and glucuronate interconversions+ko01100//Metabolic pathways+ko00053//Ascorbate and aldarate metabolism;K00012//UDPglucose 6-dehydrogenase [EC:1.1.1.22]+ko00520//Amino sugar and nucleotide sugar metabolism+ko00040//Pentose and glucuronate interconversions+ko01100//Metabolic pathw…
Ma04_g11270	Dehydrin Xero 1	6.26	1.85	-1.69952	4.55e-21	1.03e-21				GO:0010035//response to inorganic substance;GO:0009415//response to water;GO:0042221//response to chemical;GO:0001101//response to acid chemical;GO:0050896//response to stimulus;GO:0006950//response to stress;GO:0009628//response to abiotic stimulus;GO:1901700//response to oxygen-containing compound;
Ma04_g11710	Glutathione S-transferase F11	21.353	4.363	-2.27697	7.78e-194	2.19e-195			K00799//glutathione S-transferase [EC:2.5.1.18]+ko00480//Glutathione metabolism;K00799//glutathione S-transferase [EC:2.5.1.18]+ko00480//Glutathione metabolism
Ma04_g11830	Hypothetical protein	0.113	0.29	1.41752	0.000114903	7.36e-05			K20184//vacuolar protein sorting-associated protein 41
Ma04_g12040	Ethylene-responsive transcription factor 1B	5.893	2.36	-1.30059	1.37e-17	3.55e-18	AP2-EREBP	Malus x domestica AP2 domain class transcription factor (AP2D43) mRNA, complete cds	K14516//ethylene-responsive transcription factor 1+ko04016//MAPK signaling pathway - plant+ko04075//Plant hormone signal transduction	GO:0097659//nucleic acid-templated transcription;GO:0016070//RNA metabolic process;GO:1901360//organic cyclic compound metabolic process;GO:0046483//heterocycle metabolic process;GO:0006139//nucleobase-containing compound metabolic process;GO:0044238//primary metabolic process;GO:0071704//organic substance metabolic process;GO:0032774//RNA biosynthetic process;GO:0008152//metabolic process;GO:000…
Ma04_g12810	Probable monogalactosyldiacylglycerol synthase 3, chloroplastic	0.733	0.333	-1.21524	8.73e-07	4.4e-07			K03715//1,2-diacylglycerol 3-beta-galactosyltransferase [EC:2.4.1.46]+ko01100//Metabolic pathways+ko00561//Glycerolipid metabolism;K03715//1,2-diacylglycerol 3-beta-galactosyltransferase [EC:2.4.1.46]+ko01100//Metabolic pathways+ko00561//Glycerolipid metabolism
Ma04_g13250	High-affinity nitrate transporter 2	0.153	1.58	3.38565	1.16e-37	1.6e-38			K02575//MFS transporter, NNP family, nitrate/nitrite transporter+ko00910//Nitrogen metabolism;K02575//MFS transporter, NNP family, nitrate/nitrite transporter+ko00910//Nitrogen metabolism
Ma04_g13260	Putative Myb-related protein Hv33	0.403	0.13	-1.66307	6.11e-08	2.77e-08	MYB		K09422//myb proto-oncogene protein, plant	GO:1901363//heterocyclic compound binding;GO:0097159//organic cyclic compound binding;GO:0003677//DNA binding;GO:0005488//binding;GO:0003676//nucleic acid binding;
Ma04_g13940	Cysteine proteinase inhibitor	1.506	0.743	-1.01017	0.000924311	0.000686016		LRR and NB-ARC domains-containing disease resistance protein (best arabidopsis hit)	K13899//cystatin-C	GO:0031224//intrinsic component of membrane;GO:0044425//membrane part;GO:0016021//integral component of membrane;GO:0016020//membrane;GO:0061134//peptidase regulator activity;GO:0004866//endopeptidase inhibitor activity;GO:0004857//enzyme inhibitor activity;GO:0098772//molecular function regulator;GO:0004869//cysteine-type endopeptidase inhibitor activity;GO:0030234//enzyme regulator activity;GO:…
Ma04_g13980	Polyol transporter 5	0.26	0.526	1.06886	0.000195598	0.000129494			K08150//MFS transporter, SP family, solute carrier family 2 (myo-inositol transporter), member 13;K08150//MFS transporter, SP family, solute carrier family 2 (myo-inositol transporter), member 13
Ma04_g14130	DUF538 domain containing protein, putative, expressed	8.663	21.853	1.34908	1.11e-53	1.08e-54			K07019//uncharacterized protein
Ma04_g14290	UDP-glucose 6-dehydrogenase 4	13.916	65.116	2.18667	0	0			K00012//UDPglucose 6-dehydrogenase [EC:1.1.1.22]+ko00520//Amino sugar and nucleotide sugar metabolism+ko00040//Pentose and glucuronate interconversions+ko01100//Metabolic pathways+ko00053//Ascorbate and aldarate metabolism;K00012//UDPglucose 6-dehydrogenase [EC:1.1.1.22]+ko00520//Amino sugar and nucleotide sugar metabolism+ko00040//Pentose and glucuronate interconversions+ko01100//Metabolic pathw…
Ma04_g14410	COBRA-like protein 4	1.476	0.08	-4.27388	4.01e-43	4.78e-44			K13172//serine/arginine repetitive matrix protein 2
Ma04_g14570	Leucine-rich repeat receptor-like serine/threonine-protein kinase BAM1	0.103	0.22	1.11844	0.000952137	0.000708612			K00924//;K00924//kinase [EC:2.7.1.-]
Ma04_g14880	DUF1645 domain containing protein, putative, expressed	1.636	0.673	-1.27798	1.99e-08	8.64e-09
Ma04_g14910	Protein RADIALIS-like 6	9.68	63.646	2.72446	0	0			K09522//DnaJ homolog subfamily C member 2
Ma04_g15060	Putative receptor protein kinase ZmPK1	9.38	1.653	-2.50078	5.05e-236	1.13e-237			K04733//interleukin-1 receptor-associated kinase 4 [EC:2.7.11.1]	GO:0009987//cellular process;GO:0006464//cellular protein modification process;GO:0036211//protein modification process;GO:0048544//recognition of pollen;GO:0044267//cellular protein metabolic process;GO:0006793//phosphorus metabolic process;GO:0008152//metabolic process;GO:0043170//macromolecule metabolic process;GO:0000003//reproduction;GO:0044238//primary metabolic process;GO:0071704//organic …
Ma04_g15660	retrotransposon protein, putative, unclassified, expressed	0.116	0.013	-3.32748	3.51e-08	1.56e-08			K15718//linoleate 9S-lipoxygenase [EC:1.13.11.58]+ko00591//Linoleic acid metabolism;K14638//solute carrier family 15 (peptide/histidine transporter), member 3/4;K13457//disease resistance protein RPM1+ko04626//Plant-pathogen interaction;K08247//methionine S-methyltransferase [EC:2.1.1.12]+ko00450//Selenocompound metabolism
Ma04_g17120	Cytochrome b56and DOMON domain-containing protein At5g47530	15.04	42.383	1.47543	0	0				GO:0055114//oxidation-reduction process;GO:0008152//metabolic process;GO:0031224//intrinsic component of membrane;GO:0016020//membrane;GO:0016021//integral component of membrane;GO:0044425//membrane part;
Ma04_g17130	Putative Cytochrome b56and DOMON domain-containing protein At5g47530	1.776	13.323	2.94479	2.19e-93	1.28e-94				GO:0008152//metabolic process;GO:0055114//oxidation-reduction process;GO:0031224//intrinsic component of membrane;GO:0016021//integral component of membrane;GO:0016020//membrane;GO:0044425//membrane part;
Ma04_g17170	Putative Pathogenesis-related genes transcriptional activator PTI6	5.093	2.303	-1.14151	1.91e-22	4.12e-23	AP2-EREBP		K13434//pathogenesis-related genes transcriptional activator PTI6+ko04626//Plant-pathogen interaction	GO:0009987//cellular process;GO:0044271//cellular nitrogen compound biosynthetic process;GO:0044237//cellular metabolic process;GO:0006139//nucleobase-containing compound metabolic process;GO:0044238//primary metabolic process;GO:0034654//nucleobase-containing compound biosynthetic process;GO:0071704//organic substance metabolic process;GO:1901362//organic cyclic compound biosynthetic process;GO:…
Ma04_g17220	Stigma/stylar cysteine-rich adhesin	269.473	42.026	-2.67644	0	0				GO:0051234//establishment of localization;GO:0010876//lipid localization;GO:0071702//organic substance transport;GO:0006869//lipid transport;GO:0033036//macromolecule localization;GO:0051179//localization;GO:0006810//transport;GO:0008289//lipid binding;GO:0005488//binding;
Ma04_g17850	Germin-like protein 3-8	1.566	3.14	1.02747	2.77e-08	1.22e-08		Leucine-rich repeat protein kinase family protein (best arabidopsis hit)	K11426//SET and MYND domain-containing protein;K00384//thioredoxin reductase (NADPH) [EC:1.8.1.9]+ko00450//Selenocompound metabolism
Ma04_g18010	AAA-ATPase ASD, mitochondrial	0.276	0.606	1.14717	0.000104932	6.68e-05			K08900//mitochondrial chaperone BCS1;K08900//mitochondrial chaperone BCS1
Ma04_g18020	AAA-ATPase ASD, mitochondrial	14.533	42.833	1.57311	0	0			K08900//mitochondrial chaperone BCS1
Ma04_g18220	Putative Protein NUCLEAR FUSION DEFECTIVE 4	6.013	2.846	-1.07514	1.1e-38	1.48e-39			K14794//ribosomal RNA-processing protein 12	GO:0051234//establishment of localization;GO:0051179//localization;GO:0055085//transmembrane transport;GO:0006810//transport;GO:0031224//intrinsic component of membrane;GO:0044425//membrane part;GO:0016020//membrane;GO:0016021//integral component of membrane;
Ma04_g18270	Cytokinin dehydrogenase 5	0	0.01	4.92226	0.000101883	6.47e-05			K00279//cytokinin dehydrogenase [EC:1.5.99.12]+ko00908//Zeatin biosynthesis
Ma04_g18590	Putative harpin-induced protein domain containing protein, expressed	1.543	0.476	-1.68035	4.04e-08	1.8e-08				GO:0016020//membrane;GO:0016021//integral component of membrane;GO:0031224//intrinsic component of membrane;GO:0044425//membrane part;
Ma04_g18750	Putative Phosphoenolpyruvate carboxylase kinase 2	16.66	7.286	-1.19762	1.08e-59	9.55e-61			K04515//calcium/calmodulin-dependent protein kinase (CaM kinase) II [EC:2.7.11.17];K08794//calcium/calmodulin-dependent protein kinase I [EC:2.7.11.17];K08794//calcium/calmodulin-dependent protein kinase I [EC:2.7.11.17];K04515//calcium/calmodulin-dependent protein kinase (CaM kinase) II [EC:2.7.11.17]	GO:0043168//anion binding;GO:0043167//ion binding;GO:0005488//binding;GO:0036094//small molecule binding;GO:0017076//purine nucleotide binding;GO:0005524//ATP binding;GO:0016740//transferase activity;GO:0032550//purine ribonucleoside binding;GO:0032555//purine ribonucleotide binding;GO:0097367//carbohydrate derivative binding;GO:0016301//kinase activity;GO:0016773//phosphotransferase activity, al…
Ma04_g18790	Probable LRR receptor-like serine/threonine-protein kinase At4g08850	4.94	13.486	1.47803	4.91e-85	3.12e-86		Leucine-rich repeat receptor-like protein kinase family protein (best arabidopsis hit)	K04733//interleukin-1 receptor-associated kinase 4 [EC:2.7.11.1];K04733//interleukin-1 receptor-associated kinase 4 [EC:2.7.11.1];K04733//interleukin-1 receptor-associated kinase 4 [EC:2.7.11.1]
Ma04_g18900	Abscisic acid 8'-hydroxylase 1	457.74	204.633	-1.17782	0	0			K09843//(+)-abscisic acid 8'-hydroxylase [EC:1.14.13.93]+ko00906//Carotenoid biosynthesis;K09843//(+)-abscisic acid 8'-hydroxylase [EC:1.14.13.93]+ko00906//Carotenoid biosynthesis;K09843//(+)-abscisic acid 8'-hydroxylase [EC:1.14.13.93]+ko00906//Carotenoid biosynthesis
Ma04_g19460	Uncharacterized protein	0.333	0.96	1.53509	0.000137289	8.9e-05			K20924//cellulose synthase-like protein [EC:2.4.1.-]
Ma04_g19590	Putative E3 ubiquitin-protein ligase Os04g0590900	1.733	0.733	-1.22349	5.13e-09	2.12e-09		PREDICTED: Vitis vinifera hypothetical protein LOC100250803 (LOC100250803), mRNA	K19041//E3 ubiquitin-protein ligase RNF38/44 [EC:2.3.2.27]	GO:0016020//membrane;GO:0044425//membrane part;GO:0016021//integral component of membrane;GO:0031224//intrinsic component of membrane;
Ma04_g19650	Abscisic acid receptor PYR1	1.5	4.91	1.72381	1.58e-32	2.47e-33			K14496//abscisic acid receptor PYR/PYL family+ko04016//MAPK signaling pathway - plant+ko04075//Plant hormone signal transduction
Ma04_g20330	UDP-glycosyltransferase 86A2	2.606	1.173	-1.14081	2.19e-14	6.55e-15			K13950//para-aminobenzoate synthetase [EC:2.6.1.85]+ko00790//Folate biosynthesis;K11820//N-hydroxythioamide S-beta-glucosyltransferase [EC:2.4.1.195]+ko00380//Tryptophan metabolism+ko00966//Glucosinolate biosynthesis+ko01110//Biosynthesis of secondary metabolites+ko01210//2-Oxocarboxylic acid metabolism;K13692//UDP-glucose:(indol-3-yl)acetate beta-D-glucosyltransferase [EC:2.4.1.121]
Ma04_g20390	nicotiana lesion-inducing like, putative, expressed	13.21	25.86	1.07119	2.1e-111	1.04e-112			K11673//actin-related protein 8	GO:0016020//membrane;GO:0044425//membrane part;GO:0016021//integral component of membrane;GO:0031224//intrinsic component of membrane;
Ma04_g20490	Uncharacterized protein	1.793	0.65	-1.4696	2.95e-10	1.11e-10			K22020//mucin-19
Ma04_g21020	Haloacid dehalogenase-like hydrolase domain-containing protein Sgpp	0.466	1.516	1.50795	2.29e-12	7.6e-13		pleiotropic drug resistance 11 (best arabidopsis hit)	K03006//DNA-directed RNA polymerase II subunit RPB1 [EC:2.7.7.6]+ko00230//Purine metabolism+ko03020//RNA polymerase+ko01100//Metabolic pathways+ko00240//Pyrimidine metabolism;K20884//riboflavin kinase / FMN hydrolase [EC:2.7.1.26 3.1.3.102]+ko00740//Riboflavin metabolism+ko01100//Metabolic pathways+ko01110//Biosynthesis of secondary metabolites;K20884//riboflavin kinase / FMN hydrolase [EC:2.7.1.…	GO:0008152//metabolic process;GO:0016787//hydrolase activity;GO:0003824//catalytic activity;
Ma04_g21160	Uncharacterized protein	36.32	9.593	-1.90953	9.8e-246	2.14e-247	AP2-EREBP	Malus x domestica AP2 domain class transcription factor (AP2D43) mRNA, complete cds	K09286//EREBP-like factor
Ma04_g21320	Putative Protein QUIRKY	1.21	3.536	1.56447	3.76e-54	3.64e-55			K04733//interleukin-1 receptor-associated kinase 4 [EC:2.7.11.1]
Ma04_g21340	Putative Shikimate O-hydroxycinnamoyltransferase	14.226	70.896	2.31244	0	0			K13065//shikimate O-hydroxycinnamoyltransferase [EC:2.3.1.133]+ko01100//Metabolic pathways+ko01110//Biosynthesis of secondary metabolites+ko00940//Phenylpropanoid biosynthesis+ko00941//Flavonoid biosynthesis+ko00945//Stilbenoid, diarylheptanoid and gingerol biosynthesis;K13065//shikimate O-hydroxycinnamoyltransferase [EC:2.3.1.133]+ko01100//Metabolic pathways+ko01110//Biosynthesis of secondary me…	GO:0003824//catalytic activity;GO:0016740//transferase activity;GO:0016747//transferase activity, transferring acyl groups other than amino-acyl groups;GO:0016746//transferase activity, transferring acyl groups;
Ma04_g21580	fiber protein Fb34, putative, expressed	0.616	0.203	-1.57344	0.000365254	0.000252777			K17987//next to BRCA1 gene 1 protein;K14306//nuclear pore complex protein Nup62+ko03013//RNA transport	GO:0044425//membrane part;GO:0016021//integral component of membrane;GO:0031224//intrinsic component of membrane;GO:0016020//membrane;
Ma04_g21630	Alpha-galactosidase	15.83	7.673	-1.11704	1.05e-122	4.74e-124			K07407//alpha-galactosidase [EC:3.2.1.22]+ko00603//Glycosphingolipid biosynthesis - globo and isoglobo series+ko00600//Sphingolipid metabolism+ko00052//Galactose metabolism+ko00561//Glycerolipid metabolism;K07407//alpha-galactosidase [EC:3.2.1.22]+ko00603//Glycosphingolipid biosynthesis - globo and isoglobo series+ko00600//Sphingolipid metabolism+ko00052//Galactose metabolism+ko00561//Glycerolipi…	GO:0043207//response to external biotic stimulus;GO:0009620//response to fungus;GO:0051240//positive regulation of multicellular organismal process;GO:0065007//biological regulation;GO:1905392//plant organ morphogenesis;GO:0009965//leaf morphogenesis;GO:2000243//positive regulation of reproductive process;GO:0009607//response to biotic stimulus;GO:0032502//developmental process;GO:2000241//regula…
Ma04_g21640	Putative Glutathione transferase GST 23	44.163	126.273	1.54171	0	0			K00799//glutathione S-transferase [EC:2.5.1.18]+ko00480//Glutathione metabolism;K00799//glutathione S-transferase [EC:2.5.1.18]+ko00480//Glutathione metabolism
Ma04_g21650	Miraculin	0.026	0.71	4.62624	2.91e-12	9.73e-13				GO:0005576//extracellular region;GO:0071944//cell periphery;GO:0030312//external encapsulating structure;GO:0005618//cell wall;GO:0005623//cell;GO:0048046//apoplast;GO:0044464//cell part;GO:0004857//enzyme inhibitor activity;GO:0004866//endopeptidase inhibitor activity;GO:0061134//peptidase regulator activity;GO:0098772//molecular function regulator;GO:0061135//endopeptidase regulator activity;GO…
Ma04_g21810	expressed protein	0.013	0.06	2.27456	0.000326823	0.000224414
Ma04_g21840	Uncharacterized protein	0.193	0.46	1.20417	0.000186328	0.000123017	C3H		K13107//RNA-binding motif protein, X-linked 2	GO:0043167//ion binding;GO:0005488//binding;GO:0043169//cation binding;GO:0046872//metal ion binding;
Ma04_g22010	Uncharacterized protein	0.093	0.373	2.01273	0.000855204	0.000630716
Ma04_g22020	Probable alpha-amylase 2	2.493	8.553	1.62497	4.49e-94	2.62e-95			K01176//alpha-amylase [EC:3.2.1.1]+ko01100//Metabolic pathways+ko00500//Starch and sucrose metabolism;K01176//alpha-amylase [EC:3.2.1.1]+ko01100//Metabolic pathways+ko00500//Starch and sucrose metabolism;K01176//alpha-amylase [EC:3.2.1.1]+ko01100//Metabolic pathways+ko00500//Starch and sucrose metabolism
Ma04_g22030	rho-GTPase-activating protein-related, putative, expressed	17.903	6.636	-1.42702	1.85e-79	1.25e-80			K18470//Rho GTPase-activating protein 1;K18470//Rho GTPase-activating protein 1;K22020//mucin-19
Ma04_g22080	Uncharacterized protein	14.34	30.15	1.06733	8.98e-178	2.77e-179			K13412//calcium-dependent protein kinase [EC:2.7.11.1]+ko04626//Plant-pathogen interaction;K13412//calcium-dependent protein kinase [EC:2.7.11.1]+ko04626//Plant-pathogen interaction	GO:0043169//cation binding;GO:0032549//ribonucleoside binding;GO:0003824//catalytic activity;GO:0001882//nucleoside binding;GO:0030554//adenyl nucleotide binding;GO:0036094//small molecule binding;GO:0016772//transferase activity, transferring phosphorus-containing groups;GO:0043167//ion binding;GO:0016301//kinase activity;GO:0032555//purine ribonucleotide binding;GO:0035639//purine ribonucleosid…
Ma04_g22120	Calcium-dependent protein kinase 29	11.51	23.656	1.05734	1.56e-138	6.24e-140			K13412//calcium-dependent protein kinase [EC:2.7.11.1]+ko04626//Plant-pathogen interaction;K13412//calcium-dependent protein kinase [EC:2.7.11.1]+ko04626//Plant-pathogen interaction;K13412//calcium-dependent protein kinase [EC:2.7.11.1]+ko04626//Plant-pathogen interaction;K13412//calcium-dependent protein kinase [EC:2.7.11.1]+ko04626//Plant-pathogen interaction	GO:0016772//transferase activity, transferring phosphorus-containing groups;GO:0005488//binding;GO:0043168//anion binding;GO:0043169//cation binding;GO:0000166//nucleotide binding;GO:0005509//calcium ion binding;GO:0097159//organic cyclic compound binding;GO:0016740//transferase activity;GO:0030554//adenyl nucleotide binding;GO:0004672//protein kinase activity;GO:0043167//ion binding;GO:0032555//…
Ma04_g22350	3-ketoacyl-CoA synthase 1	0.696	0.126	-2.43237	7.97e-15	2.34e-15			K15397//3-ketoacyl-CoA synthase [EC:2.3.1.199]+ko01110//Biosynthesis of secondary metabolites+ko00062//Fatty acid elongation
Ma04_g22380	Thaumatin-like protein 1	0.44	2.316	2.34473	6.29e-34	9.46e-35			K04733//interleukin-1 receptor-associated kinase 4 [EC:2.7.11.1];K12173//BRCA1-A complex subunit BRE+ko03440//Homologous recombination;K12173//BRCA1-A complex subunit BRE+ko03440//Homologous recombination;K04733//interleukin-1 receptor-associated kinase 4 [EC:2.7.11.1]
Ma04_g22390	Thaumatin-like protein 1a	0.396	1.166	1.53509	3.2e-11	1.14e-11			K04733//interleukin-1 receptor-associated kinase 4 [EC:2.7.11.1];K04733//interleukin-1 receptor-associated kinase 4 [EC:2.7.11.1];K12173//BRCA1-A complex subunit BRE+ko03440//Homologous recombination;K14297//nuclear pore complex protein Nup98-Nup96+ko03013//RNA transport;K04733//interleukin-1 receptor-associated kinase 4 [EC:2.7.11.1];K12173//BRCA1-A complex subunit BRE+ko03440//Homologous recomb…
Ma04_g22650	MLO-like protein 8	0.216	0.456	1.38823	4.49e-09	1.85e-09			K08472//mlo protein;K08472//mlo protein	GO:0009607//response to biotic stimulus;GO:0006950//response to stress;GO:0006952//defense response;GO:0050896//response to stimulus;GO:0016021//integral component of membrane;GO:0016020//membrane;GO:0044425//membrane part;GO:0031224//intrinsic component of membrane;GO:0005516//calmodulin binding;GO:0005488//binding;GO:0005515//protein binding;
Ma04_g22750	Elicitor-responsive protein 3	1.293	2.86	1.11106	3.04e-24	6.16e-25			K01803//triosephosphate isomerase (TIM) [EC:5.3.1.1]+ko00010//Glycolysis / Gluconeogenesis+ko01230//Biosynthesis of amino acids+ko01100//Metabolic pathways+ko00051//Fructose and mannose metabolism+ko01110//Biosynthesis of secondary metabolites+ko00710//Carbon fixation in photosynthetic organisms+ko01200//Carbon metabolism+ko00562//Inositol phosphate metabolism;K01803//triosephosphate isomerase (T…
Ma04_g22850	Uncharacterized protein	0.066	0.17	1.3573	6.28e-05	3.87e-05				GO:0016020//membrane;GO:0031224//intrinsic component of membrane;GO:0016021//integral component of membrane;GO:0044425//membrane part;GO:0003677//DNA binding;GO:1901363//heterocyclic compound binding;GO:0097159//organic cyclic compound binding;GO:0003676//nucleic acid binding;GO:0005488//binding;
Ma04_g23480	Uncharacterized protein	14.796	5.073	-1.53825	3.8e-36	5.44e-37
Ma04_g23580	Glutathione S-transferase U18	23.99	68.336	1.49847	2.44e-279	4.74e-281			K00799//glutathione S-transferase [EC:2.5.1.18]+ko00480//Glutathione metabolism;K00799//glutathione S-transferase [EC:2.5.1.18]+ko00480//Glutathione metabolism
Ma04_g23620	Putative expressed protein	0.316	0.12	-1.39447	0.000147895	9.63e-05			K19323//ataxin-10;K19323//ataxin-10
Ma04_g23660	Ethylene-responsive transcription factor ERF024	0.29	1.456	2.33345	1.22e-12	3.99e-13	AP2-EREBP	PREDICTED: Brachypodium distachyon disease resistance protein RPH8A-like (LOC100842838), mRNA.	K09286//EREBP-like factor	GO:0044237//cellular metabolic process;GO:0006725//cellular aromatic compound metabolic process;GO:0044238//primary metabolic process;GO:0034645//cellular macromolecule biosynthetic process;GO:0009987//cellular process;GO:1901362//organic cyclic compound biosynthetic process;GO:1901576//organic substance biosynthetic process;GO:0044249//cellular biosynthetic process;GO:0032774//RNA biosynthetic p…
Ma04_g23710	Heat stress transcription factor B-2c	1.653	4.506	1.4929	7.02e-24	1.44e-24	HSF		K09419//heat shock transcription factor, other eukaryote;K09419//heat shock transcription factor, other eukaryote
Ma04_g23980	Adenine phosphoribosyltransferase 3	1.45	5.15	1.94929	1.64e-93	9.58e-95			K15923//alpha-L-fucosidase 2 [EC:3.2.1.51]+ko00511//Other glycan degradation;K00759//adenine phosphoribosyltransferase [EC:2.4.2.7]+ko00230//Purine metabolism+ko01100//Metabolic pathways;K00759//adenine phosphoribosyltransferase [EC:2.4.2.7]+ko00230//Purine metabolism+ko01100//Metabolic pathways	GO:0071704//organic substance metabolic process;GO:0009113//purine nucleobase biosynthetic process;GO:0044237//cellular metabolic process;GO:0044238//primary metabolic process;GO:0006807//nitrogen compound metabolic process;GO:1901362//organic cyclic compound biosynthetic process;GO:0046112//nucleobase biosynthetic process;GO:0046483//heterocycle metabolic process;GO:0042440//pigment metabolic pr…
Ma04_g24060	Putative Uncharacterized protein At1g04910	0.053	0.133	1.21031	2.43e-06	1.28e-06				GO:0044425//membrane part;GO:0016020//membrane;GO:0031224//intrinsic component of membrane;GO:0016021//integral component of membrane;
Ma04_g24160	Homeobox-leucine zipper protein HAT2	25.116	6.64	-1.90456	4.19e-277	8.17e-279			K09338//homeobox-leucine zipper protein;K09338//homeobox-leucine zipper protein;K09338//homeobox-leucine zipper protein
Ma04_g24510	3-ketoacyl-CoA synthase 11	1.976	0.546	-2.13822	2.95e-49	3.13e-50			K15397//3-ketoacyl-CoA synthase [EC:2.3.1.199]+ko01110//Biosynthesis of secondary metabolites+ko00062//Fatty acid elongation;K15397//3-ketoacyl-CoA synthase [EC:2.3.1.199]+ko01110//Biosynthesis of secondary metabolites+ko00062//Fatty acid elongation	GO:0044283//small molecule biosynthetic process;GO:0044249//cellular biosynthetic process;GO:0016053//organic acid biosynthetic process;GO:0044237//cellular metabolic process;GO:0008610//lipid biosynthetic process;GO:0006631//fatty acid metabolic process;GO:0046394//carboxylic acid biosynthetic process;GO:0044255//cellular lipid metabolic process;GO:0006633//fatty acid biosynthetic process;GO:000…
Ma04_g24540	Uncharacterized protein	2.2	5.686	1.41066	6.11e-30	1.02e-30	WRKY	Arabidopsis thaliana WRKY19; transcription factor (WRKY19) mRNA, complete cds	K18835//WRKY transcription factor 2+ko04626//Plant-pathogen interaction;K18835//WRKY transcription factor 2+ko04626//Plant-pathogen interaction;K13424//WRKY transcription factor 33+ko04626//Plant-pathogen interaction+ko04016//MAPK signaling pathway - plant;K13424//WRKY transcription factor 33+ko04626//Plant-pathogen interaction+ko04016//MAPK signaling pathway - plant	GO:0044237//cellular metabolic process;GO:0016070//RNA metabolic process;GO:0071704//organic substance metabolic process;GO:0034641//cellular nitrogen compound metabolic process;GO:0090304//nucleic acid metabolic process;GO:0046483//heterocycle metabolic process;GO:0043170//macromolecule metabolic process;GO:0009058//biosynthetic process;GO:0009059//macromolecule biosynthetic process;GO:0034645//…
Ma04_g24610	Golgin candidate 5	0.02	0.046	1.19085	4.9e-05	2.98e-05		Arachis hypogaea clone AHF-205D04 NBS-LRR gene cluster, complete sequence.	K20286//TATA element modulatory factor
Ma04_g25500	Putative F-box protein At2g02240	0.356	0.84	1.21316	6.63e-06	3.64e-06			K08235//xyloglucan:xyloglucosyl transferase [EC:2.4.1.207];K04733//interleukin-1 receptor-associated kinase 4 [EC:2.7.11.1];K04733//interleukin-1 receptor-associated kinase 4 [EC:2.7.11.1]
Ma04_g25730	Hexose carrier protein HEX6	1.49	3.496	1.23724	7.28e-24	1.49e-24		NB-ARC domain-containing disease resistance protein (best arabidopsis hit); disease resistance protein RPM1, putative (best rice hit)	K16055//trehalose 6-phosphate synthase/phosphatase [EC:2.4.1.15 3.1.3.12]+ko01100//Metabolic pathways+ko00500//Starch and sucrose metabolism;K08150//MFS transporter, SP family, solute carrier family 2 (myo-inositol transporter), member 13;K08150//MFS transporter, SP family, solute carrier family 2 (myo-inositol transporter), member 13	GO:0044425//membrane part;GO:0016021//integral component of membrane;GO:0016020//membrane;GO:0031224//intrinsic component of membrane;GO:0005215//transporter activity;GO:0022857//transmembrane transporter activity;
Ma04_g25920	Putative Exopolygalacturonase (Fragment)	0.25	0.543	1.12342	0.000295809	0.000201462			K01213//galacturan 1,4-alpha-galacturonidase [EC:3.2.1.67]+ko00040//Pentose and glucuronate interconversions+ko01100//Metabolic pathways
Ma04_g26080	Ubiquitin-conjugating enzyme E2-17 kDa	9.313	28.56	1.5947	3.65e-124	1.63e-125			K06689//ubiquitin-conjugating enzyme E2 D [EC:2.3.2.23]+ko04141//Protein processing in endoplasmic reticulum+ko04120//Ubiquitin mediated proteolysis;K06689//ubiquitin-conjugating enzyme E2 D [EC:2.3.2.23]+ko04141//Protein processing in endoplasmic reticulum+ko04120//Ubiquitin mediated proteolysis	GO:0035639//purine ribonucleoside triphosphate binding;GO:0000166//nucleotide binding;GO:0001882//nucleoside binding;GO:0043168//anion binding;GO:0017076//purine nucleotide binding;GO:0005488//binding;GO:0032555//purine ribonucleotide binding;GO:0032550//purine ribonucleoside binding;GO:0001883//purine nucleoside binding;GO:0097367//carbohydrate derivative binding;GO:0005524//ATP binding;GO:00325…
Ma04_g26450	Putative F-box protein SKIP23	1.303	0	-8.17186	8.35e-31	1.36e-31
Ma04_g26500	coiled-coil domain-containing protein 90A, mitochondrial precursor, putative, expressed	0.896	0.366	-1.30433	2.07e-12	6.85e-13			K03686//molecular chaperone DnaJ;K03686//molecular chaperone DnaJ	GO:0044425//membrane part;GO:0016021//integral component of membrane;GO:0031224//intrinsic component of membrane;GO:0016020//membrane;
Ma04_g26520	coiled-coil domain-containing protein 90A, mitochondrial precursor, putative, expressed	0.496	0.14	-1.82659	5.29e-05	3.23e-05			K03686//molecular chaperone DnaJ	GO:0044425//membrane part;GO:0016021//integral component of membrane;GO:0031224//intrinsic component of membrane;GO:0016020//membrane;
Ma04_g26580	Endoglucanase 24	0.676	0.13	-1.9493	3.68e-12	1.24e-12			K01179//endoglucanase [EC:3.2.1.4]+ko01100//Metabolic pathways+ko00500//Starch and sucrose metabolism;K01179//endoglucanase [EC:3.2.1.4]+ko01100//Metabolic pathways+ko00500//Starch and sucrose metabolism	GO:0005975//carbohydrate metabolic process;GO:0008152//metabolic process;GO:0044238//primary metabolic process;GO:0071704//organic substance metabolic process;GO:0031224//intrinsic component of membrane;GO:0016020//membrane;GO:0016021//integral component of membrane;GO:0044425//membrane part;GO:0003824//catalytic activity;GO:0016798//hydrolase activity, acting on glycosyl bonds;GO:0016787//hydrol…
Ma04_g26680	Probable receptor-like protein kinase At2g42960	1.38	0.596	-1.16104	1.89e-13	5.9e-14			K04733//interleukin-1 receptor-associated kinase 4 [EC:2.7.11.1];K04733//interleukin-1 receptor-associated kinase 4 [EC:2.7.11.1];K04733//interleukin-1 receptor-associated kinase 4 [EC:2.7.11.1]
Ma04_g26840	Putative UDP-glycosyltransferase 73C3	0	0.16	5.23186	1.31e-05	7.45e-06			K13496//UDP-glucosyl transferase 73C [EC:2.4.1.-]+ko01110//Biosynthesis of secondary metabolites
Ma04_g27400	Probable aquaporin PIP2-2	49.383	115.266	1.23859	0	0			K09872//aquaporin PIP;K09872//aquaporin PIP
Ma04_g27940	Cysteine synthase	148.426	348.88	1.23683	0	0			K01738//cysteine synthase A [EC:2.5.1.47]+ko00920//Sulfur metabolism+ko01230//Biosynthesis of amino acids+ko01100//Metabolic pathways+ko01110//Biosynthesis of secondary metabolites+ko00270//Cysteine and methionine metabolism+ko01200//Carbon metabolism;K01738//cysteine synthase A [EC:2.5.1.47]+ko00920//Sulfur metabolism+ko01230//Biosynthesis of amino acids+ko01100//Metabolic pathways+ko01110//Bios…	GO:0071704//organic substance metabolic process;GO:0044238//primary metabolic process;GO:0009069//serine family amino acid metabolic process;GO:0006807//nitrogen compound metabolic process;GO:0044237//cellular metabolic process;GO:0044283//small molecule biosynthetic process;GO:1901576//organic substance biosynthetic process;GO:1901564//organonitrogen compound metabolic process;GO:0019344//cystei…
Ma04_g28150	Putative C1-like domain containing protein, expressed	0.33	1.063	1.68138	4.95e-07	2.44e-07		NB-ARC domain-containing disease resistance protein (best arabidopsis hit)	K03283//heat shock 70kDa protein 1/8+ko03040//Spliceosome+ko04144//Endocytosis+ko04141//Protein processing in endoplasmic reticulum;K17609//nucleoredoxin [EC:1.8.1.8];K03283//heat shock 70kDa protein 1/2/6/8+ko03040//Spliceosome+ko04144//Endocytosis+ko04141//Protein processing in endoplasmic reticulum	GO:0016021//integral component of membrane;GO:0044425//membrane part;GO:0016020//membrane;GO:0031224//intrinsic component of membrane;
Ma04_g28450	expressed protein	1.63	0.216	-2.91447	1.69e-19	4.08e-20
Ma04_g28660	Probable beta-1,4-xylosyltransferase IRX9H	1.02	2.12	1.08904	4.9e-15	1.42e-15			K20869//putative beta-1,4-xylosyltransferase IRX9 [EC:2.4.2.-];K20869//putative beta-1,4-xylosyltransferase IRX9 [EC:2.4.2.-];K20869//putative beta-1,4-xylosyltransferase IRX9 [EC:2.4.2.-]	GO:0071840//cellular component organization or biogenesis;GO:0071554//cell wall organization or biogenesis;GO:0016043//cellular component organization;GO:0009987//cellular process;GO:0045229//external encapsulating structure organization;GO:0071555//cell wall organization;GO:0044424//intracellular part;GO:0005794//Golgi apparatus;GO:0000139//Golgi membrane;GO:0043229//intracellular organelle;GO:0…
Ma04_g28740	40S ribosomal protein S28	12.586	28.326	1.18996	9.83e-41	1.25e-41			K02979//small subunit ribosomal protein S28e+ko03010//Ribosome;K02979//small subunit ribosomal protein S28e+ko03010//Ribosome	GO:1901566//organonitrogen compound biosynthetic process;GO:0006807//nitrogen compound metabolic process;GO:0009059//macromolecule biosynthetic process;GO:1901564//organonitrogen compound metabolic process;GO:0043603//cellular amide metabolic process;GO:0043604//amide biosynthetic process;GO:0019538//protein metabolic process;GO:0006518//peptide metabolic process;GO:0044260//cellular macromolecul…
Ma04_g28940	Purple acid phosphatase 2	1.386	6.356	2.20888	5.38e-105	2.82e-106			K14407//cleavage stimulation factor subunit 2+ko03015//mRNA surveillance pathway;K15400//omega-hydroxypalmitate O-feruloyl transferase [EC:2.3.1.188]+ko00073//Cutin, suberine and wax biosynthesis	GO:0044425//membrane part;GO:0016021//integral component of membrane;GO:0031224//intrinsic component of membrane;GO:0016020//membrane;GO:0042578//phosphoric ester hydrolase activity;GO:0016791//phosphatase activity;GO:0016787//hydrolase activity;GO:0046872//metal ion binding;GO:0016788//hydrolase activity, acting on ester bonds;GO:0003993//acid phosphatase activity;GO:0043167//ion binding;GO:0043…
Ma04_g28980	Uncharacterized protein	1.486	6.15	1.99477	2.26e-28	3.99e-29
Ma04_g28990	Uncharacterized protein	1.733	7.56	2.16628	1.21e-23	2.5e-24
Ma04_g29000	Uncharacterized protein	1.55	8.416	2.48038	1.76e-58	1.59e-59
Ma04_g29010	Uncharacterized protein	1.723	6.116	1.83539	2.03e-22	4.39e-23
Ma04_g29120	Calmodulin	0.873	2.146	1.127	7.75e-09	3.24e-09			K13448//calcium-binding protein CML+ko04626//Plant-pathogen interaction;K13448//calcium-binding protein CML+ko04626//Plant-pathogen interaction;K13448//calcium-binding protein CML+ko04626//Plant-pathogen interaction	GO:0005488//binding;GO:0046872//metal ion binding;GO:0043169//cation binding;GO:0005509//calcium ion binding;GO:0043167//ion binding;
Ma04_g29180	choline transporter-related, putative, expressed	0.156	0.486	1.67049	3.66e-06	1.96e-06				GO:0016020//membrane;GO:0031224//intrinsic component of membrane;GO:0044425//membrane part;GO:0016021//integral component of membrane;
Ma04_g29430	Peroxisomal (S)-2-hydroxy-acid oxidase GLO1	0.136	0.373	1.4521	0.000855083	0.000630571			K11517//(S)-2-hydroxy-acid oxidase [EC:1.1.3.15]+ko04146//Peroxisome+ko01100//Metabolic pathways+ko01110//Biosynthesis of secondary metabolites+ko01200//Carbon metabolism+ko00630//Glyoxylate and dicarboxylate metabolism	GO:0003824//catalytic activity;GO:0043167//ion binding;GO:1901363//heterocyclic compound binding;GO:0010181//FMN binding;GO:0000166//nucleotide binding;GO:0005488//binding;GO:0032553//ribonucleotide binding;GO:1901265//nucleoside phosphate binding;GO:0043168//anion binding;GO:0097159//organic cyclic compound binding;GO:0036094//small molecule binding;GO:0048037//cofactor binding;GO:0016491//oxido…
Ma04_g29540	Auxin-responsive protein SAUR71	0.506	1.446	1.56172	0.000265208	0.000179205			K14488//SAUR family protein+ko04075//Plant hormone signal transduction
Ma04_g29550	Putative NAC domain-containing protein 68	0.893	3.633	2.06062	2.13e-30	3.5e-31	NAC	NAC domain containing protein 90 (best arabidopsis hit); NBS-LRR disease resistance protein, putative, expressed (best rice hit)	K03094//S-phase kinase-associated protein 1+ko04141//Protein processing in endoplasmic reticulum+ko04120//Ubiquitin mediated proteolysis;K12581//CCR4-NOT transcription complex subunit 7/8+ko03018//RNA degradation;K01054//acylglycerol lipase [EC:3.1.1.23]+ko01100//Metabolic pathways+ko00561//Glycerolipid metabolism;K03094//S-phase kinase-associated protein 1+ko04141//Protein processing in endoplas…	GO:1901360//organic cyclic compound metabolic process;GO:0034654//nucleobase-containing compound biosynthetic process;GO:0031326//regulation of cellular biosynthetic process;GO:2001141//regulation of RNA biosynthetic process;GO:0019219//regulation of nucleobase-containing compound metabolic process;GO:2000112//regulation of cellular macromolecule biosynthetic process;GO:0051171//regulation of nit…
Ma04_g29570	Putative Probable BOI-related E3 ubiquitin-protein ligase 3	2.963	1.253	-1.83405	5.05e-100	2.76e-101			K19042//E3 ubiquitin-protein ligase BOI and related proteins [EC:2.3.2.27];K19042//E3 ubiquitin-protein ligase BOI and related proteins [EC:2.3.2.27];K19042//E3 ubiquitin-protein ligase BOI and related proteins [EC:2.3.2.27];K19042//E3 ubiquitin-protein ligase BOI and related proteins [EC:2.3.2.27]
Ma04_g29640	Pathogenesis-related protein 1	0.386	3.576	3.24993	3.3e-28	5.87e-29			K13449//pathogenesis-related protein 1+ko04626//Plant-pathogen interaction+ko04016//MAPK signaling pathway - plant+ko04075//Plant hormone signal transduction	GO:0005576//extracellular region;
Ma04_g29760	Putative Transcription factor bHLH84	0.03	0.196	2.74849	0.000262635	0.000177364
Ma04_g29870	Uncharacterized protein	0.826	1.843	1.08493	2.14e-17	5.6e-18	WRKY		K18835//WRKY transcription factor 2+ko04626//Plant-pathogen interaction;K18835//WRKY transcription factor 2+ko04626//Plant-pathogen interaction;K18835//WRKY transcription factor 2+ko04626//Plant-pathogen interaction;K18835//WRKY transcription factor 2+ko04626//Plant-pathogen interaction;K18835//WRKY transcription factor 2+ko04626//Plant-pathogen interaction	GO:0097659//nucleic acid-templated transcription;GO:0032774//RNA biosynthetic process;GO:1901576//organic substance biosynthetic process;GO:0034645//cellular macromolecule biosynthetic process;GO:0006725//cellular aromatic compound metabolic process;GO:0018130//heterocycle biosynthetic process;GO:0009059//macromolecule biosynthetic process;GO:0044237//cellular metabolic process;GO:0009987//cellul…
Ma04_g30050	Putative Uncharacterized protein	2.123	0.37	-2.51112	2.34e-85	1.48e-86			K17506//protein phosphatase 1L [EC:3.1.3.16];K10747//DNA ligase 1 [EC:6.5.1.1 6.5.1.6 6.5.1.7]+ko03420//Nucleotide excision repair+ko03030//DNA replication+ko03410//Base excision repair+ko03430//Mismatch repair	GO:0046916//cellular transition metal ion homeostasis;GO:0065008//regulation of biological quality;GO:0006873//cellular ion homeostasis;GO:0050801//ion homeostasis;GO:0006812//cation transport;GO:0006875//cellular metal ion homeostasis;GO:0048878//chemical homeostasis;GO:0055065//metal ion homeostasis;GO:0098771//inorganic ion homeostasis;GO:0042592//homeostatic process;GO:0019725//cellular homeo…
Ma04_g30090	EXS family protein, putative, expressed	0.013	0.043	2.01153	0.000863359	0.000637124			K09598//signal peptide peptidase-like 3 [EC:3.4.23.-]
Ma04_g30240	Putative La-related protein 6C	0.34	0.726	1.10172	0.000403899	0.000281546			K15191//La-related protein 7;K15191//La-related protein 7
Ma04_g30460	Putative Cysteine-rich repeat secretory protein 38	1.213	4.44	1.89852	1.58e-27	2.88e-28		cysteine-rich RLK (RECEPTOR-like protein kinase) 10 (best arabidopsis hit)	K04733//interleukin-1 receptor-associated kinase 4 [EC:2.7.11.1]
Ma04_g30530	SPX domain-containing protein 3	0.453	0.126	-2.07594	5.86e-05	3.59e-05			K14430//phosphate transporter	GO:0051716//cellular response to stimulus;GO:0031669//cellular response to nutrient levels;GO:0006950//response to stress;GO:0009991//response to extracellular stimulus;GO:0016036//cellular response to phosphate starvation;GO:0007154//cell communication;GO:0031668//cellular response to extracellular stimulus;GO:0050896//response to stimulus;GO:0009987//cellular process;GO:0071496//cellular respon…
Ma04_g30680	Probable trehalose-phosphate phosphatase 6	0.4	0.08	-2.25151	4.87e-07	2.4e-07			K01087//trehalose 6-phosphate phosphatase [EC:3.1.3.12]+ko01100//Metabolic pathways+ko00500//Starch and sucrose metabolism;K01087//trehalose 6-phosphate phosphatase [EC:3.1.3.12]+ko01100//Metabolic pathways+ko00500//Starch and sucrose metabolism	GO:0046351//disaccharide biosynthetic process;GO:0044249//cellular biosynthetic process;GO:0044262//cellular carbohydrate metabolic process;GO:0071704//organic substance metabolic process;GO:0008152//metabolic process;GO:0034637//cellular carbohydrate biosynthetic process;GO:0009312//oligosaccharide biosynthetic process;GO:0009311//oligosaccharide metabolic process;GO:0016051//carbohydrate biosyn…
Ma04_g30760	WAT1-related protein At4g08290	1.083	2.223	1.02533	2.47e-09	1e-09			K00801//farnesyl-diphosphate farnesyltransferase [EC:2.5.1.21]+ko00909//Sesquiterpenoid and triterpenoid biosynthesis+ko01100//Metabolic pathways+ko01110//Biosynthesis of secondary metabolites+ko00100//Steroid biosynthesis;K17500//integrin-linked kinase-associated serine/threonine phosphatase 2C [EC:3.1.3.16];K07874//Ras-related protein Rab-1A	GO:0031224//intrinsic component of membrane;GO:0016021//integral component of membrane;GO:0044425//membrane part;GO:0016020//membrane;GO:0022857//transmembrane transporter activity;GO:0005215//transporter activity;
Ma04_g30850	Putative Protein SAR DEFICIENT 1	0.346	1.346	1.87402	2.19e-20	5.12e-21			K21989//calcium permeable stress-gated cation channel;K21989//calcium permeable stress-gated cation channel	GO:0050896//response to stimulus;GO:0006950//response to stress;GO:0005515//protein binding;GO:0005488//binding;GO:0005516//calmodulin binding;
Ma04_g31030	Uncharacterized protein	0.15	0.35	1.26207	5.73e-05	3.52e-05			K04728//ataxia telangiectasia mutated family protein [EC:2.7.11.1]+ko03440//Homologous recombination;K17398//DNA (cytosine-5)-methyltransferase 3A [EC:2.1.1.37]+ko01100//Metabolic pathways+ko00270//Cysteine and methionine metabolism
Ma04_g31250	Uncharacterized protein	0.023	0.08	1.59649	0.000177243	0.00011658			K15082//DNA repair protein RAD7
Ma04_g31320	Uncharacterized protein	0.366	0.166	-1.1625	2.22e-05	1.29e-05
Ma04_g31490	1-aminocyclopropane-1-carboxylate synthase	0.01	0.31	5.05592	6.86e-09	2.86e-09			K20772//1-aminocyclopropane-1-carboxylate synthase 1/2/6 [EC:4.4.1.14]+ko04016//MAPK signaling pathway - plant+ko01100//Metabolic pathways+ko01110//Biosynthesis of secondary metabolites+ko00270//Cysteine and methionine metabolism;K20772//1-aminocyclopropane-1-carboxylate synthase 1/2/6 [EC:4.4.1.14]+ko04016//MAPK signaling pathway - plant+ko01100//Metabolic pathways+ko01110//Biosynthesis of secon…	GO:0008152//metabolic process;GO:0009058//biosynthetic process;GO:0043168//anion binding;GO:0005488//binding;GO:0043167//ion binding;GO:0048037//cofactor binding;GO:0030170//pyridoxal phosphate binding;GO:0097159//organic cyclic compound binding;GO:1901363//heterocyclic compound binding;GO:0003824//catalytic activity;
Ma04_g31700	Uncharacterized protein	1.09	3.833	1.82345	8.11e-16	2.27e-16
Ma04_g31710	RMD5 homolog A, putative, expressed	0.756	0.226	-1.75097	1.77e-09	7.12e-10			K18624//macrophage erythroblast attacher;K18624//macrophage erythroblast attacher;K18624//macrophage erythroblast attacher	GO:0043169//cation binding;GO:0005488//binding;GO:0046872//metal ion binding;GO:0043167//ion binding;
Ma04_g31740	Putative Phenolic glucoside malonyltransferase 2	1.226	4.046	1.73878	4.3e-48	4.65e-49			K13264//isoflavone 7-O-glucoside-6''-O-malonyltransferase [EC:2.3.1.115]+ko00943//Isoflavonoid biosynthesis+ko00944//Flavone and flavonol biosynthesis;K14329//agmatine coumaroyltransferase [EC:2.3.1.64 2.3.1.-]+ko00330//Arginine and proline metabolism	GO:0003824//catalytic activity;GO:0016740//transferase activity;GO:0016747//transferase activity, transferring acyl groups other than amino-acyl groups;GO:0016746//transferase activity, transferring acyl groups;
Ma04_g31860	heavy-metal-associated domain-containing protein, putative, expressed	5.283	1.743	-1.52381	2.01e-15	5.73e-16			K01623//fructose-bisphosphate aldolase, class I [EC:4.1.2.13]+ko00010//Glycolysis / Gluconeogenesis+ko00030//Pentose phosphate pathway+ko01230//Biosynthesis of amino acids+ko01100//Metabolic pathways+ko00051//Fructose and mannose metabolism+ko01110//Biosynthesis of secondary metabolites+ko00710//Carbon fixation in photosynthetic organisms+ko01200//Carbon metabolism;K10572//inositol-pentakisphosph…	GO:0051179//localization;GO:0051234//establishment of localization;GO:0030001//metal ion transport;GO:0006811//ion transport;GO:0006810//transport;GO:0006812//cation transport;GO:0043167//ion binding;GO:0046872//metal ion binding;GO:0043169//cation binding;GO:0005488//binding;
Ma04_g31940	Alcohol dehydrogenase-like 6	2.63	5.45	1.02021	2.63e-25	5.18e-26			K00001//alcohol dehydrogenase [EC:1.1.1.1]+ko00010//Glycolysis / Gluconeogenesis+ko00350//Tyrosine metabolism+ko01100//Metabolic pathways+ko01110//Biosynthesis of secondary metabolites+ko00071//Fatty acid degradation;K00001//alcohol dehydrogenase [EC:1.1.1.1]+ko00010//Glycolysis / Gluconeogenesis+ko00350//Tyrosine metabolism+ko01100//Metabolic pathways+ko01110//Biosynthesis of secondary metabolit…	GO:0046914//transition metal ion binding;GO:0016491//oxidoreductase activity;GO:0003824//catalytic activity;GO:0043167//ion binding;GO:0046872//metal ion binding;GO:0043169//cation binding;GO:0008270//zinc ion binding;GO:0005488//binding;
Ma04_g32070	Putative Uncharacterized protein At4g08330, chloroplastic	6.593	12.853	1.00127	3.77e-27	6.98e-28			K07305//peptide-methionine (R)-S-oxide reductase [EC:1.8.4.12];K18749//protein LSM14
Ma04_g32140	Thaumatin-like protein 1	0.01	0.12	3.81888	0.000420241	0.000293923		Arabidopsis thaliana putative receptor serine	K04733//interleukin-1 receptor-associated kinase 4 [EC:2.7.11.1];K12173//BRCA1-A complex subunit BRE+ko03440//Homologous recombination;K04733//interleukin-1 receptor-associated kinase 4 [EC:2.7.11.1]
Ma04_g32180	3-ketoacyl-CoA synthase 1	1.296	2.693	1.06327	2.64e-16	7.25e-17			K15397//3-ketoacyl-CoA synthase [EC:2.3.1.199]+ko01110//Biosynthesis of secondary metabolites+ko00062//Fatty acid elongation
Ma04_g32290	Putative Phytosulfokine receptor 1	0.203	0.69	1.79353	6.29e-10	2.43e-10			K20718//LRR receptor-like serine/threonine-protein kinase ERECTA [EC:2.7.11.1]+ko04016//MAPK signaling pathway - plant;K13415//protein brassinosteroid insensitive 1 [EC:2.7.10.1 2.7.11.1]+ko04075//Plant hormone signal transduction;K20718//LRR receptor-like serine/threonine-protein kinase ERECTA [EC:2.7.11.1]+ko04016//MAPK signaling pathway - plant;K13420//LRR receptor-like serine/threonine-protei…	GO:0016021//integral component of membrane;GO:0031224//intrinsic component of membrane;GO:0016020//membrane;GO:0044425//membrane part;
Ma04_g32300	Putative Phytosulfokine receptor 1	0.47	1.14	1.29741	1.35e-09	5.38e-10			K20718//LRR receptor-like serine/threonine-protein kinase ERECTA [EC:2.7.11.1]+ko04016//MAPK signaling pathway - plant;K13415//protein brassinosteroid insensitive 1 [EC:2.7.10.1 2.7.11.1]+ko04075//Plant hormone signal transduction
Ma04_g32760	Putative Receptor-like protein 12	1.486	3.423	1.22369	1.64e-39	2.16e-40			K13466//EIX receptor 1/2+ko04626//Plant-pathogen interaction;K04567//lysyl-tRNA synthetase, class II [EC:6.1.1.6]+ko00970//Aminoacyl-tRNA biosynthesis;K13465//ethylene-1,4-beta-xylanase [EC:3.2.1.8]+ko04626//Plant-pathogen interaction
Ma04_g32830	Tubulin beta-7 chain	37.033	12.923	-1.51814	0	0		STRUBBELIG-receptor family 8 (best arabidopsis hit); STRUBBELIG-RECEPTOR FAMILY 7 precursor, putative, expressed (best rice hit)	K07375//tubulin beta+ko04145//Phagosome	GO:0007017//microtubule-based process;GO:0009987//cellular process;GO:0044446//intracellular organelle part;GO:0044430//cytoskeletal part;GO:0005622//intracellular;GO:0099080//supramolecular complex;GO:0044422//organelle part;GO:0099513//polymeric cytoskeletal fiber;GO:0005856//cytoskeleton;GO:0005874//microtubule;GO:0015630//microtubule cytoskeleton;GO:0043226//organelle;GO:0044464//cell part;GO…
Ma04_g32860	Cytochrome P450 86A2	0.05	0.22	2.22098	1.12e-05	6.32e-06			K15398//fatty acid omega-hydroxylase [EC:1.14.-.-]+ko01100//Metabolic pathways+ko00073//Cutin, suberine and wax biosynthesis;K15398//fatty acid omega-hydroxylase [EC:1.14.-.-]+ko01100//Metabolic pathways+ko00073//Cutin, suberine and wax biosynthesis	GO:1901363//heterocyclic compound binding;GO:0046872//metal ion binding;GO:0046906//tetrapyrrole binding;GO:0043169//cation binding;GO:0005488//binding;GO:0004497//monooxygenase activity;GO:0046914//transition metal ion binding;GO:0016705//oxidoreductase activity, acting on paired donors, with incorporation or reduction of molecular oxygen;GO:0005506//iron ion binding;GO:0003824//catalytic activi…
Ma04_g32900	ATP-dependent DNA helicase SRS2-like protein At4g25120	0.033	0.003	-3.89536	1.82e-13	5.7e-14
Ma04_g33240	Putative ripening-related protein 1	0.513	1.633	1.69958	1.55e-08	6.66e-09			K04733//interleukin-1 receptor-associated kinase 4 [EC:2.7.11.1]
Ma04_g33380	Putative Lipid transfer protein EARLI 1	2.2	0.82	-1.41474	1.01e-06	5.11e-07			K02883//large subunit ribosomal protein L18e+ko03010//Ribosome;K11855//ubiquitin carboxyl-terminal hydrolase 36/42 [EC:3.4.19.12]
Ma04_g33390	Putative pEARLI1-like lipid transfer protein 2	0.413	0.076	-2.44791	0.000345226	0.000238084			K02883//large subunit ribosomal protein L18e+ko03010//Ribosome;K11855//ubiquitin carboxyl-terminal hydrolase 36/42 [EC:3.4.19.12]
Ma04_g33410	14 kDa proline-rich protein DC2	88.25	43.16	-1.02361	1.38e-162	4.65e-164			K02883//large subunit ribosomal protein L18e+ko03010//Ribosome;K11855//ubiquitin carboxyl-terminal hydrolase 36/42 [EC:3.4.19.12]
Ma04_g33460	Putative QWRF motif-containing protein 7	0.553	0.033	-4.10395	3.49e-12	1.17e-12			K02184//formin 2;K14709//solute carrier family 39 (zinc transporter), member 1/2/3
Ma04_g33500	Putative Probable LRR receptor-like serine/threonine-protein kinase At4g20940	9.89	2.57	-1.9363	2.99e-71	2.22e-72		Oryza sativa Japonica Group Os06g0544100 (Os06g0544100) mRNA, complete cds	K20718//LRR receptor-like serine/threonine-protein kinase ERECTA [EC:2.7.11.1]+ko04016//MAPK signaling pathway - plant
Ma04_g33510	Uncharacterized protein	0.66	0.09	-2.86294	1.23e-11	4.29e-12	SBP		K13415//protein brassinosteroid insensitive 1 [EC:2.7.10.1 2.7.11.1]+ko04075//Plant hormone signal transduction;K20641//Rho GTPase-activating protein 20
Ma04_g34810	Putative Agamous-like MADS-box protein AGL29	1.146	2.716	1.2661	1.35e-08	5.79e-09	MADS		K12412//pheromone receptor transcription factor;K09260//MADS-box transcription enhancer factor 2A	GO:1903506//regulation of nucleic acid-templated transcription;GO:0019219//regulation of nucleobase-containing compound metabolic process;GO:0009059//macromolecule biosynthetic process;GO:0006139//nucleobase-containing compound metabolic process;GO:0010468//regulation of gene expression;GO:0010467//gene expression;GO:0031323//regulation of cellular metabolic process;GO:0019438//aromatic compound …
Ma04_g34930	Leucine-rich repeat receptor-like serine/threonine-protein kinase At1g17230	0.153	0.42	1.42656	1.29e-11	4.48e-12			K17422//large subunit ribosomal protein L41;K13420//LRR receptor-like serine/threonine-protein kinase FLS2 [EC:2.7.11.1]+ko04626//Plant-pathogen interaction+ko04016//MAPK signaling pathway - plant;K17422//large subunit ribosomal protein L41;K00924//kinase [EC:2.7.1.-];K17422//large subunit ribosomal protein L41;K00924//kinase [EC:2.7.1.-]
Ma04_g36230	Putative Protein BPS1, chloroplastic	8.63	18.213	1.08614	5.6e-75	3.95e-76
Ma04_g36250	Putative Wall-associated receptor kinase 5	0.133	0.326	1.64008	1.91e-24	3.85e-25			K04733//interleukin-1 receptor-associated kinase 4 [EC:2.7.11.1];K04733//interleukin-1 receptor-associated kinase 4 [EC:2.7.11.1];K04733//interleukin-1 receptor-associated kinase 4 [EC:2.7.11.1];K04733//interleukin-1 receptor-associated kinase 4 [EC:2.7.11.1]
Ma04_g36270	Putative Wall-associated receptor kinase 1	0.1	0.243	1.29894	7.83e-10	3.05e-10			K04733//interleukin-1 receptor-associated kinase 4 [EC:2.7.11.1];K04733//interleukin-1 receptor-associated kinase 4 [EC:2.7.11.1]
Ma04_g36280	Putative OsWAK112d - OsWAK receptor-like protein kinase, expressed	0	0.396	4.61441	0.000539468	0.000384196			K04733//interleukin-1 receptor-associated kinase 4 [EC:2.7.11.1]
Ma04_g36290	Putative Probable leucine-rich repeat receptor-like protein kinase At2g33170	0.026	0.073	1.55904	0.000446227	0.000313492			K13466//EIX receptor 1/2+ko04626//Plant-pathogen interaction;K04567//lysyl-tRNA synthetase, class II [EC:6.1.1.6]+ko00970//Aminoacyl-tRNA biosynthesis
Ma04_g36300	Putative OsWAK14 - OsWAK receptor-like protein kinase, expressed	0.103	0.243	1.22541	7.38e-06	4.07e-06			K04733//interleukin-1 receptor-associated kinase 4 [EC:2.7.11.1]
Ma04_g36320	Putative Wall-associated receptor kinase 2	0.423	0.97	1.19687	2.86e-06	1.51e-06			K04733//interleukin-1 receptor-associated kinase 4 [EC:2.7.11.1];K04733//interleukin-1 receptor-associated kinase 4 [EC:2.7.11.1];K04733//interleukin-1 receptor-associated kinase 4 [EC:2.7.11.1]
Ma04_g36340	Putative Receptor-like protein 12	0.336	0.893	1.41817	5.3e-15	1.54e-15			K13466//EIX receptor 1/2+ko04626//Plant-pathogen interaction;K04567//lysyl-tRNA synthetase, class II [EC:6.1.1.6]+ko00970//Aminoacyl-tRNA biosynthesis;K03021//DNA-directed RNA polymerase III subunit RPC2 [EC:2.7.7.6]+ko00230//Purine metabolism+ko03020//RNA polymerase+ko01100//Metabolic pathways+ko00240//Pyrimidine metabolism;K13465//ethylene-1,4-beta-xylanase [EC:3.2.1.8]+ko04626//Plant-pathogen …
Ma04_g37210	SPX domain-containing protein 1	23.1	7.19	-1.7634	5.86e-236	1.32e-237
Ma04_g37270	Putative Subtilisin-like protease SBT1	2.493	0.713	-1.79095	9.5e-41	1.21e-41			K04733//interleukin-1 receptor-associated kinase 4 [EC:2.7.11.1];K13199//plasminogen activator inhibitor 1 RNA-binding protein;K08653//membrane-bound transcription factor site-1 protease [EC:3.4.21.112]+ko04141//Protein processing in endoplasmic reticulum;K15333//tRNA guanosine-2'-O-methyltransferase [EC:2.1.1.34];K12619//5'-3' exoribonuclease 2 [EC:3.1.13.-]+ko03018//RNA degradation+ko03008//Rib…
Ma04_g37340	AR791, putative, expressed	1.11	0.486	-1.18454	5.64e-10	2.17e-10			K11498//centromeric protein E
Ma04_g37350	Putative expressed protein	4.383	1.306	-1.7389	6.77e-29	1.17e-29	C2C2-GATA		K21630//GATA-type zinc finger protein 1
Ma04_g37450	Uncharacterized protein	0.443	2.213	2.32085	1.52e-58	1.37e-59			K05387//glutamate receptor, ionotropic, plant;K05387//glutamate receptor, ionotropic, plant
Ma04_g37530	Heat stress transcription factor C-2a	0.886	0.423	-1.02912	0.000496902	0.000351876	HSF		K09419//heat shock transcription factor, other eukaryote;K09419//heat shock transcription factor, other eukaryote	GO:0005622//intracellular;GO:0043231//intracellular membrane-bounded organelle;GO:0044464//cell part;GO:0043227//membrane-bounded organelle;GO:0005634//nucleus;GO:0043229//intracellular organelle;GO:0044424//intracellular part;GO:0043226//organelle;GO:0005623//cell;GO:0003700//DNA binding transcription factor activity;GO:0043565//sequence-specific DNA binding;GO:0005488//binding;GO:0003676//nucle…
Ma04_g37750	DnaJ protein homolog ANJ1	0.6	0.233	-1.3666	0.000541212	0.00038565			K09503//DnaJ homolog subfamily A member 2+ko04141//Protein processing in endoplasmic reticulum	GO:0006457//protein folding;GO:0006950//response to stress;GO:0009266//response to temperature stimulus;GO:0009408//response to heat;GO:0009628//response to abiotic stimulus;GO:0009987//cellular process;GO:0050896//response to stimulus;GO:0043169//cation binding;GO:1901265//nucleoside phosphate binding;GO:0031072//heat shock protein binding;GO:0017076//purine nucleotide binding;GO:0032555//purine…
Ma04_g37910	Protein YABBY 2	0.723	2.216	1.61387	3.21e-14	9.65e-15	C2C2-YABBY			GO:0048856//anatomical structure development;GO:0032502//developmental process;GO:0032501//multicellular organismal process;GO:0007275//multicellular organism development;
Ma04_g38470	Thaumatin-like protein	33.47	113.913	1.7891	0	0		Hordeum vulgare subsp. vulgare mRNA for predicted protein, complete cds, clone: NIASHv2094G16	K04733//interleukin-1 receptor-associated kinase 4 [EC:2.7.11.1]
Ma04_g38520	Transcription factor JUNGBRUNNEN 1	0.82	2.02	1.30299	1.67e-10	6.21e-11	NAC	NAC domain containing protein 17 (best arabidopsis hit)	K12581//CCR4-NOT transcription complex subunit 7/8+ko03018//RNA degradation;K03094//S-phase kinase-associated protein 1+ko04141//Protein processing in endoplasmic reticulum+ko04120//Ubiquitin mediated proteolysis;K01054//acylglycerol lipase [EC:3.1.1.23]+ko01100//Metabolic pathways+ko00561//Glycerolipid metabolism;K03094//S-phase kinase-associated protein 1+ko04141//Protein processing in endoplas…
Ma04_g38580	Putative Probable BOI-related E3 ubiquitin-protein ligase 3	1.976	4.3	1.09952	8.21e-16	2.3e-16			K19042//E3 ubiquitin-protein ligase BOI and related proteins [EC:2.3.2.27];K19042//E3 ubiquitin-protein ligase BOI and related proteins [EC:2.3.2.27]
Ma04_g38920	Putative expressed protein	86.536	42.406	-1.02233	6.3e-152	2.29e-153
Ma04_g39220	Probable receptor-like protein kinase At5g61350	0.59	0.233	-1.34462	8.91e-09	3.76e-09			K04733//interleukin-1 receptor-associated kinase 4 [EC:2.7.11.1]
Ma04_g39520	Oligopeptide transporter 3	10.21	4.29	-1.27471	7e-118	3.27e-119			K04773//protease IV [EC:3.4.21.-];K05747//Wiskott-Aldrich syndrome protein+ko04144//Endocytosis;K05747//Wiskott-Aldrich syndrome protein+ko04144//Endocytosis
Ma05_g00090	Putative expressed protein	9.17	4.566	-1.25926	1.62e-72	1.18e-73			K18643//katanin p80 WD40 repeat-containing subunit B1;K06276//3-phosphoinositide dependent protein kinase-1 [EC:2.7.11.1];K03676//glutaredoxin 3;K18643//katanin p80 WD40 repeat-containing subunit B1;K18643//katanin p80 WD40 repeat-containing subunit B1;K03676//glutaredoxin 3;K18643//katanin p80 WD40 repeat-containing subunit B1;K03676//glutaredoxin 3;K03676//glutaredoxin 3;K18643//katanin p80 WD4…
Ma05_g00350	Putative glutaredoxin-C14	1.533	5.946	1.97836	6.1e-19	1.51e-19			K03676//glutaredoxin 3	GO:0009987//cellular process;GO:0050794//regulation of cellular process;GO:0065007//biological regulation;GO:0042592//homeostatic process;GO:0065008//regulation of biological quality;GO:0019725//cellular homeostasis;GO:0050789//regulation of biological process;GO:0045454//cell redox homeostasis;GO:0005623//cell;GO:0009055//electron transfer activity;GO:0015035//protein disulfide oxidoreductase ac…
Ma05_g00980	Hypothetical protein	3.45	6.806	1.01153	1.49e-08	6.37e-09
Ma05_g01220	Putative Dirigent protein 2	22.506	53.743	1.28184	4.13e-128	1.79e-129			K01870//isoleucyl-tRNA synthetase [EC:6.1.1.5]+ko00970//Aminoacyl-tRNA biosynthesis	GO:0005576//extracellular region;GO:0048046//apoplast;GO:0016853//isomerase activity;GO:0003824//catalytic activity;
Ma05_g01450	Probable indole-3-acetic acid-amido synthetase GH3	0.08	0.29	1.84803	5.82e-06	3.18e-06			K14487//auxin responsive GH3 gene family+ko04075//Plant hormone signal transduction
Ma05_g01470	Putative Isoflavone 2'-hydroxylase	0.893	2.063	1.2378	3.7e-14	1.12e-14			K00517//;K07408//cytochrome P450 family 1 subfamily A polypeptide 1 [EC:1.14.14.1]+ko00380//Tryptophan metabolism+ko01100//Metabolic pathways;K00512//steroid 17alpha-monooxygenase / 17alpha-hydroxyprogesterone deacetylase [EC:1.14.14.19 1.14.14.32]+ko01100//Metabolic pathways
Ma05_g01570	Putative SNAP25 homologous protein SNAP30	5.676	12.493	1.0649	8.45e-69	6.56e-70			K18211//synaptosomal-associated protein 25;K18211//synaptosomal-associated protein 25;K18211//synaptosomal-associated protein 25;K18211//synaptosomal-associated protein 25;K18211//synaptosomal-associated protein 25;K18211//synaptosomal-associated protein 25
Ma05_g01590	Uncharacterized protein	2.073	7.283	1.84947	4.07e-28	7.27e-29
Ma05_g01850	Putative bZIP transcription factor 53	0.286	1.133	2.01153	9.82e-07	4.98e-07
Ma05_g02120	Uncharacterized protein	20.826	60.123	1.54878	0	0	NAC	NAC domain containing protein 90 (best arabidopsis hit); NBS-LRR disease resistance protein, putative, expressed (best rice hit)	K03094//S-phase kinase-associated protein 1+ko04141//Protein processing in endoplasmic reticulum+ko04120//Ubiquitin mediated proteolysis;K12581//CCR4-NOT transcription complex subunit 7/8+ko03018//RNA degradation;K01054//acylglycerol lipase [EC:3.1.1.23]+ko01100//Metabolic pathways+ko00561//Glycerolipid metabolism;K03094//S-phase kinase-associated protein 1+ko04141//Protein processing in endoplas…
Ma05_g02400	Putative Phospholipase A1-Igamma2, chloroplastic	0.34	0.836	1.31452	6.5e-07	3.24e-07			K16818//phospholipase A1 [EC:3.1.1.32]+ko00592//alpha-Linolenic acid metabolism+ko01100//Metabolic pathways+ko01110//Biosynthesis of secondary metabolites+ko00564//Glycerophospholipid metabolism
Ma05_g02580	Fasciclin-like arabinogalactan protein 17	2.183	0.54	-2.00283	1.21e-32	1.88e-33			K22020//mucin-19
Ma05_g02670	5-methyltetrahydropteroyltriglutamate--homocysteine methyltransferase 2	54.9	121.866	1.16237	0	0			K00549//5-methyltetrahydropteroyltriglutamate--homocysteine methyltransferase [EC:2.1.1.14]+ko01230//Biosynthesis of amino acids+ko00450//Selenocompound metabolism+ko01100//Metabolic pathways+ko01110//Biosynthesis of secondary metabolites+ko00270//Cysteine and methionine metabolism;K00549//5-methyltetrahydropteroyltriglutamate--homocysteine methyltransferase [EC:2.1.1.14]+ko01230//Biosynthesis of…	GO:1901607//alpha-amino acid biosynthetic process;GO:1901566//organonitrogen compound biosynthetic process;GO:0016053//organic acid biosynthetic process;GO:0044272//sulfur compound biosynthetic process;GO:0006555//methionine metabolic process;GO:0008652//cellular amino acid biosynthetic process;GO:1901576//organic substance biosynthetic process;GO:0044249//cellular biosynthetic process;GO:0044283…
Ma05_g03120	Hypothetical protein	0.31	0.67	1.12211	3.76e-05	2.25e-05
Ma05_g03700	Phosphoenolpyruvate carboxylase kinase 2	0.793	0.366	-1.08261	0.000221595	0.000147903			K08794//calcium/calmodulin-dependent protein kinase I [EC:2.7.11.17];K04515//calcium/calmodulin-dependent protein kinase (CaM kinase) II [EC:2.7.11.17];K04515//calcium/calmodulin-dependent protein kinase (CaM kinase) II [EC:2.7.11.17];K08794//calcium/calmodulin-dependent protein kinase I [EC:2.7.11.17]	GO:0032549//ribonucleoside binding;GO:1901265//nucleoside phosphate binding;GO:0032550//purine ribonucleoside binding;GO:0032553//ribonucleotide binding;GO:0043167//ion binding;GO:0000166//nucleotide binding;GO:0032559//adenyl ribonucleotide binding;GO:0097159//organic cyclic compound binding;GO:0016740//transferase activity;GO:0016773//phosphotransferase activity, alcohol group as acceptor;GO:19…
Ma05_g03850	Leucoanthocyanidin dioxygenase	4.533	0.876	-2.36825	1e-59	8.87e-61			K05277//leucoanthocyanidin dioxygenase [EC:1.14.11.19]+ko01100//Metabolic pathways+ko01110//Biosynthesis of secondary metabolites+ko00941//Flavonoid biosynthesis;K05277//leucoanthocyanidin dioxygenase [EC:1.14.11.19]+ko01100//Metabolic pathways+ko01110//Biosynthesis of secondary metabolites+ko00941//Flavonoid biosynthesis	GO:0008152//metabolic process;GO:0071704//organic substance metabolic process;GO:0042221//response to chemical;GO:0009699//phenylpropanoid biosynthetic process;GO:0009987//cellular process;GO:0018958//phenol-containing compound metabolic process;GO:0009058//biosynthetic process;GO:0046189//phenol-containing compound biosynthetic process;GO:0009698//phenylpropanoid metabolic process;GO:0016043//ce…
Ma05_g03870	Sodium/hydrogen exchanger 4	0.56	0.14	-1.77138	1.54e-11	5.38e-12			K14724//solute carrier family 9 (sodium/hydrogen exchanger), member 8;K14724//solute carrier family 9 (sodium/hydrogen exchanger), member 8
Ma05_g03940	Photosystem I reaction center subunit V, chloroplastic	173.33	68.466	-1.33601	0	0			K08905//photosystem I subunit V+ko01100//Metabolic pathways+ko00195//Photosynthesis	GO:0008152//metabolic process;GO:0015979//photosynthesis;GO:0044237//cellular metabolic process;GO:0009987//cellular process;GO:0031224//intrinsic component of membrane;GO:0009521//photosystem;GO:0009522//photosystem I;GO:0016021//integral component of membrane;GO:0034357//photosynthetic membrane;GO:0009579//thylakoid;GO:0044424//intracellular part;GO:0044436//thylakoid part;GO:0005622//intracell…
Ma05_g04220	Cinnamoyl-CoA reductase 1	13.61	3.98	-1.72778	1.72e-123	7.69e-125			K09753//cinnamoyl-CoA reductase [EC:1.2.1.44]+ko01100//Metabolic pathways+ko01110//Biosynthesis of secondary metabolites+ko00940//Phenylpropanoid biosynthesis;K09753//cinnamoyl-CoA reductase [EC:1.2.1.44]+ko01100//Metabolic pathways+ko01110//Biosynthesis of secondary metabolites+ko00940//Phenylpropanoid biosynthesis	GO:0005488//binding;GO:0050662//coenzyme binding;GO:0003824//catalytic activity;GO:0048037//cofactor binding;
Ma05_g04320	Tropinone reductase homolog At5g06060	8.196	3.453	-1.19348	4.13e-95	2.38e-96			K08081//tropinone reductase I [EC:1.1.1.206]+ko00960//Tropane, piperidine and pyridine alkaloid biosynthesis+ko01100//Metabolic pathways+ko01110//Biosynthesis of secondary metabolites;K08081//tropinone reductase I [EC:1.1.1.206]+ko00960//Tropane, piperidine and pyridine alkaloid biosynthesis+ko01100//Metabolic pathways+ko01110//Biosynthesis of secondary metabolites	GO:0016491//oxidoreductase activity;GO:0003824//catalytic activity;
Ma05_g04630	Uncharacterized protein	1.09	0.376	-1.50632	1.18e-05	6.65e-06			K15174//RNA polymerase II-associated factor 1;K04733//interleukin-1 receptor-associated kinase 4 [EC:2.7.11.1]
Ma05_g05370	Putative Probable BRIkinase inhibitor 1	24.783	11.233	-1.13631	9.41e-95	5.44e-96			K14499//BRI1 kinase inhibitor 1+ko04075//Plant hormone signal transduction;K14499//BRI1 kinase inhibitor 1+ko04075//Plant hormone signal transduction
Ma05_g05440	ABSCISIC ACID-INSENSITIVE 5-like protein 5	13.143	5.133	-1.33373	2.85e-95	1.64e-96			K14432//ABA responsive element binding factor+ko04075//Plant hormone signal transduction;K14432//ABA responsive element binding factor+ko04075//Plant hormone signal transduction	GO:0097159//organic cyclic compound binding;GO:1901363//heterocyclic compound binding;GO:0003700//DNA binding transcription factor activity;GO:0003676//nucleic acid binding;GO:0005488//binding;GO:0003677//DNA binding;
Ma05_g05540	lysM domain-containing GPI-anchored protein precursor, putative, expressed	0.173	0.526	1.61144	8.87e-09	3.74e-09			K13473//chitin elicitor-binding protein+ko04626//Plant-pathogen interaction;K04733//interleukin-1 receptor-associated kinase 4 [EC:2.7.11.1];K21952//CASK-interacting protein	GO:0016020//membrane;GO:0044425//membrane part;GO:0031224//intrinsic component of membrane;GO:0016021//integral component of membrane;
Ma05_g05700	Nudix hydrolase 17, mitochondrial	39.063	88.606	1.03317	2.12e-289	3.99e-291			K07766//diphosphoinositol-polyphosphate diphosphatase [EC:3.6.1.52];K07766//diphosphoinositol-polyphosphate diphosphatase [EC:3.6.1.52];K07766//diphosphoinositol-polyphosphate diphosphatase [EC:3.6.1.52]
Ma05_g05900	GTP-binding nuclear protein Ran-3	0.59	1.63	1.48401	6.94e-09	2.9e-09			K07936//GTP-binding nuclear protein Ran+ko03013//RNA transport+ko03008//Ribosome biogenesis in eukaryotes;K07936//GTP-binding nuclear protein Ran+ko03013//RNA transport+ko03008//Ribosome biogenesis in eukaryotes	GO:0051234//establishment of localization;GO:0006810//transport;GO:0051169//nuclear transport;GO:0008104//protein localization;GO:0071702//organic substance transport;GO:0051649//establishment of localization in cell;GO:0045184//establishment of protein localization;GO:0046907//intracellular transport;GO:0015031//protein transport;GO:0051179//localization;GO:0051641//cellular localization;GO:0033…
Ma05_g05950	ABC transporter G family member 39	21.833	45.44	1.03824	0	0		pleiotropic drug resistance 12 (best arabidopsis hit); pleiotropic drug resistance protein, putative, expressed (best rice hit)	K05681//ATP-binding cassette, subfamily G (WHITE), member 2+ko02010//ABC transporters;K05681//ATP-binding cassette, subfamily G (WHITE), member 2+ko02010//ABC transporters
Ma05_g06110	Putative Probable LRR receptor-like serine/threonine-protein kinase At3g47570	0.273	0.653	1.23738	6.04e-10	2.34e-10			K13437//receptor kinase-like protein+ko04626//Plant-pathogen interaction;K20181//vacuolar protein sorting-associated protein 18;K13428//LRR receptor-like serine/threonine-protein kinase EFR [EC:2.7.11.1]+ko04626//Plant-pathogen interaction;K13437//receptor kinase-like protein+ko04626//Plant-pathogen interaction;K20181//vacuolar protein sorting-associated protein 18;K13428//LRR receptor-like serin…
Ma05_g06210	Putative Protein YLS9	0.48	0.093	-2.35104	7.95e-06	4.41e-06
Ma05_g06590	Probable inactive receptor kinase At4g23740	0.1	0.413	1.71935	1.37e-09	5.46e-10		Leucine-rich repeat protein kinase family protein (best arabidopsis hit)	K04733//interleukin-1 receptor-associated kinase 4 [EC:2.7.11.1];K04733//interleukin-1 receptor-associated kinase 4 [EC:2.7.11.1]
Ma05_g06720	Serine/threonine-protein kinase AGC1-7	0.473	1.026	1.00291	1.86e-07	8.81e-08			K08286//protein-serine/threonine kinase [EC:2.7.11.-];K08286//protein-serine/threonine kinase [EC:2.7.11.-]
Ma05_g07310	Putative Protein LURP-one-related 8	0.16	0.486	1.63301	0.000199565	0.000132315			K03239//translation initiation factor eIF-2B subunit alpha+ko03013//RNA transport;K03239//translation initiation factor eIF-2B subunit alpha+ko03013//RNA transport
Ma05_g07380	Expansin-A15	0.366	0.933	1.34856	5.64e-07	2.79e-07			K20628//expansin;K20628//expansin	GO:0009987//cellular process;GO:0071554//cell wall organization or biogenesis;GO:0071555//cell wall organization;GO:0016043//cellular component organization;GO:0045229//external encapsulating structure organization;GO:0071669//plant-type cell wall organization or biogenesis;GO:0009664//plant-type cell wall organization;GO:0071840//cellular component organization or biogenesis;GO:0044464//cell par…
Ma05_g07630	lipase, putative, expressed	1.246	0.433	-1.46054	1.07e-12	3.48e-13			K07393//putative glutathione S-transferase;K07393//glutathionyl-hydroquinone reductase [EC:1.8.5.7]	GO:0016021//integral component of membrane;GO:0031224//intrinsic component of membrane;GO:0016020//membrane;GO:0044425//membrane part;
Ma05_g07860	S-formylglutathione hydrolase, putative, expressed	2.016	4.493	1.17591	7.36e-10	2.86e-10			K01070//S-formylglutathione hydrolase [EC:3.1.2.12]+ko01200//Carbon metabolism	GO:0046294//formaldehyde catabolic process;GO:0044281//small molecule metabolic process;GO:0071704//organic substance metabolic process;GO:0006081//cellular aldehyde metabolic process;GO:0044282//small molecule catabolic process;GO:0008152//metabolic process;GO:0044237//cellular metabolic process;GO:0046185//aldehyde catabolic process;GO:1901575//organic substance catabolic process;GO:0009987//ce…
Ma05_g07940	Two-component response regulator ORR9	1.773	4.646	1.4236	1.17e-32	1.81e-33			K14492//two-component response regulator ARR-A family+ko04075//Plant hormone signal transduction;K14492//two-component response regulator ARR-A family+ko04075//Plant hormone signal transduction;K14492//two-component response regulator ARR-A family+ko04075//Plant hormone signal transduction	GO:0009987//cellular process;GO:0050789//regulation of biological process;GO:0051716//cellular response to stimulus;GO:0050896//response to stimulus;GO:0035556//intracellular signal transduction;GO:0007154//cell communication;GO:0000160//phosphorelay signal transduction system;GO:0023052//signaling;GO:0050794//regulation of cellular process;GO:0065007//biological regulation;GO:0007165//signal tra…
Ma05_g08100	Lung seven transmembrane receptor domain containing protein, putative, expressed	106.826	51.273	-1.05477	0	0
Ma05_g08110	Uncharacterized protein	47.386	16.573	-1.4848	4.56e-71	3.39e-72
Ma05_g08170	Putative Protein SRG1	0.03	0.173	2.59649	0.000767312	0.00056095			K05278//flavonol synthase [EC:1.14.11.23]+ko01100//Metabolic pathways+ko01110//Biosynthesis of secondary metabolites+ko00941//Flavonoid biosynthesis	GO:0043169//cation binding;GO:0005488//binding;GO:0046872//metal ion binding;GO:0043167//ion binding;GO:0003824//catalytic activity;GO:0016491//oxidoreductase activity;
Ma05_g08190	Protein ESKIMO 1	0.326	0.826	1.31109	1.51e-08	6.46e-09			K16573//gamma-tubulin complex component 6;K16573//gamma-tubulin complex component 6	GO:0044425//membrane part;GO:0031224//intrinsic component of membrane;GO:0016020//membrane;GO:0016021//integral component of membrane;
Ma05_g08240	Alanine--glyoxylate aminotransferase 2 homolog 3, mitochondrial	4.676	1.616	-1.55416	5.12e-50	5.37e-51		Pyridoxal phosphate (PLP)-dependent transferases superfamily protein (best arabidopsis hit); SHR5-receptor-like kinase, putative (best rice hit)	K00827//alanine-glyoxylate transaminase / (R)-3-amino-2-methylpropionate-pyruvate transaminase [EC:2.6.1.44 2.6.1.40]+ko00250//Alanine, aspartate and glutamate metabolism+ko00280//Valine, leucine and isoleucine degradation+ko01100//Metabolic pathways+ko01110//Biosynthesis of secondary metabolites+ko00260//Glycine, serine and threonine metabolism+ko00270//Cysteine and methionine metabolism;K00827/…
Ma05_g08620	Cytochrome P450 78A5	0.02	0.143	3.09899	0.000354216	0.000244676			K20619//cytochrome P450 family 78 subfamily A;K00517//;K20619//cytochrome P450 family 78 subfamily A
Ma05_g08650	Protein DETOXIFICATION 48	1.166	3.446	1.55713	7e-36	1.01e-36			K03327//multidrug resistance protein, MATE family;K03327//multidrug resistance protein, MATE family
Ma05_g08710	Calmodulin	1.29	4.366	1.6927	1.03e-16	2.78e-17			K13448//calcium-binding protein CML+ko04626//Plant-pathogen interaction;K13448//calcium-binding protein CML+ko04626//Plant-pathogen interaction	GO:0043169//cation binding;GO:0043167//ion binding;GO:0046872//metal ion binding;GO:0005488//binding;GO:0005509//calcium ion binding;
Ma05_g08930	Chlorophyll a-b binding protein 3C, chloroplastic	1097.16	195.823	-2.48317	0	0			K08912//light-harvesting complex II chlorophyll a/b binding protein 1+ko01100//Metabolic pathways+ko00196//Photosynthesis - antenna proteins	GO:0043412//macromolecule modification;GO:0044238//primary metabolic process;GO:0008152//metabolic process;GO:0009987//cellular process;GO:0071704//organic substance metabolic process;GO:0019684//photosynthesis, light reaction;GO:0015979//photosynthesis;GO:0036211//protein modification process;GO:0009765//photosynthesis, light harvesting;GO:0043170//macromolecule metabolic process;GO:0044260//cel…
Ma05_g08990	Putative Auxin-responsive protein IAA6	1.603	9.16	2.49348	3.03e-160	1.04e-161			K14484//auxin-responsive protein IAA+ko04075//Plant hormone signal transduction;K14484//auxin-responsive protein IAA+ko04075//Plant hormone signal transduction
Ma05_g09240	Uncharacterized protein	9.03	18.916	1.07566	9.75e-34	1.48e-34
Ma05_g09600	Putative Probable carboxylesterase Os04g0669500	0.17	0.686	1.7034	2.61e-08	1.15e-08			K06130//lysophospholipase II [EC:3.1.1.5]+ko00564//Glycerophospholipid metabolism;K06130//lysophospholipase II [EC:3.1.1.5]+ko00564//Glycerophospholipid metabolism	GO:0016787//hydrolase activity;GO:0003824//catalytic activity;
Ma05_g09720	Putative Calmodulin-binding protein 60 B	1.62	5.063	1.65307	2.24e-51	2.29e-52			K21989//calcium permeable stress-gated cation channel	GO:0006950//response to stress;GO:0050896//response to stimulus;GO:0005488//binding;GO:0005515//protein binding;GO:0005516//calmodulin binding;
Ma05_g09760	expressed protein	0.086	0.206	1.19595	0.000985965	0.000736076			K08101//phytochromobilin:ferredoxin oxidoreductase [EC:1.3.7.4]+ko00860//Porphyrin and chlorophyll metabolism+ko01110//Biosynthesis of secondary metabolites	GO:0031224//intrinsic component of membrane;GO:0044425//membrane part;GO:0016020//membrane;GO:0016021//integral component of membrane;
Ma05_g09980	Putative Naringenin,2-oxoglutarate 3-dioxygenase	2.66	9.56	1.85175	2.17e-74	1.54e-75			K06892//feruloyl-CoA ortho-hydroxylase [EC:1.14.11.-]+ko01110//Biosynthesis of secondary metabolites+ko00940//Phenylpropanoid biosynthesis;K05278//flavonol synthase [EC:1.14.11.23]+ko01100//Metabolic pathways+ko01110//Biosynthesis of secondary metabolites+ko00941//Flavonoid biosynthesis;K18054//2'-deoxymugineic-acid 2'-dioxygenase / mugineic-acid 3-dioxygenase [EC:1.14.11.24 1.14.11.25]	GO:0046872//metal ion binding;GO:0005488//binding;GO:0043167//ion binding;GO:0043169//cation binding;GO:0003824//catalytic activity;GO:0016491//oxidoreductase activity;
Ma05_g10770	Putative 2-hydroxyisoflavanone dehydratase	0.026	0.25	3.33345	6.44e-05	3.98e-05			K20506//tuliposide A-converting enzyme [EC:4.2.99.22];K13258//2-hydroxyisoflavanone dehydratase [EC:4.2.1.105]+ko01110//Biosynthesis of secondary metabolites+ko00943//Isoflavonoid biosynthesis	GO:0008152//metabolic process;GO:0016787//hydrolase activity;GO:0003824//catalytic activity;
Ma05_g11140	Putative Proline-rich protein 2	0.673	0.133	-2.3364	2.65e-08	1.16e-08			K03006//DNA-directed RNA polymerase II subunit RPB1 [EC:2.7.7.6]+ko00230//Purine metabolism+ko03020//RNA polymerase+ko01100//Metabolic pathways+ko00240//Pyrimidine metabolism
Ma05_g11320	rho-GTPase-activating protein-related, putative, expressed	18.22	7.58	-1.27967	3.48e-68	2.73e-69			K18470//Rho GTPase-activating protein 1;K18470//Rho GTPase-activating protein 1;K14325//RNA-binding protein with serine-rich domain 1+ko03015//mRNA surveillance pathway+ko03013//RNA transport;K18470//Rho GTPase-activating protein 1;K14325//RNA-binding protein with serine-rich domain 1+ko03015//mRNA surveillance pathway+ko03013//RNA transport
Ma05_g11600	Putative Cysteine-rich receptor-like protein kinase 42	12.443	22.91	1.1954	1.76e-155	6.29e-157		Hordeum vulgare subsp. vulgare mRNA for predicted protein, complete cds, clone: NIASHv2018M08	K04733//interleukin-1 receptor-associated kinase 4 [EC:2.7.11.1];K04733//interleukin-1 receptor-associated kinase 4 [EC:2.7.11.1]	GO:0044425//membrane part;GO:0016021//integral component of membrane;GO:0016020//membrane;GO:0031224//intrinsic component of membrane;GO:0016740//transferase activity;GO:0032550//purine ribonucleoside binding;GO:0016773//phosphotransferase activity, alcohol group as acceptor;GO:0035639//purine ribonucleoside triphosphate binding;GO:0030554//adenyl nucleotide binding;GO:0017076//purine nucleotide …
Ma05_g11630	Cytokinin dehydrogenase 3	1.32	3.036	1.17097	5.08e-29	8.76e-30			K00279//cytokinin dehydrogenase [EC:1.5.99.12]+ko00908//Zeatin biosynthesis;K00279//cytokinin dehydrogenase [EC:1.5.99.12]+ko00908//Zeatin biosynthesis;K00279//cytokinin dehydrogenase [EC:1.5.99.12]+ko00908//Zeatin biosynthesis	GO:0009987//cellular process;GO:0044237//cellular metabolic process;GO:0046483//heterocycle metabolic process;GO:0071704//organic substance metabolic process;GO:1901564//organonitrogen compound metabolic process;GO:0006725//cellular aromatic compound metabolic process;GO:0009308//amine metabolic process;GO:0065007//biological regulation;GO:0009690//cytokinin metabolic process;GO:0008152//metaboli…
Ma05_g11700	Putative Uncharacterized protein At5g23160	0.736	1.733	1.2437	5.08e-09	2.1e-09				GO:0016020//membrane;GO:0016021//integral component of membrane;GO:0031224//intrinsic component of membrane;GO:0044425//membrane part;
Ma05_g11740	Putative Glutathione S-transferase U10	11.53	35.463	1.61891	4.36e-219	1.07e-220			K00799//glutathione S-transferase [EC:2.5.1.18]+ko00480//Glutathione metabolism;K00799//glutathione S-transferase [EC:2.5.1.18]+ko00480//Glutathione metabolism
Ma05_g11790	fiber protein Fb34, putative, expressed	2.923	0.73	-1.96476	1.5e-19	3.62e-20			K17987//next to BRCA1 gene 1 protein;K14317//nuclear pore complex protein Nup214+ko03013//RNA transport	GO:0016021//integral component of membrane;GO:0016020//membrane;GO:0044425//membrane part;GO:0031224//intrinsic component of membrane;
Ma05_g12300	Ethylene-responsive transcription factor 5	5.686	12.493	1.15035	1.57e-31	2.52e-32	AP2-EREBP	Malus x domestica AP2 domain class transcription factor (AP2D43) mRNA, complete cds	K09286//EREBP-like factor
Ma05_g12660	Putative expressed protein	0.16	0.343	1.08681	0.000921497	0.000683736
Ma05_g12680	Putative Cyclin-dependent kinase inhibitor 3	1.03	0.296	-1.77805	6.05e-12	2.06e-12			K06624//cyclin-dependent kinase inhibitor 1B	GO:0022402//cell cycle process;GO:0045786//negative regulation of cell cycle;GO:0050794//regulation of cellular process;GO:0009987//cellular process;GO:0065007//biological regulation;GO:0007050//cell cycle arrest;GO:0050789//regulation of biological process;GO:0051726//regulation of cell cycle;GO:0048519//negative regulation of biological process;GO:0007049//cell cycle;GO:0048523//negative regula…
Ma05_g13060	Putative Zeatin O-xylosyltransferase	0.9	0.403	-1.16212	8.46e-06	4.71e-06			K13495//cis-zeatin O-glucosyltransferase [EC:2.4.1.215]+ko00908//Zeatin biosynthesis
Ma05_g13180	Putative Malonyl-coenzyme A:anthocyanin 3-O-glucoside-6''-O-malonyltransferase	0.73	2.483	1.75091	6.4e-26	1.23e-26			K13264//isoflavone 7-O-glucoside-6''-O-malonyltransferase [EC:2.3.1.115]+ko00943//Isoflavonoid biosynthesis+ko00944//Flavone and flavonol biosynthesis;K14329//agmatine coumaroyltransferase [EC:2.3.1.64 2.3.1.-]+ko00330//Arginine and proline metabolism;K13264//isoflavone 7-O-glucoside-6''-O-malonyltransferase [EC:2.3.1.115]+ko00943//Isoflavonoid biosynthesis+ko00944//Flavone and flavonol biosynthe…
Ma05_g13190	Putative Malonyl-coenzyme A:anthocyanin 3-O-glucoside-6''-O-malonyltransferase	1.093	2.543	1.23642	1.82e-11	6.37e-12			K13264//isoflavone 7-O-glucoside-6''-O-malonyltransferase [EC:2.3.1.115]+ko00943//Isoflavonoid biosynthesis+ko00944//Flavone and flavonol biosynthesis;K14329//agmatine coumaroyltransferase [EC:2.3.1.64 2.3.1.-]+ko00330//Arginine and proline metabolism;K21383//anthocyanidin 3-O-glucoside 6''-O-acyltransferase [EC:2.3.1.215]+ko00942//Anthocyanin biosynthesis;K13264//isoflavone 7-O-glucoside-6''-O-m…
Ma05_g13280	Putative glucuronosyltransferase PGSIP7	2.426	7.53	1.60152	2.32e-67	1.83e-68			K00750//glycogenin [EC:2.4.1.186]+ko01100//Metabolic pathways+ko00500//Starch and sucrose metabolism;K00750//glycogenin [EC:2.4.1.186]+ko01100//Metabolic pathways+ko00500//Starch and sucrose metabolism
Ma05_g13480	Trehalose-phosphate phosphatase A	0.416	1.09	1.32542	1.28e-11	4.46e-12			K01087//trehalose 6-phosphate phosphatase [EC:3.1.3.12]+ko01100//Metabolic pathways+ko00500//Starch and sucrose metabolism;K01087//trehalose 6-phosphate phosphatase [EC:3.1.3.12]+ko01100//Metabolic pathways+ko00500//Starch and sucrose metabolism	GO:0005991//trehalose metabolic process;GO:0009312//oligosaccharide biosynthetic process;GO:0005984//disaccharide metabolic process;GO:0044262//cellular carbohydrate metabolic process;GO:0009058//biosynthetic process;GO:0044238//primary metabolic process;GO:0034637//cellular carbohydrate biosynthetic process;GO:0016051//carbohydrate biosynthetic process;GO:0046351//disaccharide biosynthetic proce…
Ma05_g13530	Probable pectinesterase/pectinesterase inhibitor 17	0.26	0.653	1.33345	6.11e-06	3.34e-06			K01051//pectinesterase [EC:3.1.1.11]+ko00040//Pentose and glucuronate interconversions+ko01100//Metabolic pathways;K01051//pectinesterase [EC:3.1.1.11]+ko00040//Pentose and glucuronate interconversions+ko01100//Metabolic pathways
Ma05_g13820	3-hydroxyisobutyryl-CoA hydrolase 1	0.01	0.03	1.91842	0.000313999	0.000214832			K05605//3-hydroxyisobutyryl-CoA hydrolase [EC:3.1.2.4]+ko00410//beta-Alanine metabolism+ko00280//Valine, leucine and isoleucine degradation+ko00640//Propanoate metabolism+ko01100//Metabolic pathways+ko01200//Carbon metabolism
Ma05_g14050	Homeobox-leucine zipper protein ROC3	0.223	0.466	1.06128	4.57e-06	2.47e-06			K09338//homeobox-leucine zipper protein
Ma05_g14520	expressed protein	2.303	7.436	1.64314	8.81e-19	2.19e-19				GO:0016020//membrane;GO:0016021//integral component of membrane;GO:0031224//intrinsic component of membrane;GO:0044425//membrane part;
Ma05_g15140	Putative Auxin-responsive protein SAUR32	1.566	4.296	1.47266	1.2e-15	3.39e-16			K14488//SAUR family protein+ko04075//Plant hormone signal transduction
Ma05_g15150	Putative RING-H2 finger protein ATL72	0.19	0.68	1.86951	0.00049279	0.00034874		PREDICTED: Vitis vinifera hypothetical protein LOC100250803 (LOC100250803), mRNA	K19041//E3 ubiquitin-protein ligase RNF38/44 [EC:2.3.2.27];K19040//E3 ubiquitin-protein ligase ATL10/75/76/77/78 [EC:2.3.2.27]
Ma05_g15200	Probable trehalose-phosphate phosphatase G	0.303	1.06	1.65661	4.19e-13	1.34e-13			K01087//trehalose 6-phosphate phosphatase [EC:3.1.3.12]+ko01100//Metabolic pathways+ko00500//Starch and sucrose metabolism;K01087//trehalose 6-phosphate phosphatase [EC:3.1.3.12]+ko01100//Metabolic pathways+ko00500//Starch and sucrose metabolism;K01087//trehalose 6-phosphate phosphatase [EC:3.1.3.12]+ko01100//Metabolic pathways+ko00500//Starch and sucrose metabolism	GO:0016051//carbohydrate biosynthetic process;GO:0044238//primary metabolic process;GO:1901576//organic substance biosynthetic process;GO:0009987//cellular process;GO:0008152//metabolic process;GO:0005975//carbohydrate metabolic process;GO:0046351//disaccharide biosynthetic process;GO:0044249//cellular biosynthetic process;GO:0005991//trehalose metabolic process;GO:0034637//cellular carbohydrate …
Ma05_g15250	Ethylene-responsive transcription factor ERF034	0.19	0.03	-2.65144	0.000502202	0.000355926	AP2-EREBP	Malus x domestica AP2 domain class transcription factor (AP2D43) mRNA, complete cds	K09286//EREBP-like factor
Ma05_g15620	Cellulose synthase A catalytic subunit 7 [UDP-forming]	1.82	0.083	-4.44478	2.72e-102	1.47e-103			K10999//cellulose synthase A [EC:2.4.1.12];K10999//cellulose synthase A [EC:2.4.1.12]	GO:0044260//cellular macromolecule metabolic process;GO:0042546//cell wall biogenesis;GO:0071555//cell wall organization;GO:0009987//cellular process;GO:0071554//cell wall organization or biogenesis;GO:0005975//carbohydrate metabolic process;GO:0071704//organic substance metabolic process;GO:0044238//primary metabolic process;GO:0044237//cellular metabolic process;GO:0051273//beta-glucan metaboli…
Ma05_g16050	Uncharacterized protein	1.206	3.496	1.55641	6.07e-17	1.62e-17
Ma05_g16940	Glutathione S-transferase T1	0.186	0.393	1.0653	5.62e-08	2.54e-08			K00799//glutathione S-transferase [EC:2.5.1.18]+ko00480//Glutathione metabolism
Ma05_g17510	Putative Aspartic proteinase nepenthesin-2	0.393	0.09	-2.1584	2.11e-06	1.1e-06			K02882//large subunit ribosomal protein L18Ae+ko03010//Ribosome;K00924//
Ma05_g17620	expressed protein	14.053	40.69	1.59649	3.74e-38	5.09e-39
Ma05_g17820	Uncharacterized protein	0.183	1.14	2.62552	1.47e-37	2.03e-38
Ma05_g17850	Chitinase 6	0.053	1.356	4.64147	2.16e-12	7.15e-13			K01183//chitinase [EC:3.2.1.14]+ko00520//Amino sugar and nucleotide sugar metabolism+ko01100//Metabolic pathways;K01183//chitinase [EC:3.2.1.14]+ko00520//Amino sugar and nucleotide sugar metabolism+ko01100//Metabolic pathways	GO:0044238//primary metabolic process;GO:0005975//carbohydrate metabolic process;GO:0006026//aminoglycan catabolic process;GO:1901135//carbohydrate derivative metabolic process;GO:0044260//cellular macromolecule metabolic process;GO:0009056//catabolic process;GO:0009057//macromolecule catabolic process;GO:1901136//carbohydrate derivative catabolic process;GO:0006032//chitin catabolic process;GO:1…
Ma05_g17860	Chitinase 6	0.026	1.21	5.45381	1.91e-11	6.69e-12			K01183//chitinase [EC:3.2.1.14]+ko00520//Amino sugar and nucleotide sugar metabolism+ko01100//Metabolic pathways;K01183//chitinase [EC:3.2.1.14]+ko00520//Amino sugar and nucleotide sugar metabolism+ko01100//Metabolic pathways
Ma05_g18620	Cytochrome P450 94C1	0.236	0.51	1.09899	0.00034027	0.000234224			K20624//12-hydroxyjasmonoyl-L-isoleucine oxidase / fatty acid hydroxylase [EC:1.14.-.-];K20665//jasmonoyl-isoleucine 12-hydroxylase [EC:1.14.-.-]
Ma05_g18710	Myb-related protein 306	0.606	1.246	1.04211	6.5e-07	3.24e-07	MYB		K09422//myb proto-oncogene protein, plant;K09422//transcription factor MYB, plant
Ma05_g18900	Glucomannan 4-beta-mannosyltransferase 9	0.073	0.02	-2.04737	0.000618831	0.000445068			K13680//beta-mannan synthase [EC:2.4.1.32]	GO:0016021//integral component of membrane;GO:0016020//membrane;GO:0031224//intrinsic component of membrane;GO:0044425//membrane part;
Ma05_g19320	hypro1, putative, expressed	2.69	9.49	1.84865	2.55e-63	2.14e-64			K00734//galactosylxylosylprotein 3-beta-galactosyltransferase [EC:2.4.1.134]+ko01100//Metabolic pathways;K14753//guanine nucleotide-binding protein subunit beta-2-like 1 protein
Ma05_g19380	Transcription factor bHLH82	0.383	0.72	1.05685	3.48e-05	2.08e-05	bHLH		K22020//mucin-19
Ma05_g19870	Putative UPF0496 protein At5g66675	1.986	5.686	1.53652	1.71e-28	3.01e-29
Ma05_g20320	Uncharacterized protein	0.353	0.093	-1.90601	0.000143622	9.34e-05	MYB		K09422//myb proto-oncogene protein, plant;K09422//transcription factor MYB, plant
Ma05_g20330	Putative WEB family protein At3g02930, chloroplastic	0.686	0.31	-1.14894	5.65e-10	2.18e-10			K20283//golgin subfamily A member 4;K12811//ATP-dependent RNA helicase DDX46/PRP5 [EC:3.6.4.13]+ko03040//Spliceosome;K20283//golgin subfamily A member 4
Ma05_g20360	Putative expressed protein	1.573	0.596	-1.38984	6.65e-10	2.58e-10
Ma05_g20810	Putative Arogenate dehydratase/prephenate dehydratase 1, chloroplastic	11.183	27.056	1.29023	6.53e-132	2.74e-133			K05359//arogenate/prephenate dehydratase [EC:4.2.1.91 4.2.1.51]+ko01230//Biosynthesis of amino acids+ko01100//Metabolic pathways+ko01110//Biosynthesis of secondary metabolites+ko00400//Phenylalanine, tyrosine and tryptophan biosynthesis	GO:0044238//primary metabolic process;GO:0044249//cellular biosynthetic process;GO:0008652//cellular amino acid biosynthetic process;GO:0044237//cellular metabolic process;GO:0009073//aromatic amino acid family biosynthetic process;GO:0044283//small molecule biosynthetic process;GO:0009094//L-phenylalanine biosynthetic process;GO:0006558//L-phenylalanine metabolic process;GO:0016053//organic acid…
Ma05_g21000	Putative NAC domain-containing protein 21/22	0.213	0.033	-2.79583	0.000172321	0.000113096	NAC	NAC domain containing protein 17 (best arabidopsis hit)	K05941//glutathione gamma-glutamylcysteinyltransferase [EC:2.3.2.15];K12581//CCR4-NOT transcription complex subunit 7/8+ko03018//RNA degradation;K01054//acylglycerol lipase [EC:3.1.1.23]+ko01100//Metabolic pathways+ko00561//Glycerolipid metabolism;K05941//glutathione gamma-glutamylcysteinyltransferase [EC:2.3.2.15];K13126//polyadenylate-binding protein+ko03015//mRNA surveillance pathway+ko03018//…	GO:0010467//gene expression;GO:0044238//primary metabolic process;GO:0071704//organic substance metabolic process;GO:0018130//heterocycle biosynthetic process;GO:0006355//regulation of transcription, DNA-templated;GO:0034645//cellular macromolecule biosynthetic process;GO:0034654//nucleobase-containing compound biosynthetic process;GO:0060255//regulation of macromolecule metabolic process;GO:0008…
Ma05_g21260	Butyrate--CoA ligase AAE11, peroxisomal	0.143	0.406	1.54496	2.83e-05	1.67e-05			K00666//fatty-acyl-CoA synthase [EC:6.2.1.-];K01904//4-coumarate--CoA ligase [EC:6.2.1.12]+ko00130//Ubiquinone and other terpenoid-quinone biosynthesis+ko01100//Metabolic pathways+ko01110//Biosynthesis of secondary metabolites+ko00940//Phenylpropanoid biosynthesis+ko00360//Phenylalanine metabolism;K00666//fatty-acyl-CoA synthase [EC:6.2.1.-]	GO:0008152//metabolic process;GO:0003824//catalytic activity;GO:0016874//ligase activity;
Ma05_g21310	protein kinase family protein, putative, expressed	0.026	0.076	1.63301	0.000199565	0.000132315			K04733//interleukin-1 receptor-associated kinase 4 [EC:2.7.11.1]
Ma05_g21420	Expansin-like A2	2.163	0.67	-1.78261	1.06e-15	2.98e-16			K20628//expansin;K20628//expansin	GO:0022414//reproductive process;GO:0000003//reproduction;GO:0044703//multi-organism reproductive process;GO:0019953//sexual reproduction;GO:0051704//multi-organism process;GO:0005576//extracellular region;
Ma05_g21450	no apical meristem protein, putative, expressed	1.41	3.626	1.39596	1.13e-22	2.42e-23	NAC	NAC domain containing protein 90 (best arabidopsis hit); NBS-LRR disease resistance protein, putative, expressed (best rice hit)	K12581//CCR4-NOT transcription complex subunit 7/8+ko03018//RNA degradation;K13126//polyadenylate-binding protein+ko03015//mRNA surveillance pathway+ko03018//RNA degradation+ko03013//RNA transport;K01054//acylglycerol lipase [EC:3.1.1.23]+ko01100//Metabolic pathways+ko00561//Glycerolipid metabolism;K03094//S-phase kinase-associated protein 1+ko04141//Protein processing in endoplasmic reticulum+ko…	GO:0031323//regulation of cellular metabolic process;GO:0044238//primary metabolic process;GO:0006139//nucleobase-containing compound metabolic process;GO:0034645//cellular macromolecule biosynthetic process;GO:0010556//regulation of macromolecule biosynthetic process;GO:0044271//cellular nitrogen compound biosynthetic process;GO:0006355//regulation of transcription, DNA-templated;GO:1901360//org…
Ma05_g21580	ethylene-responsive protein related, putative, expressed	0.19	0.04	-2.19011	0.000611219	0.000439394			K05765//cofilin
Ma05_g21720	Probable metal-nicotianamine transporter YSL12	3.756	8.336	1.04953	3.29e-64	2.7e-65			K01807//ribose 5-phosphate isomerase A [EC:5.3.1.6]+ko00030//Pentose phosphate pathway+ko01230//Biosynthesis of amino acids+ko01100//Metabolic pathways+ko01110//Biosynthesis of secondary metabolites+ko00710//Carbon fixation in photosynthetic organisms+ko01200//Carbon metabolism;K15363//fanconi-associated nuclease 1 [EC:3.1.21.- 3.1.4.1];K15363//fanconi-associated nuclease 1 [EC:3.1.21.- 3.1.4.1];…
Ma05_g22280	Uncharacterized protein	4.87	10.49	1.13051	7.16e-23	1.52e-23				GO:0016021//integral component of membrane;GO:0044425//membrane part;GO:0031224//intrinsic component of membrane;GO:0016020//membrane;GO:0043167//ion binding;GO:0046872//metal ion binding;GO:0005509//calcium ion binding;GO:0043169//cation binding;GO:0005488//binding;
Ma05_g22390	WD repeat-containing protein 44, putative, expressed	3.413	7.2	1.05339	7.1e-73	5.15e-74			K20241//WD repeat-containing protein 44;K20241//WD repeat-containing protein 44;K20241//WD repeat-containing protein 44;K20241//WD repeat-containing protein 44
Ma05_g22770	Uncharacterized calcium-binding protein At1g02270	0.45	0.956	1.04601	2.6e-06	1.37e-06			K21777//G2/mitotic-specific cyclin-B, other;K12603//CCR4-NOT transcription complex subunit 6 [EC:3.1.13.4]+ko03018//RNA degradation;K21777//G2/mitotic-specific cyclin-B, other;K12603//CCR4-NOT transcription complex subunit 6 [EC:3.1.13.4]+ko03018//RNA degradation;K21777//G2/mitotic-specific cyclin-B, other;K12603//CCR4-NOT transcription complex subunit 6 [EC:3.1.13.4]+ko03018//RNA degradation	GO:0005488//binding;GO:0043167//ion binding;GO:0046872//metal ion binding;GO:0043169//cation binding;GO:0005509//calcium ion binding;
Ma05_g23350	S-norcoclaurine synthase 1	0.07	0.486	2.81888	8.07e-08	3.7e-08			K05278//flavonol synthase [EC:1.14.11.23]+ko01100//Metabolic pathways+ko01110//Biosynthesis of secondary metabolites+ko00941//Flavonoid biosynthesis;K05278//flavonol synthase [EC:1.14.11.23]+ko01100//Metabolic pathways+ko01110//Biosynthesis of secondary metabolites+ko00941//Flavonoid biosynthesis;K05277//leucoanthocyanidin dioxygenase [EC:1.14.11.19]+ko01100//Metabolic pathways+ko01110//Biosynthe…	GO:0043167//ion binding;GO:0043169//cation binding;GO:0005488//binding;GO:0016491//oxidoreductase activity;GO:0003824//catalytic activity;GO:0046872//metal ion binding;
Ma05_g23490	Nicotianamine synthase	0.32	1.146	1.85952	1.76e-11	6.15e-12			K05953//nicotianamine synthase [EC:2.5.1.43]	GO:0009987//cellular process;GO:0044106//cellular amine metabolic process;GO:0006082//organic acid metabolic process;GO:0030417//nicotianamine metabolic process;GO:0072350//tricarboxylic acid metabolic process;GO:0044237//cellular metabolic process;GO:0009058//biosynthetic process;GO:0006576//cellular biogenic amine metabolic process;GO:0018130//heterocycle biosynthetic process;GO:0042401//cellul…
Ma05_g23560	Putative zinc finger, C3HC4 type domain containing protein, expressed	36.91	16.786	-1.29465	1.63e-218	4.01e-220			K10661//E3 ubiquitin-protein ligase MARCH6 [EC:2.3.2.27]+ko04141//Protein processing in endoplasmic reticulum;K10661//E3 ubiquitin-protein ligase MARCH6 [EC:2.3.2.27]+ko04141//Protein processing in endoplasmic reticulum;K10661//E3 ubiquitin-protein ligase MARCH6 [EC:2.3.2.27]+ko04141//Protein processing in endoplasmic reticulum;K10661//E3 ubiquitin-protein ligase MARCH6 [EC:2.3.2.27]+ko04141//Pro…	GO:0016020//membrane;GO:0016021//integral component of membrane;GO:0031224//intrinsic component of membrane;GO:0044425//membrane part;GO:0003824//catalytic activity;GO:0008270//zinc ion binding;GO:0005488//binding;GO:0046914//transition metal ion binding;GO:0043167//ion binding;GO:0043169//cation binding;GO:0046872//metal ion binding;GO:0016874//ligase activity;
Ma05_g23640	MYB family transcription factor, putative, expressed	1.736	4.596	1.34699	7.87e-30	1.32e-30	MYB		K09422//myb proto-oncogene protein, plant;K09422//transcription factor MYB, plant	GO:0003676//nucleic acid binding;GO:0003677//DNA binding;GO:0097159//organic cyclic compound binding;GO:1901363//heterocyclic compound binding;GO:0005488//binding;
Ma05_g23730	Putative Phylloplanin	14.316	82.483	2.52993	0	0			K01528//dynamin GTPase [EC:3.6.5.5]+ko04144//Endocytosis;K03006//DNA-directed RNA polymerase II subunit RPB1 [EC:2.7.7.6]+ko00230//Purine metabolism+ko03020//RNA polymerase+ko01100//Metabolic pathways+ko00240//Pyrimidine metabolism
Ma05_g24320	Putative expressed protein	1.58	3.7	1.23392	2.25e-19	5.46e-20
Ma05_g25490	MYB family transcription factor, putative, expressed	0.766	1.82	1.26306	1.22e-06	6.24e-07	MYB		K09422//myb proto-oncogene protein, plant;K09422//transcription factor MYB, plant	GO:0005488//binding;GO:0003676//nucleic acid binding;GO:1901363//heterocyclic compound binding;GO:0097159//organic cyclic compound binding;GO:0003677//DNA binding;
Ma05_g25790	DUF292 domain containing protein, expressed	2.086	5.963	1.54155	2.32e-72	1.69e-73			K19476//vacuolar protein sorting-associated protein IST1+ko04144//Endocytosis;K19476//vacuolar protein sorting-associated protein IST1+ko04144//Endocytosis;K19476//vacuolar protein sorting-associated protein IST1+ko04144//Endocytosis
Ma05_g26700	transcription factor like protein, putative, expressed	0.543	0.196	-1.48033	0.000253877	0.000171003	Trihelix		K12501//homogentisate solanesyltransferase [EC:2.5.1.117]+ko00130//Ubiquinone and other terpenoid-quinone biosynthesis;K09903//uridylate kinase [EC:2.7.4.22]+ko01100//Metabolic pathways+ko00240//Pyrimidine metabolism
Ma05_g26830	Putative Protein WEAK CHLOROPLAST MOVEMENT UNDER BLUE LIGHT-like 1	0.463	0.97	1.07123	2.22e-07	1.06e-07			K20283//golgin subfamily A member 4;K12472//epidermal growth factor receptor substrate 15+ko04144//Endocytosis;K20283//golgin subfamily A member 4
Ma05_g27310	Peroxidase 55	0.66	0.286	-1.1702	0.00010938	6.98e-05			K00430//peroxidase [EC:1.11.1.7]+ko01100//Metabolic pathways+ko01110//Biosynthesis of secondary metabolites+ko00940//Phenylpropanoid biosynthesis;K00430//peroxidase [EC:1.11.1.7]+ko01100//Metabolic pathways+ko01110//Biosynthesis of secondary metabolites+ko00940//Phenylpropanoid biosynthesis
Ma05_g27330	Putative Alkane hydroxylase MAH1	0	0.16	5.18145	1.88e-05	1.09e-05			K15405//midchain alkane hydroxylase+ko01110//Biosynthesis of secondary metabolites+ko00073//Cutin, suberine and wax biosynthesis
Ma05_g27650	Fimbrin-2	0.046	0.153	1.74849	0.000706197	0.000512961			K17275//plastin-1;K17275//plastin-1	GO:0003779//actin binding;GO:0005488//binding;GO:0005515//protein binding;GO:0008092//cytoskeletal protein binding;
Ma05_g27660	Putative Transcription factor IBH1	6.446	14.006	1.13874	4.5e-19	1.11e-19				GO:0009725//response to hormone;GO:0010033//response to organic substance;GO:0033993//response to lipid;GO:0009719//response to endogenous stimulus;GO:0071840//cellular component organization or biogenesis;GO:0060560//developmental growth involved in morphogenesis;GO:0048589//developmental growth;GO:0009826//unidimensional cell growth;GO:0009741//response to brassinosteroid;GO:0016043//cellular c…
Ma05_g28000	Probable transcription factor PosF21	0.416	0.26	-1.08469	1.88e-06	9.79e-07			K20557//transcription factor VIP1+ko04016//MAPK signaling pathway - plant;K17987//next to BRCA1 gene 1 protein	GO:0003676//nucleic acid binding;GO:0097159//organic cyclic compound binding;GO:0003677//DNA binding;GO:1901363//heterocyclic compound binding;GO:0005488//binding;GO:0003700//DNA binding transcription factor activity;
Ma05_g28010	expressed protein	4.593	1.356	-1.86966	2.46e-130	1.04e-131			K00430//peroxidase [EC:1.11.1.7]+ko01100//Metabolic pathways+ko01110//Biosynthesis of secondary metabolites+ko00940//Phenylpropanoid biosynthesis;K00430//peroxidase [EC:1.11.1.7]+ko01100//Metabolic pathways+ko01110//Biosynthesis of secondary metabolites+ko00940//Phenylpropanoid biosynthesis;K00430//peroxidase [EC:1.11.1.7]+ko01100//Metabolic pathways+ko01110//Biosynthesis of secondary metabolites…
Ma05_g28150	Uncharacterized protein	0.033	0.16	2.14993	0.000783409	0.000573789
Ma05_g28430	Ammonium transporter 3 member 1	3.09	8.196	1.32025	6.08e-67	4.83e-68			K03320//ammonium transporter, Amt family;K03320//ammonium transporter, Amt family	GO:0016021//integral component of membrane;GO:0016020//membrane;GO:0044425//membrane part;GO:0031224//intrinsic component of membrane;GO:0008519//ammonium transmembrane transporter activity;GO:0005215//transporter activity;GO:0008324//cation transmembrane transporter activity;GO:0022857//transmembrane transporter activity;GO:0015075//ion transmembrane transporter activity;
Ma05_g28530	Putative expressed protein	24.996	50.586	1.02764	3.05e-161	1.03e-162
Ma05_g28740	Calcium-binding protein KIC	64.63	129.37	1.00776	0	0			K16465//centrin-1;K16465//centrin-1	GO:0005509//calcium ion binding;GO:0043169//cation binding;GO:0046872//metal ion binding;GO:0043167//ion binding;GO:0005488//binding;
Ma05_g28760	Thioredoxin-like protein CXXS1	0.373	1.186	1.6896	3.02e-05	1.79e-05			K03671//thioredoxin 1;K03671//thioredoxin 1	GO:0019725//cellular homeostasis;GO:0071704//organic substance metabolic process;GO:0018904//ether metabolic process;GO:0050789//regulation of biological process;GO:0045454//cell redox homeostasis;GO:0050794//regulation of cellular process;GO:0065008//regulation of biological quality;GO:0009987//cellular process;GO:0008152//metabolic process;GO:0042592//homeostatic process;GO:0006662//glycerol et…
Ma05_g28770	Putative Cytokinin dehydrogenase 8	0.006	0.093	3.71197	0.000754834	0.000551041			K00279//cytokinin dehydrogenase [EC:1.5.99.12]+ko00908//Zeatin biosynthesis
Ma05_g28930	L-ascorbate oxidase homolog	12.343	42.14	1.67091	0	0			K19791//iron transport multicopper oxidase;K19791//iron transport multicopper oxidase;K19791//iron transport multicopper oxidase;K19791//iron transport multicopper oxidase	GO:0005623//cell;GO:0071944//cell periphery;GO:0009506//plasmodesma;GO:0030312//external encapsulating structure;GO:0030054//cell junction;GO:0005618//cell wall;GO:0005911//cell-cell junction;GO:0009505//plant-type cell wall;GO:0055044//symplast;GO:0044464//cell part;GO:0016491//oxidoreductase activity;GO:0005488//binding;GO:0043169//cation binding;GO:0043167//ion binding;GO:0016722//oxidoreducta…
Ma05_g29060	Germin-like protein 12-1	0.233	0.65	1.48062	0.000325069	0.000223082		Leucine-rich repeat protein kinase family protein (best arabidopsis hit)	K11426//SET and MYND domain-containing protein;K00384//thioredoxin reductase (NADPH) [EC:1.8.1.9]+ko00450//Selenocompound metabolism;K00384//thioredoxin reductase (NADPH) [EC:1.8.1.9]+ko00450//Selenocompound metabolism;K00384//thioredoxin reductase (NADPH) [EC:1.8.1.9]+ko00450//Selenocompound metabolism
Ma05_g29070	Putative germin-like protein 2-1	4.676	11.286	1.29803	4.55e-41	5.74e-42		Leucine-rich repeat protein kinase family protein (best arabidopsis hit)	K11426//SET and MYND domain-containing protein;K00384//thioredoxin reductase (NADPH) [EC:1.8.1.9]+ko00450//Selenocompound metabolism;K00384//thioredoxin reductase (NADPH) [EC:1.8.1.9]+ko00450//Selenocompound metabolism;K00384//thioredoxin reductase (NADPH) [EC:1.8.1.9]+ko00450//Selenocompound metabolism	GO:0005576//extracellular region;GO:0046914//transition metal ion binding;GO:0046872//metal ion binding;GO:0030145//manganese ion binding;GO:0045735//nutrient reservoir activity;GO:0043169//cation binding;GO:0043167//ion binding;GO:0005488//binding;
Ma05_g29080	Putative germin-like protein 2-1	0.213	1.023	2.25845	7.87e-08	3.6e-08		Leucine-rich repeat protein kinase family protein (best arabidopsis hit)	K11426//SET and MYND domain-containing protein;K00384//thioredoxin reductase (NADPH) [EC:1.8.1.9]+ko00450//Selenocompound metabolism;K00384//thioredoxin reductase (NADPH) [EC:1.8.1.9]+ko00450//Selenocompound metabolism	GO:0005576//extracellular region;GO:0046872//metal ion binding;GO:0046914//transition metal ion binding;GO:0030145//manganese ion binding;GO:0045735//nutrient reservoir activity;GO:0043169//cation binding;GO:0043167//ion binding;GO:0005488//binding;
Ma05_g29090	Putative germin-like protein 2-1	1.34	3.21	1.30325	6.23e-11	2.25e-11		Leucine-rich repeat protein kinase family protein (best arabidopsis hit)	K11426//SET and MYND domain-containing protein;K00384//thioredoxin reductase (NADPH) [EC:1.8.1.9]+ko00450//Selenocompound metabolism;K00384//thioredoxin reductase (NADPH) [EC:1.8.1.9]+ko00450//Selenocompound metabolism;K00384//thioredoxin reductase (NADPH) [EC:1.8.1.9]+ko00450//Selenocompound metabolism;K00430//peroxidase [EC:1.11.1.7]+ko01100//Metabolic pathways+ko01110//Biosynthesis of secondar…	GO:0005576//extracellular region;GO:0043169//cation binding;GO:0043167//ion binding;GO:0045735//nutrient reservoir activity;GO:0030145//manganese ion binding;GO:0005488//binding;GO:0046914//transition metal ion binding;GO:0046872//metal ion binding;
Ma05_g29110	Putative germin-like protein 2-1	0.063	0.646	3.42181	1.52e-06	7.84e-07		Leucine-rich repeat protein kinase family protein (best arabidopsis hit)	K11426//SET and MYND domain-containing protein;K00384//thioredoxin reductase (NADPH) [EC:1.8.1.9]+ko00450//Selenocompound metabolism;K00384//thioredoxin reductase (NADPH) [EC:1.8.1.9]+ko00450//Selenocompound metabolism	GO:0005576//extracellular region;GO:0005488//binding;GO:0043169//cation binding;GO:0046872//metal ion binding;GO:0030145//manganese ion binding;GO:0043167//ion binding;GO:0045735//nutrient reservoir activity;GO:0046914//transition metal ion binding;
Ma05_g29230	Putative Ethylene-responsive transcription factor 9	0.28	0.723	1.38349	0.000548197	0.000390805	AP2-EREBP		K09286//EREBP-like factor	GO:0008152//metabolic process;GO:0018130//heterocycle biosynthetic process;GO:0009059//macromolecule biosynthetic process;GO:0044238//primary metabolic process;GO:1901362//organic cyclic compound biosynthetic process;GO:0016070//RNA metabolic process;GO:0034641//cellular nitrogen compound metabolic process;GO:0044260//cellular macromolecule metabolic process;GO:0006807//nitrogen compound metaboli…
Ma05_g30550	Asparagine synthetase [glutamine-hydrolyzing]	6.836	16.17	1.1376	1.24e-122	5.59e-124			K01953//asparagine synthase (glutamine-hydrolysing) [EC:6.3.5.4]+ko00250//Alanine, aspartate and glutamate metabolism+ko01100//Metabolic pathways+ko01110//Biosynthesis of secondary metabolites;K01953//asparagine synthase (glutamine-hydrolysing) [EC:6.3.5.4]+ko00250//Alanine, aspartate and glutamate metabolism+ko01100//Metabolic pathways+ko01110//Biosynthesis of secondary metabolites;K01953//aspar…
Ma05_g30650	Putative Fasciclin-like arabinogalactan protein 6	2.943	0.463	-2.65985	2.74e-26	5.2e-27			K19519//transforming growth factor-beta-induced protein
Ma05_g30730	Putative expressed protein	0.68	1.48	1.15146	8.63e-07	4.35e-07
Ma05_g30790	Internal alternative NAD(P)H-ubiquinone oxidoreductase A1, mitochondrial	0.906	3.303	1.83128	5.34e-50	5.6e-51			K17871//NADH:ubiquinone reductase (non-electrogenic) [EC:1.6.5.9];K17871//NADH:ubiquinone reductase (non-electrogenic) [EC:1.6.5.9];K17871//NADH:ubiquinone reductase (non-electrogenic) [EC:1.6.5.9]	GO:0016491//oxidoreductase activity;GO:0003824//catalytic activity;
Ma05_g31100	expressed protein	1.12	0.323	-1.74336	5.32e-07	2.63e-07
Ma05_g31110	Aldo-keto reductase family 4 member C9	3.253	6.643	1.00222	4.03e-24	8.22e-25			K00011//aldehyde reductase [EC:1.1.1.21]+ko00040//Pentose and glucuronate interconversions+ko01100//Metabolic pathways+ko00052//Galactose metabolism+ko00051//Fructose and mannose metabolism+ko00790//Folate biosynthesis+ko00561//Glycerolipid metabolism;K00002//alcohol dehydrogenase (NADP+) [EC:1.1.1.2]+ko00010//Glycolysis / Gluconeogenesis+ko00040//Pentose and glucuronate interconversions+ko01100/…
Ma05_g31230	Putative expressed protein	0.103	0.263	1.48101	0.000984597	0.000734863			K14709//solute carrier family 39 (zinc transporter), member 1/2/3
Ma05_g31380	Probable protein phosphatase 2C 9	1.026	0.38	-1.3764	9.57e-09	4.04e-09			K14497//protein phosphatase 2C [EC:3.1.3.16]+ko04016//MAPK signaling pathway - plant+ko04075//Plant hormone signal transduction;K14497//protein phosphatase 2C [EC:3.1.3.16]+ko04016//MAPK signaling pathway - plant+ko04075//Plant hormone signal transduction	GO:0003824//catalytic activity;GO:0016787//hydrolase activity;GO:0046872//metal ion binding;GO:0016791//phosphatase activity;GO:0004721//phosphoprotein phosphatase activity;GO:0043169//cation binding;GO:0004722//protein serine/threonine phosphatase activity;GO:0043167//ion binding;GO:0042578//phosphoric ester hydrolase activity;GO:0005488//binding;GO:0016788//hydrolase activity, acting on ester b…
Ma05_g31440	Transcription factor AS1	0.41	0.096	-2.22948	1.91e-07	9.09e-08	MYB		K09422//myb proto-oncogene protein, plant;K09422//transcription factor MYB, plant
Ma05_g31460	Probable protein phosphatase 2C 4	1.303	4.136	1.65758	2.12e-67	1.67e-68			K01102//pyruvate dehydrogenase phosphatase [EC:3.1.3.43];K01102//pyruvate dehydrogenase phosphatase [EC:3.1.3.43];K01102//pyruvate dehydrogenase phosphatase [EC:3.1.3.43]
Ma05_g31550	Uncharacterized protein	4.506	13.416	1.59942	5.12e-39	6.82e-40				GO:0097159//organic cyclic compound binding;GO:0005488//binding;GO:0003676//nucleic acid binding;GO:1901363//heterocyclic compound binding;
Ma05_g31930	Putative Protein LURP-one-related 15	1.166	5.013	2.12423	3.16e-40	4.07e-41			K15285//solute carrier family 35, member E3
Ma05_g32080	Curcumin synthase 2	0.58	2.303	2.01153	2.88e-22	6.26e-23			K00660//chalcone synthase [EC:2.3.1.74]+ko04712//Circadian rhythm - plant+ko01100//Metabolic pathways+ko01110//Biosynthesis of secondary metabolites+ko00941//Flavonoid biosynthesis;K13234//curcumin synthase [EC:2.3.1.217]+ko01110//Biosynthesis of secondary metabolites+ko00945//Stilbenoid, diarylheptanoid and gingerol biosynthesis;K13234//curcumin synthase [EC:2.3.1.217]+ko01110//Biosynthesis of s…
Ma05_g32120	Uncharacterized protein	0.56	0	-6.01262	7.75e-09	3.25e-09			K20784//arabinosyltransferase [EC:2.4.2.-]+ko00514//Other types of O-glycan biosynthesis;K20784//arabinosyltransferase [EC:2.4.2.-]+ko00514//Other types of O-glycan biosynthesis
Ma06_g00250	Cinnamoyl-CoA reductase 1	1.06	0.113	-3.00954	4.92e-24	1e-24			K09753//cinnamoyl-CoA reductase [EC:1.2.1.44]+ko01100//Metabolic pathways+ko01110//Biosynthesis of secondary metabolites+ko00940//Phenylpropanoid biosynthesis;K09753//cinnamoyl-CoA reductase [EC:1.2.1.44]+ko01100//Metabolic pathways+ko01110//Biosynthesis of secondary metabolites+ko00940//Phenylpropanoid biosynthesis	GO:0003824//catalytic activity;GO:0048037//cofactor binding;GO:0005488//binding;GO:0050662//coenzyme binding;
Ma06_g00270	Uncharacterized protein	1.746	0.84	-1.06042	1.02e-08	4.33e-09			K08825//dual specificity tyrosine-phosphorylation-regulated kinase 1 [EC:2.7.12.1];K17987//next to BRCA1 gene 1 protein
Ma06_g00620	F-box/LRR-repeat MAX2 homolog	17.36	7.143	-1.27803	1.1e-179	3.38e-181		Oryza sativa Japonica Group cDNA clone:J013001J06, full insert sequence	K10268//F-box and leucine-rich repeat protein 2/20
Ma06_g00940	Protein LURP-one-related 8	1.383	3.276	1.26266	2.49e-10	9.35e-11			K03239//translation initiation factor eIF-2B subunit alpha+ko03013//RNA transport;K03239//translation initiation factor eIF-2B subunit alpha+ko03013//RNA transport
Ma06_g01510	Phospholipase AEG1, chloroplastic	0.36	0.806	1.17199	6.8e-05	4.21e-05			K16818//phospholipase A1 [EC:3.1.1.32]+ko00592//alpha-Linolenic acid metabolism+ko01100//Metabolic pathways+ko01110//Biosynthesis of secondary metabolites+ko00564//Glycerophospholipid metabolism
Ma06_g01600	Uncharacterized protein	0.836	8.336	3.37718	5.68e-26	1.09e-26
Ma06_g01740	Uncharacterized protein	0.176	0.58	1.72773	3.35e-05	1.99e-05
Ma06_g02240	Probable galacturonosyltransferase 12	0.253	0.023	-3.19793	9.9e-08	4.58e-08			K20867//galacturonosyltransferase 12/13/14/15 [EC:2.4.1.-];K20867//galacturonosyltransferase 12/13/14/15 [EC:2.4.1.-]
Ma06_g02770	Uncharacterized protein	54.353	154.883	1.52543	0	0
Ma06_g02890	Ubiquinol oxidase 1a, mitochondrial	0.106	0.586	2.14903	2.67e-06	1.41e-06			K17893//ubiquinol oxidase [EC:1.10.3.11];K17893//ubiquinol oxidase [EC:1.10.3.11]	GO:0016021//integral component of membrane;GO:0016020//membrane;GO:0044425//membrane part;GO:0031224//intrinsic component of membrane;GO:0070469//respiratory chain;GO:0016679//oxidoreductase activity, acting on diphenols and related substances as donors;GO:0016491//oxidoreductase activity;GO:0016682//oxidoreductase activity, acting on diphenols and related substances as donors, oxygen as acceptor…
Ma06_g03090	Pathogenesis-related protein PR-4B	3.976	15.64	1.98486	4.66e-70	3.53e-71				GO:0042742//defense response to bacterium;GO:0050832//defense response to fungus;GO:0051707//response to other organism;GO:0050896//response to stimulus;GO:0009620//response to fungus;GO:0009617//response to bacterium;GO:0006950//response to stress;GO:0043207//response to external biotic stimulus;GO:0051704//multi-organism process;GO:0098542//defense response to other organism;GO:0009605//respons…
Ma06_g03120	Wound-induced protein WIN1	1.363	5.486	1.96106	1.03e-25	2e-26				GO:0050896//response to stimulus;GO:0009607//response to biotic stimulus;GO:0006952//defense response;GO:0006950//response to stress;GO:0050832//defense response to fungus;GO:0051704//multi-organism process;GO:0009620//response to fungus;GO:0009605//response to external stimulus;GO:0051707//response to other organism;GO:0042742//defense response to bacterium;GO:0098542//defense response to other …
Ma06_g03170	Uncharacterized protein	2.523	0.98	-1.36089	1.48e-12	4.86e-13	AP2-EREBP	Malus x domestica AP2 domain class transcription factor (AP2D43) mRNA, complete cds	K09286//EREBP-like factor	GO:0009058//biosynthetic process;GO:0010467//gene expression;GO:0008152//metabolic process;GO:0006725//cellular aromatic compound metabolic process;GO:1901362//organic cyclic compound biosynthetic process;GO:0034641//cellular nitrogen compound metabolic process;GO:0016070//RNA metabolic process;GO:0043170//macromolecule metabolic process;GO:0006807//nitrogen compound metabolic process;GO:0044237/…
Ma06_g03200	expressed protein	3.376	1.623	-1.0586	2.91e-23	6.1e-24			K12598//ATP-dependent RNA helicase DOB1 [EC:3.6.4.13]+ko03018//RNA degradation	GO:0016020//membrane;GO:0016021//integral component of membrane;GO:0031224//intrinsic component of membrane;GO:0044425//membrane part;
Ma06_g03220	GTP-binding nuclear protein Ran-3	0.53	1.196	1.27091	1.49e-05	8.54e-06			K07936//GTP-binding nuclear protein Ran+ko03013//RNA transport+ko03008//Ribosome biogenesis in eukaryotes;K07936//GTP-binding nuclear protein Ran+ko03013//RNA transport+ko03008//Ribosome biogenesis in eukaryotes	GO:0046907//intracellular transport;GO:0034613//cellular protein localization;GO:0051179//localization;GO:0051170//nuclear import;GO:0015031//protein transport;GO:0071166//ribonucleoprotein complex localization;GO:0000054//ribosomal subunit export from nucleus;GO:0051169//nuclear transport;GO:0071426//ribonucleoprotein complex export from nucleus;GO:0033036//macromolecule localization;GO:0008104/…
Ma06_g03560	Flowering-promoting factor 1-like protein 3	2.476	7.49	1.63956	4.65e-12	1.57e-12			K14416//elongation factor 1 alpha-like protein+ko03015//mRNA surveillance pathway
Ma06_g03700	Putative Uncharacterized protein	6.076	13.956	1.21933	1.44e-34	2.13e-35			K03768//peptidyl-prolyl cis-trans isomerase B (cyclophilin B) [EC:5.2.1.8]
Ma06_g03750	Uncharacterized protein	0.18	0.81	2.18145	1.64e-06	8.46e-07
Ma06_g03830	ABC transporter G family member 11	0.1	0.293	1.52249	2.48e-05	1.45e-05		white-brown complex homolog protein 11 (best arabidopsis hit)	K05681//ATP-binding cassette, subfamily G (WHITE), member 2+ko02010//ABC transporters
Ma06_g04150	Putative U-box domain-containing protein 21	15.023	6.883	-1.11866	6.21e-67	4.95e-68		PREDICTED: Vitis vinifera hypothetical protein LOC100249092 (LOC100249092), mRNA	K08332//;K04733//interleukin-1 receptor-associated kinase 4 [EC:2.7.11.1]
Ma06_g04790	expressed protein	0.843	0.156	-1.87112	7.4e-07	3.71e-07
Ma06_g05520	S-adenosyl-l-methionine decarboxylase leader peptide, putative, expressed	0	0.173	4.83731	0.000166969	0.000109366			K01611//S-adenosylmethionine decarboxylase [EC:4.1.1.50]+ko00330//Arginine and proline metabolism+ko01100//Metabolic pathways+ko00270//Cysteine and methionine metabolism
Ma06_g05770	expressed protein	0.376	0.853	1.18384	1.38e-08	5.91e-09
Ma06_g05860	Putative Calcium-binding protein CML24	268.976	655.266	1.29975	0	0			K02183//calmodulin+ko04626//Plant-pathogen interaction+ko04016//MAPK signaling pathway - plant+ko04070//Phosphatidylinositol signaling system	GO:0043169//cation binding;GO:0005509//calcium ion binding;GO:0005488//binding;GO:0046872//metal ion binding;GO:0043167//ion binding;
Ma06_g06300	glyoxalase family protein, putative, expressed	3.123	1.1	-1.1205	7.69e-13	2.48e-13			K14611//solute carrier family 23 (nucleobase transporter), member 1/2;K14611//solute carrier family 23 (nucleobase transporter), member 1/2;K08234//glyoxylase I family protein
Ma06_g06350	zinc finger family protein, putative, expressed	0.366	1.006	1.45955	0.00014741	9.59e-05			K15407//queuine tRNA-ribosyltransferase subunit QTRTD1 [EC:2.4.2.29];K14651//transcription initiation factor TFIID subunit 15+ko03022//Basal transcription factors;K15407//queuine tRNA-ribosyltransferase subunit QTRTD1 [EC:2.4.2.29];K14651//transcription initiation factor TFIID subunit 15+ko03022//Basal transcription factors;K13098//RNA-binding protein FUS
Ma06_g06410	Pollen-specific leucine-rich repeat extensin-like protein 4	33.84	16.413	-1.03314	7.87e-227	1.85e-228			K02984//small subunit ribosomal protein S3Ae+ko03010//Ribosome;K13420//LRR receptor-like serine/threonine-protein kinase FLS2 [EC:2.7.11.1]+ko04626//Plant-pathogen interaction+ko04016//MAPK signaling pathway - plant
Ma06_g06640	Elicitor-responsive protein 1	0.023	0.483	4.40384	6.96e-06	3.83e-06			K01803//triosephosphate isomerase (TIM) [EC:5.3.1.1]+ko00010//Glycolysis / Gluconeogenesis+ko01230//Biosynthesis of amino acids+ko01100//Metabolic pathways+ko00051//Fructose and mannose metabolism+ko01110//Biosynthesis of secondary metabolites+ko00710//Carbon fixation in photosynthetic organisms+ko01200//Carbon metabolism+ko00562//Inositol phosphate metabolism;K01803//triosephosphate isomerase (T…
Ma06_g06730	Putative Protein UPSTREAM OF FLC	0.056	0.236	2.05592	7.81e-05	4.87e-05
Ma06_g07130	Hexokinase-2	0.026	0.213	2.93753	1.9e-07	9.02e-08			K00844//hexokinase [EC:2.7.1.1]+ko00010//Glycolysis / Gluconeogenesis+ko00520//Amino sugar and nucleotide sugar metabolism+ko01100//Metabolic pathways+ko00052//Galactose metabolism+ko00051//Fructose and mannose metabolism+ko00500//Starch and sucrose metabolism+ko01110//Biosynthesis of secondary metabolites+ko01200//Carbon metabolism
Ma06_g07520	WRKY transcription factor 6	4.52	11.303	1.33883	3.69e-88	2.27e-89	WRKY		K01892//histidyl-tRNA synthetase [EC:6.1.1.21]+ko00970//Aminoacyl-tRNA biosynthesis;K18834//WRKY transcription factor 1+ko04626//Plant-pathogen interaction;K18835//WRKY transcription factor 2+ko04626//Plant-pathogen interaction;K01892//histidyl-tRNA synthetase [EC:6.1.1.21]+ko00970//Aminoacyl-tRNA biosynthesis;K13424//WRKY transcription factor 33+ko04626//Plant-pathogen interaction+ko04016//MAPK …	GO:0019438//aromatic compound biosynthetic process;GO:0046483//heterocycle metabolic process;GO:0009987//cellular process;GO:0044237//cellular metabolic process;GO:0043170//macromolecule metabolic process;GO:0044260//cellular macromolecule metabolic process;GO:1901360//organic cyclic compound metabolic process;GO:0006139//nucleobase-containing compound metabolic process;GO:0034654//nucleobase-con…
Ma06_g07970	Probable WRKY transcription factor 43	19.726	55.976	1.48111	3.43e-226	8.14e-228	WRKY		K18835//WRKY transcription factor 2+ko04626//Plant-pathogen interaction;K18835//WRKY transcription factor 2+ko04626//Plant-pathogen interaction;K13424//WRKY transcription factor 33+ko04626//Plant-pathogen interaction+ko04016//MAPK signaling pathway - plant	GO:0044238//primary metabolic process;GO:0044271//cellular nitrogen compound biosynthetic process;GO:0034654//nucleobase-containing compound biosynthetic process;GO:0043170//macromolecule metabolic process;GO:0018130//heterocycle biosynthetic process;GO:0044249//cellular biosynthetic process;GO:0044260//cellular macromolecule metabolic process;GO:0006139//nucleobase-containing compound metabolic …
Ma06_g08150	Putative Protein RALF-like 33	3.996	8.07	1.02766	3.61e-08	1.6e-08				GO:0009987//cellular process;GO:0019932//second-messenger-mediated signaling;GO:0050794//regulation of cellular process;GO:0019722//calcium-mediated signaling;GO:0023052//signaling;GO:0007165//signal transduction;GO:0051716//cellular response to stimulus;GO:0035556//intracellular signal transduction;GO:0050789//regulation of biological process;GO:0007154//cell communication;GO:0050896//response t…
Ma06_g08470	protein transport protein Sec6subunit alpha, putative, expressed	25.403	75.496	1.55667	0	0			K10956//protein transport protein SEC61 subunit alpha+ko04145//Phagosome+ko04141//Protein processing in endoplasmic reticulum+ko03060//Protein export;K10956//protein transport protein SEC61 subunit alpha+ko04145//Phagosome+ko04141//Protein processing in endoplasmic reticulum+ko03060//Protein export;K10956//protein transport protein SEC61 subunit alpha+ko04145//Phagosome+ko04141//Protein processin…	GO:0051179//localization;GO:0008104//protein localization;GO:0071702//organic substance transport;GO:0015031//protein transport;GO:0033036//macromolecule localization;GO:0006810//transport;GO:0045184//establishment of protein localization;GO:0051234//establishment of localization;GO:0044425//membrane part;GO:0016020//membrane;GO:0031224//intrinsic component of membrane;GO:0016021//integral compon…
Ma06_g08480	Hypothetical protein	2.43	5.206	1.2856	6.96e-39	9.3e-40
Ma06_g08740	Putative HVA22-like protein g	0.876	3.12	1.84234	1.55e-21	3.47e-22			K17338//receptor expression-enhancing protein 1/2/3/4;K17338//receptor expression-enhancing protein 1/2/3/4	GO:0016020//membrane;GO:0016021//integral component of membrane;GO:0044425//membrane part;GO:0031224//intrinsic component of membrane;
Ma06_g08840	Putative Zeaxanthin epoxidase, chloroplastic	0.033	1.54	5.27831	3.75e-37	5.22e-38			K00480//salicylate hydroxylase [EC:1.14.13.1]+ko01100//Metabolic pathways;K09838//zeaxanthin epoxidase [EC:1.14.15.21]+ko00906//Carotenoid biosynthesis+ko01100//Metabolic pathways+ko01110//Biosynthesis of secondary metabolites;K09838//zeaxanthin epoxidase [EC:1.14.15.21]+ko00906//Carotenoid biosynthesis+ko01100//Metabolic pathways+ko01110//Biosynthesis of secondary metabolites	GO:0036094//small molecule binding;GO:0050660//flavin adenine dinucleotide binding;GO:1901363//heterocyclic compound binding;GO:1901265//nucleoside phosphate binding;GO:0050662//coenzyme binding;GO:0000166//nucleotide binding;GO:0071949//FAD binding;GO:0043167//ion binding;GO:0043168//anion binding;GO:0048037//cofactor binding;GO:0005488//binding;GO:0097159//organic cyclic compound binding;
Ma06_g09030	Auxin response factor 7	11.16	4.62	-1.2768	1.67e-155	5.92e-157	ARF		K14486//auxin response factor+ko04075//Plant hormone signal transduction;K14486//auxin response factor+ko04075//Plant hormone signal transduction;K14486//auxin response factor+ko04075//Plant hormone signal transduction;K14486//auxin response factor+ko04075//Plant hormone signal transduction;K14486//auxin response factor+ko04075//Plant hormone signal transduction
Ma06_g09550	Putative expressed protein	0.66	0.253	-1.38079	0.000778032	0.000569496
Ma06_g09570	Transcription factor TCP20	16.353	7.97	-1.01902	1.04e-69	7.95e-71	TCP		K16221//transcription factor TCP21 (protein CCA1 HIKING EXPEDITION)+ko04712//Circadian rhythm - plant;K16221//transcription factor TCP21 (protein CCA1 HIKING EXPEDITION)+ko04712//Circadian rhythm - plant
Ma06_g09740	Uncharacterized protein	0.396	0.093	-2.11776	4.66e-09	1.92e-09			K09286//EREBP-like factor	GO:0044237//cellular metabolic process;GO:0009987//cellular process;GO:0018130//heterocycle biosynthetic process;GO:0006725//cellular aromatic compound metabolic process;GO:0010467//gene expression;GO:0044260//cellular macromolecule metabolic process;GO:0032774//RNA biosynthetic process;GO:0016070//RNA metabolic process;GO:0046483//heterocycle metabolic process;GO:1901360//organic cyclic compound…
Ma06_g09890	transcription factor BTF3, putative, expressed	10.94	22.186	1.005	3.07e-42	3.75e-43		Disease resistance protein (TIR-NBS-LRR class) family (best arabidopsis hit)	K01527//nascent polypeptide-associated complex subunit beta;K01527//nascent polypeptide-associated complex subunit beta	GO:0019438//aromatic compound biosynthetic process;GO:1901576//organic substance biosynthetic process;GO:0051252//regulation of RNA metabolic process;GO:0019222//regulation of metabolic process;GO:0044237//cellular metabolic process;GO:0065007//biological regulation;GO:0090304//nucleic acid metabolic process;GO:0034641//cellular nitrogen compound metabolic process;GO:0010468//regulation of gene e…
Ma06_g10000	Uncharacterized GPI-anchored protein At5g19250	0.436	0.086	-2.08801	0.000150261	9.79e-05
Ma06_g10020	WAT1-related protein At5g07050	3.523	1.426	-1.27715	3.58e-22	7.79e-23			K00801//farnesyl-diphosphate farnesyltransferase [EC:2.5.1.21]+ko00909//Sesquiterpenoid and triterpenoid biosynthesis+ko01100//Metabolic pathways+ko01110//Biosynthesis of secondary metabolites+ko00100//Steroid biosynthesis;K17500//integrin-linked kinase-associated serine/threonine phosphatase 2C [EC:3.1.3.16];K07874//Ras-related protein Rab-1A
Ma06_g10080	Putative expressed protein	0	0.106	4.91842	0.000104246	6.63e-05
Ma06_g10190	Putative Transmembrane emp24 domain-containing protein p24delta10	0.78	1.933	1.24139	5.21e-08	2.35e-08			K20352//p24 family protein delta-1;K20352//p24 family protein delta-1	GO:0051179//localization;GO:0051234//establishment of localization;GO:0006810//transport;GO:0005622//intracellular;GO:0012505//endomembrane system;GO:0042175//nuclear outer membrane-endoplasmic reticulum membrane network;GO:0043229//intracellular organelle;GO:0044425//membrane part;GO:0043227//membrane-bounded organelle;GO:0016021//integral component of membrane;GO:0044432//endoplasmic reticulum …
Ma06_g10290	Peroxidase 4	0.343	2.176	2.65234	6.5e-36	9.35e-37			K00430//peroxidase [EC:1.11.1.7]+ko01100//Metabolic pathways+ko01110//Biosynthesis of secondary metabolites+ko00940//Phenylpropanoid biosynthesis;K00430//peroxidase [EC:1.11.1.7]+ko01100//Metabolic pathways+ko01110//Biosynthesis of secondary metabolites+ko00940//Phenylpropanoid biosynthesis	GO:0072593//reactive oxygen species metabolic process;GO:0006979//response to oxidative stress;GO:0042744//hydrogen peroxide catabolic process;GO:0008152//metabolic process;GO:0050896//response to stimulus;GO:0044248//cellular catabolic process;GO:0044237//cellular metabolic process;GO:0009056//catabolic process;GO:0009987//cellular process;GO:0042743//hydrogen peroxide metabolic process;GO:00069…
Ma06_g10310	Putative Peptide-N4-(N-acetyl-beta-glucosaminyl)asparagine amidase A	0.706	0.013	-5.61296	1.02e-35	1.47e-36			K15502//serine/threonine-protein phosphatase 6 regulatory ankyrin repeat subunit A;K01599//uroporphyrinogen decarboxylase [EC:4.1.1.37]+ko00860//Porphyrin and chlorophyll metabolism+ko01100//Metabolic pathways+ko01110//Biosynthesis of secondary metabolites
Ma06_g10880	Piriformospora indica-insensitive protein 2	0.933	1.996	1.00733	4.67e-14	1.42e-14			K20718//LRR receptor-like serine/threonine-protein kinase ERECTA [EC:2.7.11.1]+ko04016//MAPK signaling pathway - plant;K20718//LRR receptor-like serine/threonine-protein kinase ERECTA [EC:2.7.11.1]+ko04016//MAPK signaling pathway - plant
Ma06_g11150	Tetraketide alpha-pyrone reductase 2	0.316	0.14	-1.19283	0.000754975	0.000551193			K09753//cinnamoyl-CoA reductase [EC:1.2.1.44]+ko01100//Metabolic pathways+ko01110//Biosynthesis of secondary metabolites+ko00940//Phenylpropanoid biosynthesis	GO:0005488//binding;GO:0048037//cofactor binding;GO:0003824//catalytic activity;GO:0050662//coenzyme binding;
Ma06_g11190	Putative expressed protein	25.026	12.42	-1.00311	3.9e-74	2.78e-75
Ma06_g11760	Putative Transcription factor bHLH96	0.143	0.36	1.28615	2.07e-05	1.2e-05	bHLH		K18485//myogenic factor 6;K20558//transcription factor SPEECHLESS+ko04016//MAPK signaling pathway - plant;K18485//myogenic factor 6;K20558//transcription factor SPEECHLESS+ko04016//MAPK signaling pathway - plant
Ma06_g11890	Ras-related protein RABH1e	0.093	0.383	1.6896	0.000639319	0.000460844			K07893//Ras-related protein Rab-6A;K07893//Ras-related protein Rab-6A	GO:0016818//hydrolase activity, acting on acid anhydrides, in phosphorus-containing anhydrides;GO:0017076//purine nucleotide binding;GO:0016817//hydrolase activity, acting on acid anhydrides;GO:0016787//hydrolase activity;GO:0032561//guanyl ribonucleotide binding;GO:0097159//organic cyclic compound binding;GO:0003924//GTPase activity;GO:0001883//purine nucleoside binding;GO:0043168//anion binding…
Ma06_g11920	Putative Ethylene-responsive transcription factor RAP2-4	15.24	35.963	1.24134	8.1e-260	1.67e-261	AP2-EREBP	Malus x domestica AP2 domain class transcription factor (AP2D43) mRNA, complete cds	K09286//EREBP-like factor	GO:0032774//RNA biosynthetic process;GO:0006139//nucleobase-containing compound metabolic process;GO:0019438//aromatic compound biosynthetic process;GO:0009987//cellular process;GO:1901360//organic cyclic compound metabolic process;GO:0044249//cellular biosynthetic process;GO:0006807//nitrogen compound metabolic process;GO:0009059//macromolecule biosynthetic process;GO:0018130//heterocycle biosyn…
Ma06_g11970	Sulfate transporter 1	0.02	0.103	2.59649	0.000106527	6.79e-05			K17470//sulfate transporter 1, high-affinity;K17470//sulfate transporter 1, high-affinity	GO:0031226//intrinsic component of plasma membrane;GO:0044425//membrane part;GO:0005886//plasma membrane;GO:0016020//membrane;GO:0016021//integral component of membrane;GO:0044464//cell part;GO:0005887//integral component of plasma membrane;GO:0044459//plasma membrane part;GO:0005623//cell;GO:0031224//intrinsic component of membrane;GO:0071944//cell periphery;GO:1901682//sulfur compound transmemb…
Ma06_g12120	Homeobox-leucine zipper protein HOX21	0.106	0.273	1.36908	0.000921497	0.000683808			K09338//homeobox-leucine zipper protein	GO:0043231//intracellular membrane-bounded organelle;GO:0043227//membrane-bounded organelle;GO:0005634//nucleus;GO:0005622//intracellular;GO:0043226//organelle;GO:0005623//cell;GO:0044424//intracellular part;GO:0044464//cell part;GO:0043229//intracellular organelle;GO:1901363//heterocyclic compound binding;GO:0097159//organic cyclic compound binding;GO:0003700//DNA binding transcription factor ac…
Ma06_g12290	Uncharacterized protein	7.65	3.703	-1.04094	3.91e-23	8.24e-24			K16286//E3 ubiquitin-protein ligase EL5 [EC:2.3.2.27]
Ma06_g12370	Chalcone synthase 2	4.25	0.883	-2.25757	5.85e-53	5.76e-54			K00660//chalcone synthase [EC:2.3.1.74]+ko04712//Circadian rhythm - plant+ko01100//Metabolic pathways+ko01110//Biosynthesis of secondary metabolites+ko00941//Flavonoid biosynthesis;K00660//chalcone synthase [EC:2.3.1.74]+ko04712//Circadian rhythm - plant+ko01100//Metabolic pathways+ko01110//Biosynthesis of secondary metabolites+ko00941//Flavonoid biosynthesis
Ma06_g12550	UDP-glucose 6-dehydrogenase 5	0.19	0.626	1.67711	8.26e-09	3.47e-09			K00012//UDPglucose 6-dehydrogenase [EC:1.1.1.22]+ko00520//Amino sugar and nucleotide sugar metabolism+ko00040//Pentose and glucuronate interconversions+ko01100//Metabolic pathways+ko00053//Ascorbate and aldarate metabolism;K00012//UDPglucose 6-dehydrogenase [EC:1.1.1.22]+ko00520//Amino sugar and nucleotide sugar metabolism+ko00040//Pentose and glucuronate interconversions+ko01100//Metabolic pathw…	GO:0016491//oxidoreductase activity;GO:0003979//UDP-glucose 6-dehydrogenase activity;GO:0036094//small molecule binding;GO:0048037//cofactor binding;GO:0000166//nucleotide binding;GO:0050662//coenzyme binding;GO:0097159//organic cyclic compound binding;GO:1901265//nucleoside phosphate binding;GO:0016616//oxidoreductase activity, acting on the CH-OH group of donors, NAD or NADP as acceptor;GO:0051…
Ma06_g12620	semialdehyde dehydrogenase, NAD binding domain containing protein, putative, expressed	0.06	0.16	1.42355	0.000233492	0.000156299			K00133//aspartate-semialdehyde dehydrogenase [EC:1.2.1.11]+ko00300//Lysine biosynthesis+ko01230//Biosynthesis of amino acids+ko01100//Metabolic pathways+ko01110//Biosynthesis of secondary metabolites+ko01210//2-Oxocarboxylic acid metabolism+ko00261//Monobactam biosynthesis+ko00260//Glycine, serine and threonine metabolism+ko00270//Cysteine and methionine metabolism
Ma06_g12930	Putative Disease resistance protein RPS2	0.03	0.12	2.07042	0.000538302	0.000383261		NB-ARC domain-containing disease resistance protein (best arabidopsis hit)	K13459//disease resistance protein RPS2+ko04626//Plant-pathogen interaction
Ma06_g13190	Putative Ethylene-responsive transcription factor ERF018	3.36	7.686	1.21396	2.28e-19	5.53e-20	AP2-EREBP	Malus x domestica AP2 domain class transcription factor (AP2D43) mRNA, complete cds	K09286//EREBP-like factor	GO:0097659//nucleic acid-templated transcription;GO:0044238//primary metabolic process;GO:0016070//RNA metabolic process;GO:0006807//nitrogen compound metabolic process;GO:0018130//heterocycle biosynthetic process;GO:0032774//RNA biosynthetic process;GO:0034654//nucleobase-containing compound biosynthetic process;GO:0010467//gene expression;GO:0034641//cellular nitrogen compound metabolic process…
Ma06_g13220	Probable flavin-containing monooxygenase 1	0.126	0.623	2.08788	5.93e-12	2.02e-12			K00485//dimethylaniline monooxygenase (N-oxide forming) [EC:1.14.13.8];K00485//dimethylaniline monooxygenase (N-oxide forming) [EC:1.14.13.8]	GO:0004499//N,N-dimethylaniline monooxygenase activity;GO:0016709//oxidoreductase activity, acting on paired donors, with incorporation or reduction of molecular oxygen, NAD(P)H as one donor, and incorporation of one atom of oxygen;GO:0097159//organic cyclic compound binding;GO:0048037//cofactor binding;GO:0016491//oxidoreductase activity;GO:0036094//small molecule binding;GO:0050661//NADP bindin…
Ma06_g13260	Putative Uncharacterized protein	0.733	0.043	-4.07594	6.23e-12	2.12e-12		Domain of unknown function (DUF220) (best arabidopsis hit); OBP32pep, putative, expressed (best rice hit)
Ma06_g13570	Adenine/guanine permease AZG2	0.796	1.786	1.16353	1.23e-11	4.27e-12			K06901//putative MFS transporter, AGZA family, xanthine/uracil permease
Ma06_g13610	High-affinity nitrate transporter-activating protein 2	11.52	24.626	1.12381	5.3e-65	4.32e-66			K01517//manganese-dependent ADP-ribose/CDP-alcohol diphosphatase [EC:3.6.1.13 3.6.1.16 3.6.1.53]+ko00230//Purine metabolism+ko00564//Glycerophospholipid metabolism	GO:0050896//response to stimulus;GO:0051234//establishment of localization;GO:1901698//response to nitrogen compound;GO:0006810//transport;GO:0051179//localization;GO:0015698//inorganic anion transport;GO:0006820//anion transport;GO:0042221//response to chemical;GO:1901700//response to oxygen-containing compound;GO:0015706//nitrate transport;GO:0010035//response to inorganic substance;GO:0001101/…
Ma06_g13690	Omega-hydroxypalmitate O-feruloyl transferase	0.946	1.96	1.04715	2.03e-09	8.19e-10			K15400//omega-hydroxypalmitate O-feruloyl transferase [EC:2.3.1.188]+ko00073//Cutin, suberine and wax biosynthesis;K15400//omega-hydroxypalmitate O-feruloyl transferase [EC:2.3.1.188]+ko00073//Cutin, suberine and wax biosynthesis
Ma06_g13910	Adenylate kinase 4	6.603	13.703	1.07978	3.34e-49	3.56e-50			K00939//adenylate kinase [EC:2.7.4.3]+ko00230//Purine metabolism+ko01100//Metabolic pathways+ko01110//Biosynthesis of secondary metabolites+ko00730//Thiamine metabolism;K00939//adenylate kinase [EC:2.7.4.3]+ko00230//Purine metabolism+ko01100//Metabolic pathways+ko01110//Biosynthesis of secondary metabolites+ko00730//Thiamine metabolism	GO:0030554//adenyl nucleotide binding;GO:0032549//ribonucleoside binding;GO:0043168//anion binding;GO:0016772//transferase activity, transferring phosphorus-containing groups;GO:0016740//transferase activity;GO:0097159//organic cyclic compound binding;GO:0005524//ATP binding;GO:0001882//nucleoside binding;GO:0032559//adenyl ribonucleotide binding;GO:0005488//binding;GO:0003824//catalytic activity…
Ma06_g13940	Nicotinamidase 1	36.65	85.24	1.21783	0	0				GO:0097305//response to alcohol;GO:0009987//cellular process;GO:0019362//pyridine nucleotide metabolic process;GO:1901293//nucleoside phosphate biosynthetic process;GO:0090407//organophosphate biosynthetic process;GO:0009117//nucleotide metabolic process;GO:0009719//response to endogenous stimulus;GO:0006733//oxidoreduction coenzyme metabolic process;GO:0046483//heterocycle metabolic process;GO:0…
Ma06_g14350	Amino acid permease 2	67.69	29.926	-1.22257	0	0		Medicago truncatula NBS resistance protein (MTR_4g055630) mRNA, complete cds	K14209//solute carrier family 36 (proton-coupled amino acid transporter);K14209//solute carrier family 36 (proton-coupled amino acid transporter)	GO:0016020//membrane;GO:0016021//integral component of membrane;GO:0044425//membrane part;GO:0031224//intrinsic component of membrane;
Ma06_g14370	1-aminocyclopropane-1-carboxylate oxidase	9.983	28.27	1.49445	3.5e-166	1.16e-167			K05933//aminocyclopropanecarboxylate oxidase [EC:1.14.17.4]+ko01100//Metabolic pathways+ko01110//Biosynthesis of secondary metabolites+ko00270//Cysteine and methionine metabolism;K05933//aminocyclopropanecarboxylate oxidase [EC:1.14.17.4]+ko01100//Metabolic pathways+ko01110//Biosynthesis of secondary metabolites+ko00270//Cysteine and methionine metabolism	GO:0043167//ion binding;GO:0003824//catalytic activity;GO:0046872//metal ion binding;GO:0043169//cation binding;GO:0016491//oxidoreductase activity;GO:0005488//binding;
Ma06_g14670	Secoisolariciresinol dehydrogenase (Fragment)	0.04	0.263	2.74849	0.000262635	0.000177364			K09841//xanthoxin dehydrogenase [EC:1.1.1.288]+ko00906//Carotenoid biosynthesis+ko01100//Metabolic pathways+ko01110//Biosynthesis of secondary metabolites;K13070//momilactone-A synthase [EC:1.1.1.295]+ko00904//Diterpenoid biosynthesis+ko01110//Biosynthesis of secondary metabolites;K09841//xanthoxin dehydrogenase [EC:1.1.1.288]+ko00906//Carotenoid biosynthesis+ko01100//Metabolic pathways+ko01110//…	GO:0016491//oxidoreductase activity;GO:0003824//catalytic activity;
Ma06_g14690	Uncharacterized protein	0.476	0.116	-2.04373	3.04e-24	6.18e-25			K12655//OTU domain-containing protein 5 [EC:3.4.19.12];K01193//beta-fructofuranosidase [EC:3.2.1.26]+ko01100//Metabolic pathways+ko00052//Galactose metabolism+ko00500//Starch and sucrose metabolism	GO:0005975//carbohydrate metabolic process;GO:0044238//primary metabolic process;GO:0008152//metabolic process;GO:0071704//organic substance metabolic process;GO:0016787//hydrolase activity;GO:0004553//hydrolase activity, hydrolyzing O-glycosyl compounds;GO:0016798//hydrolase activity, acting on glycosyl bonds;GO:0003824//catalytic activity;
Ma06_g14720	Hypothetical protein	1.8	3.723	1.04211	6.5e-07	3.24e-07
Ma06_g14930	DNA binding protein, putative, expressed	0.116	0.253	1.13985	1.47e-05	8.4e-06
Ma06_g15230	Cytochrome P450 CYP72A219	0.533	2.253	2.04665	1.65e-32	2.57e-33			K07426//cytochrome P450 family 4 subfamily B polypeptide 1 [EC:1.14.14.1];K07428//cytochrome P450 family 4 subfamily X [EC:1.14.14.1];K07426//cytochrome P450 family 4 subfamily B polypeptide 1 [EC:1.14.14.1]
Ma06_g15280	Rac-like GTP-binding protein 7	1.706	0.4	-2.09359	1.48e-21	3.3e-22			K04392//Ras-related C3 botulinum toxin substrate 1+ko04145//Phagosome+ko04933//AGE-RAGE signaling pathway in diabetic complications
Ma06_g15290	Fasciclin-like arabinogalactan protein 6	10.633	1.706	-2.63637	2.52e-143	9.65e-145			K19519//transforming growth factor-beta-induced protein;K19519//transforming growth factor-beta-induced protein
Ma06_g15310	Putative expressed protein	0.74	0.333	-1.14738	1.01e-08	4.27e-09
Ma06_g15580	helicase, putative, expressed	0.066	0.14	1.10464	0.000479194	0.000338494			K11273//chromosome transmission fidelity protein 1 [EC:3.6.4.13]
Ma06_g15870	Putative VQ motif-containing protein 1	13.133	27.483	1.12166	3.19e-21	7.21e-22
Ma06_g16240	Aquaporin NIP1-1	1.57	3.34	1.00281	1.76e-13	5.5e-14			K09874//aquaporin NIP;K09874//aquaporin NIP	GO:0016021//integral component of membrane;GO:0016020//membrane;GO:0044425//membrane part;GO:0031224//intrinsic component of membrane;GO:0005215//transporter activity;
Ma06_g16630	Uncharacterized protein	30.636	94.13	1.61253	0	0
Ma06_g16720	Protein TOC75-3, chloroplastic	0.156	0.053	-1.5479	2.51e-05	1.47e-05
Ma06_g16750	expressed protein	9.443	2.936	-1.67011	1.88e-27	3.43e-28
Ma06_g16790	Putative Wall-associated receptor kinase 5	1.383	3.196	1.2134	9.66e-32	1.54e-32			K04733//interleukin-1 receptor-associated kinase 4 [EC:2.7.11.1];K04733//interleukin-1 receptor-associated kinase 4 [EC:2.7.11.1]	GO:0016020//membrane;GO:0016021//integral component of membrane;GO:0031224//intrinsic component of membrane;GO:0044425//membrane part;GO:0043168//anion binding;GO:0030247//polysaccharide binding;GO:0036094//small molecule binding;GO:0005488//binding;GO:0017076//purine nucleotide binding;GO:0001882//nucleoside binding;GO:0016772//transferase activity, transferring phosphorus-containing groups;GO:0…
Ma06_g16800	Putative Wall-associated receptor kinase 2	1.953	4.556	1.21209	5.97e-42	7.32e-43			K04733//interleukin-1 receptor-associated kinase 4 [EC:2.7.11.1];K04733//interleukin-1 receptor-associated kinase 4 [EC:2.7.11.1]	GO:0016020//membrane;GO:0044425//membrane part;GO:0031224//intrinsic component of membrane;GO:0016021//integral component of membrane;GO:0030246//carbohydrate binding;GO:0043168//anion binding;GO:0016301//kinase activity;GO:0043167//ion binding;GO:0004674//protein serine/threonine kinase activity;GO:0016740//transferase activity;GO:0032550//purine ribonucleoside binding;GO:1901363//heterocyclic c…
Ma06_g16890	Soluble inorganic pyrophosphatase 4	3.786	8.71	1.15007	8.22e-53	8.12e-54			K01507//inorganic pyrophosphatase [EC:3.6.1.1]+ko00190//Oxidative phosphorylation;K01507//inorganic pyrophosphatase [EC:3.6.1.1]+ko00190//Oxidative phosphorylation;K01507//inorganic pyrophosphatase [EC:3.6.1.1]+ko00190//Oxidative phosphorylation;K01507//inorganic pyrophosphatase [EC:3.6.1.1]+ko00190//Oxidative phosphorylation;K01507//inorganic pyrophosphatase [EC:3.6.1.1]+ko00190//Oxidative phosp…	GO:0044237//cellular metabolic process;GO:0009987//cellular process;GO:0006796//phosphate-containing compound metabolic process;GO:0008152//metabolic process;GO:0006793//phosphorus metabolic process;GO:0005737//cytoplasm;GO:0005623//cell;GO:0044464//cell part;GO:0044424//intracellular part;GO:0005622//intracellular;GO:0016787//hydrolase activity;GO:0043169//cation binding;GO:0003824//catalytic ac…
Ma06_g16910	Putative ZOS5-02 - C2H2 zinc finger protein, expressed	0.7	2.393	1.7829	4.16e-10	1.59e-10	C2H2		K14841//ribosome biogenesis protein NSA1	GO:0097159//organic cyclic compound binding;GO:0005488//binding;GO:1901363//heterocyclic compound binding;GO:0003676//nucleic acid binding;
Ma06_g16950	Putative Uncharacterized protein At1g24485	4.976	11.543	1.19823	1.54e-52	1.53e-53			K04733//interleukin-1 receptor-associated kinase 4 [EC:2.7.11.1];K04733//interleukin-1 receptor-associated kinase 4 [EC:2.7.11.1]	GO:0016021//integral component of membrane;GO:0016020//membrane;GO:0031224//intrinsic component of membrane;GO:0044425//membrane part;GO:0003824//catalytic activity;GO:0016772//transferase activity, transferring phosphorus-containing groups;GO:0016740//transferase activity;GO:0016301//kinase activity;
Ma06_g17270	Protein trichome birefringence-like 33	0.456	0.11	-2.00837	7.4e-09	3.09e-09			K16573//gamma-tubulin complex component 6;K04427//mitogen-activated protein kinase kinase kinase 7 [EC:2.7.11.25]
Ma06_g17380	Putative WRKY45, expressed	67.726	146.02	1.12947	0	0	WRKY	NB-ARC domain-containing disease resistance protein (best arabidopsis hit); RGH2B, putative, expressed (best rice hit)	K13459//disease resistance protein RPS2+ko04626//Plant-pathogen interaction;K16225//probable WRKY transcription factor 52+ko04626//Plant-pathogen interaction;K13425//WRKY transcription factor 22+ko04626//Plant-pathogen interaction+ko04016//MAPK signaling pathway - plant;K13459//disease resistance protein RPS2+ko04626//Plant-pathogen interaction;K16225//probable WRKY transcription factor 52+ko0462…
Ma06_g17480	Uncharacterized protein	0.176	0.27	1.09899	0.00034027	0.000234224			K07937//ADP-ribosylation factor 1+ko04144//Endocytosis	GO:0050794//regulation of cellular process;GO:0065007//biological regulation;GO:0007154//cell communication;GO:0050789//regulation of biological process;GO:0007264//small GTPase mediated signal transduction;GO:0023052//signaling;GO:0050896//response to stimulus;GO:0035556//intracellular signal transduction;GO:0051716//cellular response to stimulus;GO:0009987//cellular process;GO:0007165//signal t…
Ma06_g17790	Putative expressed protein	7.52	3.313	-1.17814	1.35e-27	2.47e-28
Ma06_g17990	Long chain base biosynthesis protein 2a	1.883	7.1	1.886	5.05e-100	2.77e-101			K00654//serine palmitoyltransferase [EC:2.3.1.50]+ko00600//Sphingolipid metabolism+ko01100//Metabolic pathways;K00654//serine palmitoyltransferase [EC:2.3.1.50]+ko00600//Sphingolipid metabolism+ko01100//Metabolic pathways	GO:0008152//metabolic process;GO:0009058//biosynthetic process;GO:0016020//membrane;GO:0016021//integral component of membrane;GO:0031224//intrinsic component of membrane;GO:0044425//membrane part;GO:0048037//cofactor binding;GO:0043168//anion binding;GO:0097159//organic cyclic compound binding;GO:0030170//pyridoxal phosphate binding;GO:1901363//heterocyclic compound binding;GO:0003824//catalytic…
Ma06_g18050	Uncharacterized protein	76.906	36.016	-1.10538	0	0	NAC	NAC domain containing protein 17 (best arabidopsis hit)	K01054//acylglycerol lipase [EC:3.1.1.23]+ko01100//Metabolic pathways+ko00561//Glycerolipid metabolism;K12581//CCR4-NOT transcription complex subunit 7/8+ko03018//RNA degradation;K13126//polyadenylate-binding protein+ko03015//mRNA surveillance pathway+ko03018//RNA degradation+ko03013//RNA transport	GO:0019438//aromatic compound biosynthetic process;GO:0010468//regulation of gene expression;GO:0006807//nitrogen compound metabolic process;GO:0009889//regulation of biosynthetic process;GO:0031326//regulation of cellular biosynthetic process;GO:0044271//cellular nitrogen compound biosynthetic process;GO:0050789//regulation of biological process;GO:0046483//heterocycle metabolic process;GO:00181…
Ma06_g18330	Putative expressed protein	12.116	5.056	-1.29764	7.37e-89	4.51e-90
Ma06_g19020	Uncharacterized protein	1.07	2.463	1.34758	2.11e-10	7.9e-11
Ma06_g19150	MLO-like protein 4	0.696	1.433	1.04233	1.13e-23	2.34e-24		Seven transmembrane MLO family protein (best arabidopsis hit)	K08472//mlo protein;K08472//mlo protein
Ma06_g19260	Putative Scarecrow-like protein 28	7.07	18.863	1.43001	3.44e-183	1.02e-184			K14494//DELLA protein+ko04075//Plant hormone signal transduction;K14494//DELLA protein+ko04075//Plant hormone signal transduction	GO:2001141//regulation of RNA biosynthetic process;GO:0044237//cellular metabolic process;GO:0006807//nitrogen compound metabolic process;GO:0051171//regulation of nitrogen compound metabolic process;GO:0065007//biological regulation;GO:0009987//cellular process;GO:0051252//regulation of RNA metabolic process;GO:0006139//nucleobase-containing compound metabolic process;GO:0034654//nucleobase-cont…
Ma06_g19450	Putative Exocyst complex component EXO70B1	0.89	1.883	1.01081	1.38e-12	4.52e-13			K07195//exocyst complex component 7;K07195//exocyst complex component 7
Ma06_g19860	OsRR3 type-A response regulator, expressed	0.536	1.326	1.1738	9.15e-06	5.11e-06			K14492//two-component response regulator ARR-A family+ko04075//Plant hormone signal transduction;K14492//two-component response regulator ARR-A family+ko04075//Plant hormone signal transduction	GO:0007165//signal transduction;GO:0050789//regulation of biological process;GO:0051716//cellular response to stimulus;GO:0050794//regulation of cellular process;GO:0007154//cell communication;GO:0000160//phosphorelay signal transduction system;GO:0050896//response to stimulus;GO:0023052//signaling;GO:0035556//intracellular signal transduction;GO:0009987//cellular process;GO:0065007//biological r…
Ma06_g20060	Beta-galactosidase 3	0.123	0.06	-1.03287	4.36e-05	2.63e-05			K12309//beta-galactosidase [EC:3.2.1.23]+ko00600//Sphingolipid metabolism+ko00604//Glycosphingolipid biosynthesis - ganglio series+ko00531//Glycosaminoglycan degradation+ko00511//Other glycan degradation+ko01100//Metabolic pathways+ko00052//Galactose metabolism
Ma06_g20220	Putative expressed protein	0.2	0.616	1.59649	0.000165539	0.000108365
Ma06_g20320	Putative Early nodulin-like protein 1	0.093	0.31	1.77574	1.11e-38	1.5e-39			K04733//interleukin-1 receptor-associated kinase 4 [EC:2.7.11.1];K09284//AP2-like factor, euAP2 lineage;K03006//DNA-directed RNA polymerase II subunit RPB1 [EC:2.7.7.6]+ko00230//Purine metabolism+ko03020//RNA polymerase+ko01100//Metabolic pathways+ko00240//Pyrimidine metabolism
Ma06_g20850	Uncharacterized protein	0.543	0.156	-1.79583	5e-05	3.04e-05		PREDICTED: Vitis vinifera hypothetical protein LOC100250803 (LOC100250803), mRNA	K19040//E3 ubiquitin-protein ligase ATL10/75/76/77/78 [EC:2.3.2.27]
Ma06_g20860	Histone H3	0.29	0.793	1.4521	4.68e-05	2.84e-05			K11253//histone H3
Ma06_g21240	LRR receptor-like serine/threonine-protein kinase FLS2	2.986	6.973	1.20886	6.95e-114	3.37e-115		Sorghum bicolor hypothetical protein, mRNA	K13420//LRR receptor-like serine/threonine-protein kinase FLS2 [EC:2.7.11.1]+ko04626//Plant-pathogen interaction+ko04016//MAPK signaling pathway - plant;K13420//LRR receptor-like serine/threonine-protein kinase FLS2 [EC:2.7.11.1]+ko04626//Plant-pathogen interaction+ko04016//MAPK signaling pathway - plant
Ma06_g21410	Uncharacterized protein	0.73	1.51	1.03466	6.68e-70	5.07e-71			K20283//golgin subfamily A member 4;K20283//golgin subfamily A member 4;K20283//golgin subfamily A member 4;K20283//golgin subfamily A member 4;K20283//golgin subfamily A member 4;K20283//golgin subfamily A member 4;K20283//golgin subfamily A member 4
Ma06_g21440	Uncharacterized protein	4.983	12.166	1.31204	3.17e-41	3.98e-42
Ma06_g21770	pyrrolidone-carboxylate peptidase, putative, expressed	8.716	25.076	1.53069	6.86e-134	2.84e-135			K01304//pyroglutamyl-peptidase [EC:3.4.19.3];K01304//pyroglutamyl-peptidase [EC:3.4.19.3]	GO:0005829//cytosol;GO:0005737//cytoplasm;GO:0005622//intracellular;GO:0044424//intracellular part;GO:0005623//cell;GO:0044464//cell part;GO:0044444//cytoplasmic part;GO:0008238//exopeptidase activity;GO:0003824//catalytic activity;GO:0008242//omega peptidase activity;GO:0016920//pyroglutamyl-peptidase activity;GO:0070011//peptidase activity, acting on L-amino acid peptides;GO:0008233//peptidase …
Ma06_g22030	Putative RPM1-interacting protein 4	0.363	0.823	1.13352	0.000129095	8.33e-05			K13456//RPM1-interacting protein 4+ko04626//Plant-pathogen interaction;K13456//RPM1-interacting protein 4+ko04626//Plant-pathogen interaction
Ma06_g22050	Uncharacterized protein	0.373	0.7	1.08629	1.9e-05	1.1e-05		NB-ARC domain-containing disease resistance protein (best arabidopsis hit); NB-ARC domain containing disease resistance protein, putative, expressed (best rice hit)
Ma06_g22060	F-box/kelch-repeat protein At1g67480	1.376	0.703	-1.01885	1.66e-08	7.12e-09			K10457//kelch-like protein 20;K10450//kelch-like protein 12;K10454//kelch-like protein 17 (actinfilin);K14308//nuclear pore complex protein Nup54+ko03013//RNA transport;K10457//kelch-like protein 20;K15046//influenza virus NS1A-binding protein;K14308//nuclear pore complex protein Nup54+ko03013//RNA transport;K10457//kelch-like protein 20;K15046//influenza virus NS1A-binding protein
Ma06_g22120	Cytochrome P450 78A4	1.766	6.143	1.79038	1.37e-75	9.59e-77			K07409//cytochrome P450 family 1 subfamily A polypeptide 2 [EC:1.14.14.1]+ko00380//Tryptophan metabolism+ko00232//Caffeine metabolism+ko00591//Linoleic acid metabolism+ko01100//Metabolic pathways+ko01110//Biosynthesis of secondary metabolites;K20619//cytochrome P450 family 78 subfamily A;K07409//cytochrome P450 family 1 subfamily A polypeptide 2 [EC:1.14.14.1]+ko00380//Tryptophan metabolism+ko002…
Ma06_g22390	Putative plant-specific domain TIGR01615 family protein, expressed	0.203	0.733	1.80671	1.22e-06	6.25e-07			K21952//CASK-interacting protein
Ma06_g23040	Hypothetical protein	2.68	0.876	-1.60738	7.48e-08	3.41e-08			K01859//chalcone isomerase [EC:5.5.1.6]+ko01100//Metabolic pathways+ko01110//Biosynthesis of secondary metabolites+ko00941//Flavonoid biosynthesis	GO:0043231//intracellular membrane-bounded organelle;GO:0044444//cytoplasmic part;GO:0005622//intracellular;GO:0043227//membrane-bounded organelle;GO:0044424//intracellular part;GO:0044464//cell part;GO:0005623//cell;GO:0043229//intracellular organelle;GO:0005739//mitochondrion;GO:0043226//organelle;GO:0005737//cytoplasm;
Ma06_g23050	Uncharacterized protein	11.283	23.096	1.04942	8.29e-23	1.77e-23				GO:0044464//cell part;GO:0043229//intracellular organelle;GO:0043227//membrane-bounded organelle;GO:0044424//intracellular part;GO:0043226//organelle;GO:0043231//intracellular membrane-bounded organelle;GO:0044444//cytoplasmic part;GO:0005623//cell;GO:0005622//intracellular;GO:0005737//cytoplasm;GO:0009507//chloroplast;GO:0009536//plastid;
Ma06_g23670	Peroxidase 56	0	0.44	6.36908	8.47e-11	3.09e-11			K00430//peroxidase [EC:1.11.1.7]+ko01100//Metabolic pathways+ko01110//Biosynthesis of secondary metabolites+ko00940//Phenylpropanoid biosynthesis;K00430//peroxidase [EC:1.11.1.7]+ko01100//Metabolic pathways+ko01110//Biosynthesis of secondary metabolites+ko00940//Phenylpropanoid biosynthesis
Ma06_g23760	Putative Pentatricopeptide repeat-containing protein At4g21170	0.24	0.623	1.39738	9.34e-07	4.72e-07			K17964//leucine-rich PPR motif-containing protein, mitochondrial
Ma06_g24120	Peroxidase 52	1.74	0.523	-1.86788	1.12e-19	2.69e-20			K00430//peroxidase [EC:1.11.1.7]+ko01100//Metabolic pathways+ko01110//Biosynthesis of secondary metabolites+ko00940//Phenylpropanoid biosynthesis;K00430//peroxidase [EC:1.11.1.7]+ko01100//Metabolic pathways+ko01110//Biosynthesis of secondary metabolites+ko00940//Phenylpropanoid biosynthesis	GO:0006979//response to oxidative stress;GO:0044237//cellular metabolic process;GO:0006950//response to stress;GO:0009987//cellular process;GO:0008152//metabolic process;GO:0072593//reactive oxygen species metabolic process;GO:0044248//cellular catabolic process;GO:0042744//hydrogen peroxide catabolic process;GO:0050896//response to stimulus;GO:0009056//catabolic process;GO:0042743//hydrogen pero…
Ma06_g25350	Probable strigolactone esterase D14	5.366	21.376	1.98431	3.54e-202	9.53e-204			K05605//3-hydroxyisobutyryl-CoA hydrolase [EC:3.1.2.4]+ko00410//beta-Alanine metabolism+ko00280//Valine, leucine and isoleucine degradation+ko00640//Propanoate metabolism+ko01100//Metabolic pathways+ko01200//Carbon metabolism;K17987//next to BRCA1 gene 1 protein;K14306//nuclear pore complex protein Nup62+ko03013//RNA transport	GO:1902348//cellular response to strigolactone;GO:1901334//lactone metabolic process;GO:0071396//cellular response to lipid;GO:0010016//shoot system morphogenesis;GO:0006720//isoprenoid metabolic process;GO:0008152//metabolic process;GO:0010223//secondary shoot formation;GO:0048367//shoot system development;GO:0070887//cellular response to chemical stimulus;GO:1901360//organic cyclic compound met…
Ma06_g25560	Putative Zinc-finger homeodomain protein 1	0.41	1.803	2.16353	4.29e-15	1.24e-15	zf-HD
Ma06_g25770	Calmodulin-like protein 8	0.196	0.556	1.24419	0.000983527	0.000733872			K13448//calcium-binding protein CML+ko04626//Plant-pathogen interaction;K13448//calcium-binding protein CML+ko04626//Plant-pathogen interaction	GO:0005488//binding;GO:0043169//cation binding;GO:0043167//ion binding;GO:0005509//calcium ion binding;GO:0046872//metal ion binding;
Ma06_g25900	Uncharacterized protein	1.083	2.596	1.23392	2.74e-18	6.95e-19
Ma06_g25910	Putative Cinnamoyl-CoA reductase 1	2.73	5.693	1.01153	2.02e-23	4.22e-24			K09753//cinnamoyl-CoA reductase [EC:1.2.1.44]+ko01100//Metabolic pathways+ko01110//Biosynthesis of secondary metabolites+ko00940//Phenylpropanoid biosynthesis;K09753//cinnamoyl-CoA reductase [EC:1.2.1.44]+ko01100//Metabolic pathways+ko01110//Biosynthesis of secondary metabolites+ko00940//Phenylpropanoid biosynthesis;K09753//cinnamoyl-CoA reductase [EC:1.2.1.44]+ko01100//Metabolic pathways+ko01110…	GO:0071704//organic substance metabolic process;GO:0008202//steroid metabolic process;GO:0006629//lipid metabolic process;GO:1901576//organic substance biosynthetic process;GO:1901362//organic cyclic compound biosynthetic process;GO:0006694//steroid biosynthetic process;GO:0009058//biosynthetic process;GO:0008610//lipid biosynthetic process;GO:1901360//organic cyclic compound metabolic process;GO…
Ma06_g27250	ABC transporter G family member 25	0.5	0.99	1.06099	1.69e-08	7.28e-09		ATP-binding casette family G25 (best arabidopsis hit)	K05681//ATP-binding cassette, subfamily G (WHITE), member 2+ko02010//ABC transporters;K05681//ATP-binding cassette, subfamily G (WHITE), member 2+ko02010//ABC transporters;K21396//ATP-binding cassette, subfamily G (WHITE), eye pigment precursor transporter	GO:0016020//membrane;GO:0031224//intrinsic component of membrane;GO:0044425//membrane part;GO:0016021//integral component of membrane;GO:0017076//purine nucleotide binding;GO:0097367//carbohydrate derivative binding;GO:0043168//anion binding;GO:0032553//ribonucleotide binding;GO:0030554//adenyl nucleotide binding;GO:0032559//adenyl ribonucleotide binding;GO:0001882//nucleoside binding;GO:1901363/…
Ma06_g27440	PI-PLC X domain-containing protein At5g67130	0.096	0.01	-3.48477	0.00035898	0.000248201
Ma06_g27470	Uncharacterized protein	0.14	0.653	2.22098	1.12e-05	6.32e-06	AP2-EREBP	Malus x domestica AP2 domain class transcription factor (AP2D43) mRNA, complete cds	K09286//EREBP-like factor
Ma06_g27580	Putative NAC transcription factor 29	0.81	0.403	-1.00954	0.000783586	0.00057397	NAC	NAC domain containing protein 90 (best arabidopsis hit); NBS-LRR disease resistance protein, putative, expressed (best rice hit)	K12581//CCR4-NOT transcription complex subunit 7/8+ko03018//RNA degradation;K13126//polyadenylate-binding protein+ko03015//mRNA surveillance pathway+ko03018//RNA degradation+ko03013//RNA transport	GO:0018130//heterocycle biosynthetic process;GO:1901576//organic substance biosynthetic process;GO:0044249//cellular biosynthetic process;GO:0044260//cellular macromolecule metabolic process;GO:0044238//primary metabolic process;GO:0050794//regulation of cellular process;GO:0060255//regulation of macromolecule metabolic process;GO:0044271//cellular nitrogen compound biosynthetic process;GO:000613…
Ma06_g27600	Putative U-box domain-containing protein 26	1.27	0.22	-2.53137	1.51e-24	3.03e-25		PREDICTED: Vitis vinifera hypothetical protein LOC100249092 (LOC100249092), mRNA	K08332//;K10260//F-box and WD-40 domain protein 7+ko04120//Ubiquitin mediated proteolysis;K08332//vacuolar protein 8;K04733//interleukin-1 receptor-associated kinase 4 [EC:2.7.11.1]
Ma06_g27710	Gibberellin 20 oxidase 2	0.44	0.176	-1.43914	0.000616972	0.000443691			K05282//gibberellin 20-oxidase [EC:1.14.11.12]+ko00904//Diterpenoid biosynthesis+ko01100//Metabolic pathways+ko01110//Biosynthesis of secondary metabolites;K05282//gibberellin 20-oxidase [EC:1.14.11.12]+ko00904//Diterpenoid biosynthesis+ko01100//Metabolic pathways+ko01110//Biosynthesis of secondary metabolites
Ma06_g27800	GDSL esterase/lipase At5g45670	0.066	0.223	1.76155	0.000161141	0.000105328			K17604//zinc finger SWIM domain-containing protein 3;K01969//3-methylcrotonyl-CoA carboxylase beta subunit [EC:6.4.1.4]+ko00280//Valine, leucine and isoleucine degradation+ko01100//Metabolic pathways
Ma06_g27930	Uncharacterized protein	0.093	0.306	1.64379	0.000970339	0.000723147			K06027//vesicle-fusing ATPase [EC:3.6.4.6];K06027//vesicle-fusing ATPase [EC:3.6.4.6]
Ma06_g28120	Putative expressed protein	0.193	0.74	1.96572	0.000198618	0.000131635				GO:0016020//membrane;GO:0031224//intrinsic component of membrane;GO:0016021//integral component of membrane;GO:0044425//membrane part;
Ma06_g28600	Gibberellin 2-beta-dioxygenase 1	13.933	0.05	-7.97716	3.4e-265	6.86e-267			K04125//gibberellin 2-oxidase [EC:1.14.11.13]+ko00904//Diterpenoid biosynthesis+ko01110//Biosynthesis of secondary metabolites;K04125//gibberellin 2-oxidase [EC:1.14.11.13]+ko00904//Diterpenoid biosynthesis+ko01110//Biosynthesis of secondary metabolites	GO:0043169//cation binding;GO:0046872//metal ion binding;GO:0043167//ion binding;GO:0016491//oxidoreductase activity;GO:0003824//catalytic activity;GO:0005488//binding;
Ma06_g28610	Putative Potassium channel KAT1	0.54	0.223	-1.25625	6.32e-11	2.28e-11			K04908//potassium voltage-gated channel Eag-related subfamily H member 5
Ma06_g28750	Monothiol glutaredoxin-S5	2.19	5.863	1.44551	8.3e-20	1.98e-20			K03676//glutaredoxin 3
Ma06_g29240	Beta-glucosidase 6	0.043	0.27	2.75876	1.96e-08	8.48e-09			K01188//beta-glucosidase [EC:3.2.1.21]+ko01100//Metabolic pathways+ko00500//Starch and sucrose metabolism+ko01110//Biosynthesis of secondary metabolites+ko00460//Cyanoamino acid metabolism+ko00940//Phenylpropanoid biosynthesis;K01188//beta-glucosidase [EC:3.2.1.21]+ko01100//Metabolic pathways+ko00500//Starch and sucrose metabolism+ko01110//Biosynthesis of secondary metabolites+ko00460//Cyanoamino…	GO:0071704//organic substance metabolic process;GO:0005975//carbohydrate metabolic process;GO:0008152//metabolic process;GO:0044238//primary metabolic process;GO:0016798//hydrolase activity, acting on glycosyl bonds;GO:0003824//catalytic activity;GO:0016787//hydrolase activity;GO:0004553//hydrolase activity, hydrolyzing O-glycosyl compounds;
Ma06_g29520	Peptidyl-prolyl cis-trans isomerase FKBP62	83.076	29.286	-1.50313	0	0			K09571//FK506-binding protein 4/5 [EC:5.2.1.8];K09571//FK506-binding protein 4/5 [EC:5.2.1.8]	GO:0061077//chaperone-mediated protein folding;GO:0006457//protein folding;GO:0009987//cellular process;GO:0005623//cell;GO:0044464//cell part;GO:0005622//intracellular;GO:0044424//intracellular part;GO:0005737//cytoplasm;GO:0097159//organic cyclic compound binding;GO:1901363//heterocyclic compound binding;GO:0005527//macrolide binding;GO:0003755//peptidyl-prolyl cis-trans isomerase activity;GO:0…
Ma06_g29580	Uncharacterized protein	47.766	117.33	1.30553	0	0			K17987//next to BRCA1 gene 1 protein
Ma06_g29920	Leucine-rich repeat receptor-like serine/threonine/tyrosine-protein kinase SOBIR1	2.146	6.093	1.52235	1.9e-55	1.81e-56		Leucine-rich repeat protein kinase family protein (best arabidopsis hit)	K04733//interleukin-1 receptor-associated kinase 4 [EC:2.7.11.1]
Ma06_g29980	Uncharacterized protein	0.373	0.8	1.01919	1.17e-07	5.43e-08
Ma06_g30000	Probable pectate lyase 5	0.193	0.01	-4.38079	7.77e-06	4.3e-06			K01728//pectate lyase [EC:4.2.2.2]+ko00040//Pentose and glucuronate interconversions;K01728//pectate lyase [EC:4.2.2.2]+ko00040//Pentose and glucuronate interconversions	GO:0016052//carbohydrate catabolic process;GO:0008152//metabolic process;GO:0009057//macromolecule catabolic process;GO:0005976//polysaccharide metabolic process;GO:0044238//primary metabolic process;GO:0010393//galacturonan metabolic process;GO:0045490//pectin catabolic process;GO:0071704//organic substance metabolic process;GO:0005975//carbohydrate metabolic process;GO:0043170//macromolecule me…
Ma06_g30040	Putative expressed protein	0.123	0.43	1.82367	3.57e-15	1.03e-15
Ma06_g30070	Glucose-6-phosphate 1-dehydrogenase, cytoplasmic isoform	15.78	44.056	1.46292	0	0			K00036//glucose-6-phosphate 1-dehydrogenase [EC:1.1.1.49 1.1.1.363]+ko00030//Pentose phosphate pathway+ko01100//Metabolic pathways+ko01110//Biosynthesis of secondary metabolites+ko01200//Carbon metabolism+ko00480//Glutathione metabolism;K00036//glucose-6-phosphate 1-dehydrogenase [EC:1.1.1.49 1.1.1.363]+ko00030//Pentose phosphate pathway+ko01100//Metabolic pathways+ko01110//Biosynthesis of second…	GO:0019362//pyridine nucleotide metabolic process;GO:1901564//organonitrogen compound metabolic process;GO:0051186//cofactor metabolic process;GO:0044237//cellular metabolic process;GO:0046496//nicotinamide nucleotide metabolic process;GO:0006725//cellular aromatic compound metabolic process;GO:0005975//carbohydrate metabolic process;GO:0008152//metabolic process;GO:0006753//nucleoside phosphate …
Ma06_g30480	ethylene-responsive protein related, putative, expressed	3.566	1.726	-1.03596	1.32e-21	2.93e-22				GO:0005515//protein binding;GO:0046983//protein dimerization activity;GO:0005488//binding;
Ma06_g30490	Calmodulin-like protein 5	1.633	0.733	-1.14048	8.43e-06	4.69e-06			K13448//calcium-binding protein CML+ko04626//Plant-pathogen interaction;K01148//poly(A)-specific ribonuclease [EC:3.1.13.4]+ko03018//RNA degradation	GO:0043167//ion binding;GO:0005488//binding;GO:0043169//cation binding;GO:0046872//metal ion binding;GO:0005509//calcium ion binding;
Ma06_g30740	Uncharacterized protein	0.05	0.176	1.85145	3.36e-06	1.79e-06			K14493//gibberellin receptor GID1 [EC:3.-.-.-]+ko04075//Plant hormone signal transduction;K14492//two-component response regulator ARR-A family+ko04075//Plant hormone signal transduction;K07874//Ras-related protein Rab-1A
Ma06_g30820	Protein NRT1/ PTR FAMILY 4	0.046	0.443	3.18145	7.14e-14	2.19e-14			K14638//solute carrier family 15 (peptide/histidine transporter), member 3/4;K14638//solute carrier family 15 (peptide/histidine transporter), member 3/4
Ma06_g30830	Amino acid permease 8	0.32	0.646	1.03143	0.000421765	0.000295097		Medicago truncatula NBS resistance protein (MTR_4g055630) mRNA, complete cds	K14209//solute carrier family 36 (proton-coupled amino acid transporter);K14209//solute carrier family 36 (proton-coupled amino acid transporter)	GO:0031224//intrinsic component of membrane;GO:0044425//membrane part;GO:0016021//integral component of membrane;GO:0016020//membrane;
Ma06_g31190	DNA mismatch repair protein MSH5	0.06	0.183	1.56431	1.33e-31	2.12e-32			K08741//DNA mismatch repair protein MSH5
Ma06_g31360	Probable serine/threonine-protein kinase WNK1	0.3	0.076	-1.85097	5.33e-05	3.25e-05			K08867//WNK lysine deficient protein kinase [EC:2.7.11.1];K08867//WNK lysine deficient protein kinase [EC:2.7.11.1]	GO:0009987//cellular process;GO:0061458//reproductive system development;GO:0009648//photoperiodism;GO:0048573//photoperiodism, flowering;GO:0007154//cell communication;GO:0008152//metabolic process;GO:0044238//primary metabolic process;GO:0043170//macromolecule metabolic process;GO:0050896//response to stimulus;GO:0009416//response to light stimulus;GO:0050794//regulation of cellular process;GO:…
Ma06_g31520	Putative Horcolin	1.026	4.453	2.16967	1.98e-22	4.28e-23			K04506//E3 ubiquitin-protein ligase SIAH1 [EC:2.3.2.27]+ko04120//Ubiquitin mediated proteolysis;K04733//interleukin-1 receptor-associated kinase 4 [EC:2.7.11.1]	GO:0030246//carbohydrate binding;GO:0005488//binding;
Ma06_g32560	Probable xyloglucan endotransglucosylase/hydrolase protein 23	1.776	6.273	1.77023	9.02e-35	1.33e-35			K08235//xyloglucan:xyloglucosyl transferase [EC:2.4.1.207];K14504//xyloglucan:xyloglucosyl transferase TCH4 [EC:2.4.1.207]+ko04075//Plant hormone signal transduction;K14504//xyloglucan:xyloglucosyl transferase TCH4 [EC:2.4.1.207]+ko04075//Plant hormone signal transduction	GO:0008152//metabolic process;GO:0010383//cell wall polysaccharide metabolic process;GO:0044085//cellular component biogenesis;GO:0044260//cellular macromolecule metabolic process;GO:0044264//cellular polysaccharide metabolic process;GO:0005975//carbohydrate metabolic process;GO:0010410//hemicellulose metabolic process;GO:0071555//cell wall organization;GO:0044238//primary metabolic process;GO:00…
Ma06_g32570	protein kinase, putative, expressed	1.98	6.116	1.6388	3.71e-56	3.46e-57			K04733//interleukin-1 receptor-associated kinase 4 [EC:2.7.11.1];K04733//interleukin-1 receptor-associated kinase 4 [EC:2.7.11.1]
Ma06_g32720	Auxin-induced protein 15A	0.233	0.76	1.62296	1.42e-05	8.12e-06			K14488//SAUR family protein+ko04075//Plant hormone signal transduction;K14488//SAUR family protein+ko04075//Plant hormone signal transduction	GO:0010033//response to organic substance;GO:0009733//response to auxin;GO:0009725//response to hormone;GO:0050896//response to stimulus;GO:0042221//response to chemical;GO:0009719//response to endogenous stimulus;
Ma06_g32910	Putative Protein TIFY 5A	7.556	16.426	1.09816	7.59e-39	1.02e-39	Tify
Ma06_g33150	Thaumatin-like protein	6.003	15.823	1.40348	6.77e-64	5.6e-65		PR5-like receptor kinase (best arabidopsis hit); expressed protein (best rice hit)	K04733//interleukin-1 receptor-associated kinase 4 [EC:2.7.11.1];K04733//interleukin-1 receptor-associated kinase 4 [EC:2.7.11.1]
Ma06_g33200	Putative Auxin-responsive protein SAUR71	0.38	1.406	1.91842	0.000313999	0.000214832			K14488//SAUR family protein+ko04075//Plant hormone signal transduction	GO:0009725//response to hormone;GO:0042221//response to chemical;GO:0009719//response to endogenous stimulus;GO:0009733//response to auxin;GO:0050896//response to stimulus;GO:0010033//response to organic substance;
Ma06_g33540	Putative WRKY transcription factor 22	0	0.11	4.81888	0.000185078	0.000122143	WRKY	Populus trichocarpa clone 196822 TIR-NBS-TIR-TIR-WRKY type disease resistance protein mRNA, complete cds.	K13425//WRKY transcription factor 22+ko04626//Plant-pathogen interaction+ko04016//MAPK signaling pathway - plant
Ma06_g33580	S-type anion channel SLAH3	0.026	0.103	1.90965	2.73e-05	1.61e-05			K20716//mitogen-activated protein kinase kinase kinase 17/18+ko04016//MAPK signaling pathway - plant	GO:0006810//transport;GO:0051234//establishment of localization;GO:0055085//transmembrane transport;GO:0051179//localization;GO:0016021//integral component of membrane;GO:0031224//intrinsic component of membrane;GO:0044425//membrane part;GO:0016020//membrane;
Ma06_g33850	Putative Chaperone protein dnaJ 20, chloroplastic	15.826	6.096	-1.36296	1.42e-35	2.06e-36			K09506//DnaJ homolog subfamily A member 5;K09517//DnaJ homolog subfamily B member 11+ko04141//Protein processing in endoplasmic reticulum;K09523//DnaJ homolog subfamily C member 3+ko04141//Protein processing in endoplasmic reticulum
Ma06_g34240	Putative CBL-interacting protein kinase 29	1.196	3.806	1.68213	8.07e-30	1.35e-30			K12761//carbon catabolite-derepressing protein kinase [EC:2.7.11.1]
Ma06_g34620	Putative serine/threonine-protein kinase-like protein CCR3	1.856	5.073	1.46019	1.43e-88	8.8e-90			K04733//interleukin-1 receptor-associated kinase 4 [EC:2.7.11.1];K04730//interleukin-1 receptor-associated kinase 1 [EC:2.7.11.1]
Ma06_g34630	Putative fasciclin domain containing protein, expressed	3.283	0.596	-2.45294	2.05e-39	2.7e-40			K19519//transforming growth factor-beta-induced protein
Ma06_g34810	L-ascorbate peroxidase, cytosolic	85.92	174.706	1.03632	0	0			K00434//L-ascorbate peroxidase [EC:1.11.1.11]+ko00053//Ascorbate and aldarate metabolism+ko00480//Glutathione metabolism;K00434//L-ascorbate peroxidase [EC:1.11.1.11]+ko00053//Ascorbate and aldarate metabolism+ko00480//Glutathione metabolism	GO:0006950//response to stress;GO:0006979//response to oxidative stress;GO:0050896//response to stimulus;GO:0016020//membrane;GO:0016021//integral component of membrane;GO:0044425//membrane part;GO:0031224//intrinsic component of membrane;GO:0046906//tetrapyrrole binding;GO:0016209//antioxidant activity;GO:0004601//peroxidase activity;GO:0016684//oxidoreductase activity, acting on peroxide as acc…
Ma06_g34900	Ankyrin repeat-containing protein At3g12360	0.233	0.543	1.16039	4.64e-06	2.51e-06			K15502//serine/threonine-protein phosphatase 6 regulatory ankyrin repeat subunit A;K15503//serine/threonine-protein phosphatase 6 regulatory ankyrin repeat subunit B;K01184//polygalacturonase [EC:3.2.1.15]+ko00040//Pentose and glucuronate interconversions+ko01100//Metabolic pathways	GO:0009987//cellular process;GO:0007165//signal transduction;GO:0050789//regulation of biological process;GO:0051716//cellular response to stimulus;GO:0023052//signaling;GO:0007154//cell communication;GO:0065007//biological regulation;GO:0050896//response to stimulus;GO:0050794//regulation of cellular process;GO:0005886//plasma membrane;GO:0044425//membrane part;GO:0016020//membrane;GO:0044464//c…
Ma06_g35050	Cation/H(+) antiporter 20	0.856	2.57	1.59371	1e-40	1.28e-41			K00430//peroxidase [EC:1.11.1.7]+ko01100//Metabolic pathways+ko01110//Biosynthesis of secondary metabolites+ko00940//Phenylpropanoid biosynthesis	GO:0048878//chemical homeostasis;GO:0051234//establishment of localization;GO:0098771//inorganic ion homeostasis;GO:0006885//regulation of pH;GO:0055067//monovalent inorganic cation homeostasis;GO:0055080//cation homeostasis;GO:0065007//biological regulation;GO:0006811//ion transport;GO:0050801//ion homeostasis;GO:0015672//monovalent inorganic cation transport;GO:0042592//homeostatic process;GO:0…
Ma06_g35720	Auxin transporter-like protein 1	0.38	0.95	1.22798	6.65e-09	2.77e-09			K13946//auxin influx carrier (AUX1 LAX family)+ko04075//Plant hormone signal transduction;K13946//auxin influx carrier (AUX1 LAX family)+ko04075//Plant hormone signal transduction	GO:0016020//membrane;GO:0031224//intrinsic component of membrane;GO:0016021//integral component of membrane;GO:0044425//membrane part;
Ma06_g35820	Laccase-25	6.013	16.89	1.48008	1.92e-172	6.12e-174			K05909//laccase [EC:1.10.3.2];K05909//laccase [EC:1.10.3.2]
Ma06_g35940	Uncharacterized protein	39.126	15.126	-1.37776	1.06e-153	3.82e-155
Ma06_g35980	Tropinone reductase homolog At2g29360	48.376	113.723	1.18338	0	0			K08081//tropinone reductase I [EC:1.1.1.206]+ko00960//Tropane, piperidine and pyridine alkaloid biosynthesis+ko01100//Metabolic pathways+ko01110//Biosynthesis of secondary metabolites;K08081//tropinone reductase I [EC:1.1.1.206]+ko00960//Tropane, piperidine and pyridine alkaloid biosynthesis+ko01100//Metabolic pathways+ko01110//Biosynthesis of secondary metabolites	GO:0016491//oxidoreductase activity;GO:0003824//catalytic activity;
Ma06_g36050	Putative Scarecrow-like protein 9	2.973	6.226	1.07051	8.52e-56	8.04e-57	GRAS		K14494//DELLA protein+ko04075//Plant hormone signal transduction;K14494//DELLA protein+ko04075//Plant hormone signal transduction;K14494//DELLA protein+ko04075//Plant hormone signal transduction
Ma06_g36260	Putative Zinc finger protein ZAT8	0.993	6.643	2.77234	1.19e-38	1.6e-39	C2H2			GO:0097159//organic cyclic compound binding;GO:0003676//nucleic acid binding;GO:1901363//heterocyclic compound binding;GO:0005488//binding;
Ma06_g36340	Ankyrin repeat-containing protein At3g12360	16.63	38.913	1.2433	8.31e-293	1.55e-294			K15502//serine/threonine-protein phosphatase 6 regulatory ankyrin repeat subunit A;K15503//serine/threonine-protein phosphatase 6 regulatory ankyrin repeat subunit B;K10380//ankyrin
Ma06_g36370	Uncharacterized protein	0.106	0.263	1.32158	0.000467352	0.000329185
Ma06_g36450	ABC transporter G family member 36	3.623	7.783	1.11403	1.12e-129	4.79e-131		pleiotropic drug resistance 12 (best arabidopsis hit)	K05681//ATP-binding cassette, subfamily G (WHITE), member 2+ko02010//ABC transporters;K05681//ATP-binding cassette, subfamily G (WHITE), member 2+ko02010//ABC transporters
Ma06_g36560	Cold-regulated 413 plasma membrane protein 2	4.64	12.75	1.38802	1.44e-45	1.62e-46			K03251//translation initiation factor 3 subunit D+ko03013//RNA transport;K12189//ESCRT-II complex subunit VPS25+ko04144//Endocytosis;K03251//translation initiation factor 3 subunit D+ko03013//RNA transport	GO:0016020//membrane;GO:0016021//integral component of membrane;GO:0031224//intrinsic component of membrane;GO:0044425//membrane part;
Ma06_g36710	Uncharacterized protein	0.77	0.316	-1.27388	1.77e-05	1.02e-05
Ma06_g36910	UDP-arabinopyranose mutase 1	190.256	450.836	1.15832	0	0			K13379//reversibly glycosylated polypeptide / UDP-arabinopyranose mutase [EC:2.4.1.- 5.4.99.30]+ko00520//Amino sugar and nucleotide sugar metabolism;K13379//reversibly glycosylated polypeptide / UDP-arabinopyranose mutase [EC:2.4.1.- 5.4.99.30]+ko00520//Amino sugar and nucleotide sugar metabolism	GO:0009987//cellular process;GO:0044264//cellular polysaccharide metabolic process;GO:0034645//cellular macromolecule biosynthetic process;GO:0034637//cellular carbohydrate biosynthetic process;GO:0016051//carbohydrate biosynthetic process;GO:0005976//polysaccharide metabolic process;GO:0044260//cellular macromolecule metabolic process;GO:0051274//beta-glucan biosynthetic process;GO:0051273//beta…
Ma06_g36960	Protein TORNADO 1	0.216	0.516	1.25633	1.79e-10	6.68e-11
Ma06_g37060	Arogenate dehydrogenase 1, chloroplastic	0.15	0.406	1.42656	2.84e-16	7.81e-17			K15227//arogenate dehydrogenase (NADP+), plant [EC:1.3.1.78]+ko01230//Biosynthesis of amino acids+ko01100//Metabolic pathways+ko01110//Biosynthesis of secondary metabolites+ko00400//Phenylalanine, tyrosine and tryptophan biosynthesis
Ma06_g37470	Cationic amino acid transporter 6, chloroplastic	1.75	5.233	1.47176	4.37e-62	3.74e-63			K13865//solute carrier family 7 (cationic amino acid transporter), member 3;K13865//solute carrier family 7 (cationic amino acid transporter), member 3;K13863//solute carrier family 7 (cationic amino acid transporter), member 1;K03294//basic amino acid/polyamine antiporter, APA family;K13865//solute carrier family 7 (cationic amino acid transporter), member 3;K13863//solute carrier family 7 (cati…
Ma06_g37700	Putative Uncharacterized protein	0	0.083	4.81888	0.000185078	0.000122143	bHLH
Ma06_g37800	Hypersensitive-induced response protein 1	11.206	26.586	1.19349	1.35e-116	6.4e-118
Ma06_g37930	retrotransposon protein, putative, unclassified, expressed	12.303	37.02	1.58693	1.56e-92	9.23e-94				GO:0050896//response to stimulus;GO:0006950//response to stress;
Ma06_g38490	Uncharacterized protein	0.026	0.113	2.06215	0.000205026	0.000136123
Ma06_g38940	Auxin response factor 11	0.116	0.256	1.16533	1.78e-05	1.02e-05	ARF		K14486//auxin response factor+ko04075//Plant hormone signal transduction;K14486//auxin response factor+ko04075//Plant hormone signal transduction;K14486//auxin response factor+ko04075//Plant hormone signal transduction
Ma07_g00020	Isoflavone reductase-like protein	55.573	203.873	1.86538	0	0			K13081//leucoanthocyanidin reductase [EC:1.17.1.3]+ko01110//Biosynthesis of secondary metabolites+ko00941//Flavonoid biosynthesis;K21568//pinoresinol/lariciresinol reductase [EC:1.23.1.1 1.23.1.2 1.23.1.3 1.23.1.4]
Ma07_g00780	Leucine-rich repeat receptor-like serine/threonine-protein kinase BAM1	0.483	0.206	-1.23055	1.47e-07	6.9e-08		Leucine-rich receptor-like protein kinase family protein (best arabidopsis hit)	K00924//;K00924//kinase [EC:2.7.1.-]
Ma07_g00860	Uncharacterized protein	1.716	0.696	-1.29702	3.37e-10	1.28e-10	NAC	NAC domain containing protein 90 (best arabidopsis hit); NBS-LRR disease resistance protein, putative, expressed (best rice hit)	K03094//S-phase kinase-associated protein 1+ko04141//Protein processing in endoplasmic reticulum+ko04120//Ubiquitin mediated proteolysis;K12581//CCR4-NOT transcription complex subunit 7/8+ko03018//RNA degradation;K01054//acylglycerol lipase [EC:3.1.1.23]+ko01100//Metabolic pathways+ko00561//Glycerolipid metabolism;K03094//S-phase kinase-associated protein 1+ko04141//Protein processing in endoplas…	GO:0051252//regulation of RNA metabolic process;GO:0019222//regulation of metabolic process;GO:0019219//regulation of nucleobase-containing compound metabolic process;GO:0080090//regulation of primary metabolic process;GO:0034645//cellular macromolecule biosynthetic process;GO:0060255//regulation of macromolecule metabolic process;GO:0009987//cellular process;GO:1901576//organic substance biosynt…
Ma07_g01100	Putative Phospholipase A1-Igamma2, chloroplastic	0.093	0.303	1.6896	0.000639319	0.000460844			K00145//N-acetyl-gamma-glutamyl-phosphate reductase [EC:1.2.1.38]+ko00220//Arginine biosynthesis+ko01230//Biosynthesis of amino acids+ko01100//Metabolic pathways+ko01110//Biosynthesis of secondary metabolites+ko01210//2-Oxocarboxylic acid metabolism;K16818//phospholipase A1 [EC:3.1.1.32]+ko00592//alpha-Linolenic acid metabolism+ko01100//Metabolic pathways+ko01110//Biosynthesis of secondary metabo…
Ma07_g01230	Uncharacterized protein	0.02	0.48	4.18145	4.04e-05	2.43e-05	Tify		K13464//jasmonate ZIM domain-containing protein+ko04075//Plant hormone signal transduction
Ma07_g01260	9-cis-epoxycarotenoid dioxygenase 1, chloroplastic	0.663	0.17	-1.98847	9.32e-13	3.02e-13			K09840//9-cis-epoxycarotenoid dioxygenase [EC:1.13.11.51]+ko00906//Carotenoid biosynthesis+ko01100//Metabolic pathways+ko01110//Biosynthesis of secondary metabolites	GO:0016702//oxidoreductase activity, acting on single donors with incorporation of molecular oxygen, incorporation of two atoms of oxygen;GO:0043169//cation binding;GO:0043167//ion binding;GO:0005488//binding;GO:0003824//catalytic activity;GO:0016701//oxidoreductase activity, acting on single donors with incorporation of molecular oxygen;GO:0016491//oxidoreductase activity;GO:0051213//dioxygenase…
Ma07_g01400	Calmodulin-like protein 11	9.32	30.243	1.49926	1.68e-167	5.55e-169			K02183//calmodulin+ko04626//Plant-pathogen interaction+ko04016//MAPK signaling pathway - plant+ko04070//Phosphatidylinositol signaling system;K13448//calcium-binding protein CML+ko04626//Plant-pathogen interaction;K13448//calcium-binding protein CML+ko04626//Plant-pathogen interaction	GO:0005509//calcium ion binding;GO:0005488//binding;GO:0043167//ion binding;GO:0043169//cation binding;GO:0046872//metal ion binding;
Ma07_g01410	Leucine-rich repeat extensin-like protein 6	2.22	6.31	1.52036	1.44e-44	1.66e-45			K02984//small subunit ribosomal protein S3Ae+ko03010//Ribosome;K13420//LRR receptor-like serine/threonine-protein kinase FLS2 [EC:2.7.11.1]+ko04626//Plant-pathogen interaction+ko04016//MAPK signaling pathway - plant
Ma07_g01920	Receptor-like serine/threonine-protein kinase SD1-8	1.216	2.7	1.14533	5.06e-45	5.78e-46			K04733//interleukin-1 receptor-associated kinase 4 [EC:2.7.11.1];K04733//interleukin-1 receptor-associated kinase 4 [EC:2.7.11.1];K04733//interleukin-1 receptor-associated kinase 4 [EC:2.7.11.1];K04733//interleukin-1 receptor-associated kinase 4 [EC:2.7.11.1];K04733//interleukin-1 receptor-associated kinase 4 [EC:2.7.11.1];K04733//interleukin-1 receptor-associated kinase 4 [EC:2.7.11.1]
Ma07_g01930	Receptor-like serine/threonine-protein kinase SD1-8	2.546	5.82	1.02821	2.3e-27	4.22e-28			K04733//interleukin-1 receptor-associated kinase 4 [EC:2.7.11.1];K04733//interleukin-1 receptor-associated kinase 4 [EC:2.7.11.1];K04733//interleukin-1 receptor-associated kinase 4 [EC:2.7.11.1];K04733//interleukin-1 receptor-associated kinase 4 [EC:2.7.11.1]
Ma07_g02200	Putative Microtubule-associated protein SPIRAL2-like	0.466	0.206	-1.17434	1.37e-05	7.79e-06			K21952//CASK-interacting protein
Ma07_g02220	Putative Protein BIG GRAIN 1-like A	0.216	0	-5.07594	3.61e-05	2.16e-05
Ma07_g02370	Type IV inositol polyphosphate 5-phosphatase 9	0.283	0.01	-4.74336	2.42e-07	1.16e-07			K01099//inositol polyphosphate 5-phosphatase INPP5B/F [EC:3.1.3.36]+ko01100//Metabolic pathways+ko04070//Phosphatidylinositol signaling system+ko00562//Inositol phosphate metabolism;K01099//inositol polyphosphate 5-phosphatase INPP5B/F [EC:3.1.3.36]+ko01100//Metabolic pathways+ko04070//Phosphatidylinositol signaling system+ko00562//Inositol phosphate metabolism
Ma07_g02620	Putative expressed protein	5.766	0.616	-3.21685	5.23e-72	3.83e-73
Ma07_g03540	Polyphenol oxidase, chloroplastic	0.206	1.996	3.28797	6.36e-52	6.41e-53			K00422//polyphenol oxidase [EC:1.10.3.1]+ko00350//Tyrosine metabolism+ko01100//Metabolic pathways+ko00950//Isoquinoline alkaloid biosynthesis+ko01110//Biosynthesis of secondary metabolites
Ma07_g04350	Putative Mannose-specific lectin 1	1	0.353	-1.50305	1.97e-05	1.14e-05			K13950//para-aminobenzoate synthetase [EC:2.6.1.85]+ko00790//Folate biosynthesis
Ma07_g04400	Protochlorophyllide reductase, chloroplastic	1.106	0.486	-1.18713	6.15e-08	2.79e-08			K00218//protochlorophyllide reductase [EC:1.3.1.33]+ko00860//Porphyrin and chlorophyll metabolism+ko01100//Metabolic pathways+ko01110//Biosynthesis of secondary metabolites	GO:0016627//oxidoreductase activity, acting on the CH-CH group of donors;GO:0016628//oxidoreductase activity, acting on the CH-CH group of donors, NAD or NADP as acceptor;GO:0003824//catalytic activity;GO:0016630//protochlorophyllide reductase activity;GO:0016491//oxidoreductase activity;
Ma07_g04450	Elicitor-responsive protein 3	12.013	26.056	1.11884	1.16e-63	9.68e-65			K01803//triosephosphate isomerase (TIM) [EC:5.3.1.1]+ko00010//Glycolysis / Gluconeogenesis+ko01230//Biosynthesis of amino acids+ko01100//Metabolic pathways+ko00051//Fructose and mannose metabolism+ko01110//Biosynthesis of secondary metabolites+ko00710//Carbon fixation in photosynthetic organisms+ko01200//Carbon metabolism+ko00562//Inositol phosphate metabolism;K05402//toll-interacting protein;K12…
Ma07_g05000	Putative Shikimate O-hydroxycinnamoyltransferase	1.113	0	-8.12803	4.77e-30	7.94e-31			K19861//benzyl alcohol O-benzoyltransferase [EC:2.3.1.196 2.3.1.232];K02184//formin 2
Ma07_g05070	Putative clathrin assembly protein At4g25940	0.046	0.123	1.33345	0.000176347	0.000115888			K20043//clathrin coat assembly protein AP180;K20044//phosphatidylinositol-binding clathrin assembly protein	GO:0043623//cellular protein complex assembly;GO:0022607//cellular component assembly;GO:0009987//cellular process;GO:0071840//cellular component organization or biogenesis;GO:0070271//protein complex biogenesis;GO:0034622//cellular macromolecular complex assembly;GO:0044085//cellular component biogenesis;GO:0043933//macromolecular complex subunit organization;GO:0065003//macromolecular complex a…
Ma07_g05180	GDU1, putative, expressed	0.163	0.626	1.95906	0.000521375	0.000370564				GO:0031224//intrinsic component of membrane;GO:0016020//membrane;GO:0044425//membrane part;GO:0016021//integral component of membrane;
Ma07_g05310	CBL-interacting protein kinase 6	3.15	1.246	-1.33696	2.36e-28	4.17e-29			K07198//5'-AMP-activated protein kinase, catalytic alpha subunit [EC:2.7.11.11]
Ma07_g05490	Putative Ethylene-responsive transcription factor ERF010	20.88	47.803	1.20907	6.52e-141	2.56e-142	AP2-EREBP		K09286//EREBP-like factor
Ma07_g05820	Putative PTI1-like tyrosine-protein kinase At3g15890	0.026	0.24	3.33345	6.44e-05	3.98e-05			K04733//interleukin-1 receptor-associated kinase 4 [EC:2.7.11.1];K04733//interleukin-1 receptor-associated kinase 4 [EC:2.7.11.1]
Ma07_g06750	L-lactate dehydrogenase A	4.543	15.736	1.78952	1.35e-145	5.09e-147			K00016//L-lactate dehydrogenase [EC:1.1.1.27]+ko00010//Glycolysis / Gluconeogenesis+ko00640//Propanoate metabolism+ko01100//Metabolic pathways+ko01110//Biosynthesis of secondary metabolites+ko00620//Pyruvate metabolism+ko00270//Cysteine and methionine metabolism;K00016//L-lactate dehydrogenase [EC:1.1.1.27]+ko00010//Glycolysis / Gluconeogenesis+ko00640//Propanoate metabolism+ko01100//Metabolic pa…	GO:0019752//carboxylic acid metabolic process;GO:0008152//metabolic process;GO:0009987//cellular process;GO:0044238//primary metabolic process;GO:0071704//organic substance metabolic process;GO:0005975//carbohydrate metabolic process;GO:0006082//organic acid metabolic process;GO:0044237//cellular metabolic process;GO:0044281//small molecule metabolic process;GO:0043436//oxoacid metabolic process;…
Ma07_g07130	Adenine phosphoribosyltransferase 3	3.25	8.6	1.36125	1.01e-40	1.29e-41			K00759//adenine phosphoribosyltransferase [EC:2.4.2.7]+ko00230//Purine metabolism+ko01100//Metabolic pathways;K00759//adenine phosphoribosyltransferase [EC:2.4.2.7]+ko00230//Purine metabolism+ko01100//Metabolic pathways	GO:0044281//small molecule metabolic process;GO:0055086//nucleobase-containing small molecule metabolic process;GO:0046112//nucleobase biosynthetic process;GO:0046084//adenine biosynthetic process;GO:0009116//nucleoside metabolic process;GO:0044238//primary metabolic process;GO:0072521//purine-containing compound metabolic process;GO:0034654//nucleobase-containing compound biosynthetic process;GO…
Ma07_g07170	Probable mannitol dehydrogenase	0.273	0.62	1.32085	0.000150422	9.8e-05			K00083//cinnamyl-alcohol dehydrogenase [EC:1.1.1.195]+ko01100//Metabolic pathways+ko01110//Biosynthesis of secondary metabolites+ko00940//Phenylpropanoid biosynthesis;K00083//cinnamyl-alcohol dehydrogenase [EC:1.1.1.195]+ko01100//Metabolic pathways+ko01110//Biosynthesis of secondary metabolites+ko00940//Phenylpropanoid biosynthesis	GO:0008270//zinc ion binding;GO:0043169//cation binding;GO:0046872//metal ion binding;GO:0003824//catalytic activity;GO:0046914//transition metal ion binding;GO:0016491//oxidoreductase activity;GO:0043167//ion binding;GO:0005488//binding;
Ma07_g07480	Leucine-rich repeat receptor-like tyrosine-protein kinase PXC3	2.08	4.28	1.0513	9.24e-53	9.14e-54		Leucine-rich repeat protein kinase family protein (best arabidopsis hit)	K04733//interleukin-1 receptor-associated kinase 4 [EC:2.7.11.1];K17422//large subunit ribosomal protein L41;K20718//LRR receptor-like serine/threonine-protein kinase ERECTA [EC:2.7.11.1]+ko04016//MAPK signaling pathway - plant;K17422//large subunit ribosomal protein L41;K20718//LRR receptor-like serine/threonine-protein kinase ERECTA [EC:2.7.11.1]+ko04016//MAPK signaling pathway - plant
Ma07_g07670	Calmodulin-like protein 8	0.136	1.003	3.01153	6.27e-08	2.84e-08		Glycine max clone cw21 disease-resistance protein mRNA, complete cds.	K02183//calmodulin+ko04626//Plant-pathogen interaction+ko04016//MAPK signaling pathway - plant+ko04070//Phosphatidylinositol signaling system;K13448//calcium-binding protein CML+ko04626//Plant-pathogen interaction;K02183//calmodulin+ko04626//Plant-pathogen interaction+ko04016//MAPK signaling pathway - plant+ko04070//Phosphatidylinositol signaling system;K13448//calcium-binding protein CML+ko04626…	GO:0043167//ion binding;GO:0005488//binding;GO:0043169//cation binding;GO:0005509//calcium ion binding;GO:0046872//metal ion binding;
Ma07_g07770	Putative Protein MKS1	0.99	2.096	1.10774	0.000569407	0.000407038			K20725//MAP kinase substrate 1+ko04016//MAPK signaling pathway - plant
Ma07_g08110	Putative Uncharacterized protein	0.013	0.236	4.01153	0.000130318	8.41e-05	MYB		K09422//myb proto-oncogene protein, plant;K09422//transcription factor MYB, plant	GO:1901363//heterocyclic compound binding;GO:0005488//binding;GO:0003677//DNA binding;GO:0003676//nucleic acid binding;GO:0097159//organic cyclic compound binding;
Ma07_g08250	Putative Cyclin-D5-1	0.16	0.39	1.36908	0.000921497	0.000683808			K18811//cyclin D5, plant;K18811//cyclin D5, plant
Ma07_g08280	Protein NRT1/ PTR FAMILY 6	2.22	11.03	2.28499	3.61e-200	9.8e-202			K14638//solute carrier family 15 (peptide/histidine transporter), member 3/4;K14638//solute carrier family 15 (peptide/histidine transporter), member 3/4
Ma07_g08320	glyoxalase family protein, putative, expressed	7.766	3.326	-1.15765	1.75e-23	3.64e-24			K14611//solute carrier family 23 (nucleobase transporter), member 1/2;K14611//solute carrier family 23 (nucleobase transporter), member 1/2
Ma07_g08500	expressed protein	6.813	15.133	1.16188	1.1e-60	9.6e-62
Ma07_g08690	Putative Probable WRKY transcription factor 72	0.106	0.553	2.48283	7.68e-18	1.97e-18	WRKY		K01892//histidyl-tRNA synthetase [EC:6.1.1.21]+ko00970//Aminoacyl-tRNA biosynthesis;K18835//WRKY transcription factor 2+ko04626//Plant-pathogen interaction;K13424//WRKY transcription factor 33+ko04626//Plant-pathogen interaction+ko04016//MAPK signaling pathway - plant;K13424//WRKY transcription factor 33+ko04626//Plant-pathogen interaction+ko04016//MAPK signaling pathway - plant;K13424//WRKY tran…
Ma07_g09030	IQ domain-containing protein IQM1	0.02	0.24	3.29693	2.57e-08	1.12e-08			K01214//isoamylase [EC:3.2.1.68]+ko01100//Metabolic pathways+ko00500//Starch and sucrose metabolism+ko01110//Biosynthesis of secondary metabolites
Ma07_g09150	Zinc finger CCCH domain-containing protein 2	8.65	4.17	-1.05163	6.6e-44	7.73e-45	C3H		K07560//D-tyrosyl-tRNA(Tyr) deacylase [EC:3.1.-.-];K15172//transcription elongation factor SPT5
Ma07_g09220	Peroxidase 52	41.226	14.136	-1.56482	0	0			K00430//peroxidase [EC:1.11.1.7]+ko01100//Metabolic pathways+ko01110//Biosynthesis of secondary metabolites+ko00940//Phenylpropanoid biosynthesis;K00430//peroxidase [EC:1.11.1.7]+ko01100//Metabolic pathways+ko01110//Biosynthesis of secondary metabolites+ko00940//Phenylpropanoid biosynthesis
Ma07_g09300	Putative expressed protein	1.223	0.586	-1.06086	3.63e-74	2.58e-75			K15718//linoleate 9S-lipoxygenase [EC:1.13.11.58]+ko00591//Linoleic acid metabolism;K01881//prolyl-tRNA synthetase [EC:6.1.1.15]+ko00970//Aminoacyl-tRNA biosynthesis;K03006//DNA-directed RNA polymerase II subunit RPB1 [EC:2.7.7.6]+ko00230//Purine metabolism+ko03020//RNA polymerase+ko01100//Metabolic pathways+ko00240//Pyrimidine metabolism;K03350//anaphase-promoting complex subunit 3+ko04120//Ubiq…
Ma07_g09320	Putative expressed protein	0.556	1.796	1.70383	5.64e-10	2.17e-10
Ma07_g09370	Putative Probable F-box protein At4g22030	0.046	0.323	2.86951	7.11e-06	3.92e-06
Ma07_g09520	Putative expressed protein	0.293	2.39	3.07754	5.46e-26	1.05e-26
Ma07_g09560	Putative Homeobox-leucine zipper protein HAT5	10.416	3.176	-1.66591	2.13e-110	1.06e-111			K09338//homeobox-leucine zipper protein;K09338//homeobox-leucine zipper protein	GO:0005623//cell;GO:0044424//intracellular part;GO:0043227//membrane-bounded organelle;GO:0043229//intracellular organelle;GO:0043226//organelle;GO:0005634//nucleus;GO:0043231//intracellular membrane-bounded organelle;GO:0005622//intracellular;GO:0044464//cell part;GO:0043565//sequence-specific DNA binding;GO:0003677//DNA binding;GO:1901363//heterocyclic compound binding;GO:0005488//binding;GO:00…
Ma07_g09620	Two-on-two hemoglobin-3	19.68	41.713	1.09751	5.56e-106	2.87e-107			K02349//DNA polymerase theta [EC:2.7.7.7]
Ma07_g09960	Putative OsFBDUF62 - F-box and DUF domain containing protein, expressed	1.3	0.413	-1.64773	1.91e-51	1.95e-52			K00383//glutathione reductase (NADPH) [EC:1.8.1.7]+ko00480//Glutathione metabolism;K14843//pescadillo
Ma07_g09970	SPX domain-containing protein 1	102.643	25.506	-2.03475	0	0			K14430//phosphate transporter
Ma07_g10240	Putative Protein Rf1, mitochondrial	0.246	0.11	-1.10777	0.000541189	0.000385598			K17964//leucine-rich PPR motif-containing protein, mitochondrial;K17964//leucine-rich PPR motif-containing protein, mitochondrial
Ma07_g10510	avr9/Cf-9 rapidly elicited protein 194, putative, expressed	1.453	4.863	1.77971	1.1e-20	2.54e-21
Ma07_g11020	zinc-binding protein, putative, expressed	0.01	0.053	2.23392	0.000125557	8.08e-05	PLATZ
Ma07_g11110	MYB family transcription factor, putative, expressed	0.146	0.563	1.89905	7.19e-05	4.46e-05	MYB		K09422//myb proto-oncogene protein, plant;K09422//transcription factor MYB, plant	GO:0003677//DNA binding;GO:0005488//binding;GO:1901363//heterocyclic compound binding;GO:0097159//organic cyclic compound binding;GO:0003676//nucleic acid binding;
Ma07_g11150	Probable protein kinase At2g41970	0.086	0.196	1.13083	0.00041575	0.000290511			K04733//interleukin-1 receptor-associated kinase 4 [EC:2.7.11.1];K13436//pto-interacting protein 1 [EC:2.7.11.1]+ko04626//Plant-pathogen interaction
Ma07_g11430	Aminotransferase ALDhomolog	0.703	4.076	2.55083	1.76e-88	1.08e-89			K10206//LL-diaminopimelate aminotransferase [EC:2.6.1.83]+ko00300//Lysine biosynthesis+ko01230//Biosynthesis of amino acids+ko01100//Metabolic pathways+ko01110//Biosynthesis of secondary metabolites;K10206//LL-diaminopimelate aminotransferase [EC:2.6.1.83]+ko00300//Lysine biosynthesis+ko01230//Biosynthesis of amino acids+ko01100//Metabolic pathways+ko01110//Biosynthesis of secondary metabolites
Ma07_g11630	Uncharacterized protein	1.423	4.936	1.82649	1.42e-27	2.6e-28
Ma07_g11810	glycosyltransferase, putative, expressed	0.72	0.036	-3.78289	2.12e-23	4.44e-24			K18207//protein O-mannose beta-1,4-N-acetylglucosaminyltransferase [EC:2.4.1.312]+ko00515//Mannose type O-glycan biosynthesis+ko01100//Metabolic pathways;K18207//protein O-mannose beta-1,4-N-acetylglucosaminyltransferase [EC:2.4.1.312]+ko00515//Mannose type O-glycan biosynthesis+ko01100//Metabolic pathways
Ma07_g11830	glycosyltransferase, putative, expressed	1.063	2.463	1.18939	7.73e-17	2.07e-17			K18134//protein O-GlcNAc transferase [EC:2.4.1.255]+ko00514//Other types of O-glycan biosynthesis;K18134//protein O-GlcNAc transferase [EC:2.4.1.255]+ko00514//Other types of O-glycan biosynthesis	GO:0044425//membrane part;GO:0016021//integral component of membrane;GO:0016020//membrane;GO:0031224//intrinsic component of membrane;GO:0003824//catalytic activity;GO:0016757//transferase activity, transferring glycosyl groups;GO:0016740//transferase activity;
Ma07_g12060	histidine acid phosphatase, putative, expressed	0.023	0.05	1.03869	1.69e-10	6.27e-11			K15923//alpha-L-fucosidase 2 [EC:3.2.1.51]+ko00511//Other glycan degradation;K13024//inositol-hexakisphosphate/diphosphoinositol-pentakisphosphate 1-kinase [EC:2.7.4.24]+ko04070//Phosphatidylinositol signaling system
Ma07_g12130	Putative Protein YLS3	1.873	4.663	1.11803	7.11e-25	1.41e-25				GO:0044425//membrane part;GO:0016020//membrane;GO:0031224//intrinsic component of membrane;GO:0016021//integral component of membrane;
Ma07_g12330	Protein ODORANT1	6.22	16.443	1.40968	6.55e-86	4.13e-87	MYB		K09422//myb proto-oncogene protein, plant;K09422//transcription factor MYB, plant
Ma07_g12450	Putative Protein ACCELERATED CELL DEATH 6	3.896	9.613	1.31403	4.18e-96	2.37e-97			K15502//serine/threonine-protein phosphatase 6 regulatory ankyrin repeat subunit A;K15502//serine/threonine-protein phosphatase 6 regulatory ankyrin repeat subunit A;K10380//ankyrin
Ma07_g12830	Putative Probable calcium-binding protein CML10	1.27	9.273	2.90461	2.13e-51	2.17e-52			K13448//calcium-binding protein CML+ko04626//Plant-pathogen interaction
Ma07_g13130	Putative F-box/kelch-repeat protein At1g15670	0.62	0.193	-1.71094	8.55e-07	4.31e-07		Hordeum vulgare subsp. vulgare mRNA for predicted protein, complete cds, clone: NIASHv2113B23	K10446//kelch-like protein 8;K10442//kelch-like protein 1/4/5
Ma07_g13140	Putative F-box/kelch-repeat protein At1g80440	2.176	0.7	-1.62439	6.84e-26	1.32e-26		Hordeum vulgare subsp. vulgare mRNA for predicted protein, complete cds, clone: NIASHv2113B23	K10442//kelch-like protein 1/4/5;K10446//kelch-like protein 8
Ma07_g13200	Uncharacterized protein	0.27	0.093	-1.40351	0.000895605	0.000662612	WRKY		K13424//WRKY transcription factor 33+ko04626//Plant-pathogen interaction+ko04016//MAPK signaling pathway - plant;K13424//WRKY transcription factor 33+ko04626//Plant-pathogen interaction+ko04016//MAPK signaling pathway - plant;K18835//WRKY transcription factor 2+ko04626//Plant-pathogen interaction	GO:0034654//nucleobase-containing compound biosynthetic process;GO:0016070//RNA metabolic process;GO:0043170//macromolecule metabolic process;GO:0044260//cellular macromolecule metabolic process;GO:0006807//nitrogen compound metabolic process;GO:0008152//metabolic process;GO:0090304//nucleic acid metabolic process;GO:0044249//cellular biosynthetic process;GO:0044237//cellular metabolic process;GO…
Ma07_g13350	Putative Protein YLS9	2.423	0.773	-1.64744	1.56e-15	4.42e-16				GO:0016021//integral component of membrane;GO:0016020//membrane;GO:0031224//intrinsic component of membrane;GO:0044425//membrane part;
Ma07_g13490	Putative Probable F-box protein At4g22030	5.57	11.893	1.10534	1.4e-60	1.23e-61
Ma07_g13770	Putative Heavy metal-associated isoprenylated plant protein 26	7.556	39.026	2.39372	3.19e-298	5.92e-300			K10752//histone-binding protein RBBP4;K10752//histone-binding protein RBBP4;K07213//copper chaperone	GO:0006812//cation transport;GO:0051234//establishment of localization;GO:0051179//localization;GO:0030001//metal ion transport;GO:0006811//ion transport;GO:0006810//transport;GO:0005488//binding;GO:0043167//ion binding;GO:0043169//cation binding;GO:0046872//metal ion binding;
Ma07_g14040	Putative Uncharacterized protein	0.073	0.716	3.33345	6.44e-05	3.98e-05
Ma07_g14650	Hypothetical protein	0.14	0.906	2.74849	2.39e-07	1.14e-07
Ma07_g14720	Ras-related protein RABA1f	0.43	1.443	1.84293	1.43e-12	4.69e-13			K07904//Ras-related protein Rab-11A+ko04144//Endocytosis;K07904//Ras-related protein Rab-11A+ko04144//Endocytosis;K07976//Rab family, other	GO:0003824//catalytic activity;GO:0043168//anion binding;GO:0016787//hydrolase activity;GO:0032550//purine ribonucleoside binding;GO:0005488//binding;GO:0016462//pyrophosphatase activity;GO:0035639//purine ribonucleoside triphosphate binding;GO:0032555//purine ribonucleotide binding;GO:0000166//nucleotide binding;GO:0005525//GTP binding;GO:0016818//hydrolase activity, acting on acid anhydrides, i…
Ma07_g14770	Glycosyltransferase family 64 protein C4	1.026	3.04	1.61209	7.08e-23	1.51e-23			K19033//RPS31; 30S ribosomal protein S31;K02367//glucuronyl/N-acetylglucosaminyl transferase EXT2 [EC:2.4.1.224 2.4.1.225]+ko01100//Metabolic pathways;K02367//glucuronyl/N-acetylglucosaminyl transferase EXT2 [EC:2.4.1.224 2.4.1.225]+ko01100//Metabolic pathways;K02367//glucuronyl/N-acetylglucosaminyl transferase EXT2 [EC:2.4.1.224 2.4.1.225]+ko01100//Metabolic pathways
Ma07_g14930	Uncharacterized protein	0.153	0.553	1.85952	4.41e-08	1.97e-08				GO:0034654//nucleobase-containing compound biosynthetic process;GO:0016070//RNA metabolic process;GO:0019438//aromatic compound biosynthetic process;GO:0006807//nitrogen compound metabolic process;GO:0009059//macromolecule biosynthetic process;GO:0009987//cellular process;GO:0046483//heterocycle metabolic process;GO:0018130//heterocycle biosynthetic process;GO:0044260//cellular macromolecule meta…
Ma07_g15300	Putative Glycine-rich protein A3	3.323	6.646	1.00359	3.47e-102	1.87e-103
Ma07_g15730	expressed protein	0.31	0.883	1.54204	4.79e-05	2.91e-05				GO:0031224//intrinsic component of membrane;GO:0044425//membrane part;GO:0016021//integral component of membrane;GO:0016020//membrane;
Ma07_g15840	Probable WRKY transcription factor 11	34.863	17.033	-1.03728	1.51e-168	4.96e-170		Populus trichocarpa clone 196822 TIR-NBS-TIR-TIR-WRKY type disease resistance protein mRNA, complete cds.	K13425//WRKY transcription factor 22+ko04626//Plant-pathogen interaction+ko04016//MAPK signaling pathway - plant;K13425//WRKY transcription factor 22+ko04626//Plant-pathogen interaction+ko04016//MAPK signaling pathway - plant
Ma07_g16310	Putative Probable WRKY transcription factor 40	0.31	0.766	1.38236	6.75e-06	3.71e-06	WRKY	Disease resistance protein (TIR-NBS-LRR class) (best arabidopsis hit)	K18834//WRKY transcription factor 1+ko04626//Plant-pathogen interaction;K18834//WRKY transcription factor 1+ko04626//Plant-pathogen interaction
Ma07_g16690	Putative Protein ASPARTIC PROTEASE IN GUARD CELL 2	26.733	9.793	-1.43644	3.21e-219	7.88e-221			K02882//large subunit ribosomal protein L18Ae+ko03010//Ribosome;K01381//saccharopepsin [EC:3.4.23.25];K00924//;K13412//calcium-dependent protein kinase [EC:2.7.11.1]+ko04626//Plant-pathogen interaction;K17987//next to BRCA1 gene 1 protein	GO:0004175//endopeptidase activity;GO:0016787//hydrolase activity;GO:0004190//aspartic-type endopeptidase activity;GO:0003824//catalytic activity;GO:0008233//peptidase activity;GO:0070001//aspartic-type peptidase activity;GO:0070011//peptidase activity, acting on L-amino acid peptides;
Ma07_g16930	Nascent polypeptide-associated complex subunit alpha-like protein 2	0.24	0.633	1.48101	0.000984597	0.000734863			K03626//nascent polypeptide-associated complex subunit alpha;K03626//nascent polypeptide-associated complex subunit alpha	GO:0005622//intracellular;GO:0005854//nascent polypeptide-associated complex;GO:0032991//macromolecular complex;GO:0044444//cytoplasmic part;GO:0044424//intracellular part;GO:0005737//cytoplasm;GO:0005623//cell;GO:0043234//protein complex;GO:0044464//cell part;
Ma07_g17170	Putative DUF58domain containing protein, expressed	3.046	6.476	1.06275	2.84e-15	8.14e-16
Ma07_g17340	Uncharacterized protein	4.27	2.09	-1.01638	4.58e-11	1.64e-11			K12382//saposin;K12382//saposin
Ma07_g17620	Uncharacterized protein	2.636	7.983	1.62225	2.03e-45	2.29e-46			K12823//ATP-dependent RNA helicase DDX5/DBP2 [EC:3.6.4.13]+ko03040//Spliceosome;K15923//alpha-L-fucosidase 2 [EC:3.2.1.51]+ko00511//Other glycan degradation
Ma07_g17800	Thaumatin-like protein	71.683	482.706	2.77446	0	0		PR5-like receptor kinase (best arabidopsis hit); expressed protein (best rice hit)	K04733//interleukin-1 receptor-associated kinase 4 [EC:2.7.11.1]
Ma07_g18150	Protein WALLS ARE THIN 1	7.843	3.936	-1.00512	8e-40	1.04e-40			K00801//farnesyl-diphosphate farnesyltransferase [EC:2.5.1.21]+ko00909//Sesquiterpenoid and triterpenoid biosynthesis+ko01100//Metabolic pathways+ko01110//Biosynthesis of secondary metabolites+ko00100//Steroid biosynthesis;K17500//integrin-linked kinase-associated serine/threonine phosphatase 2C [EC:3.1.3.16];K07874//Ras-related protein Rab-1A;K14325//RNA-binding protein with serine-rich domain 1…	GO:0016020//membrane;GO:0044425//membrane part;GO:0016021//integral component of membrane;GO:0031224//intrinsic component of membrane;GO:0022857//transmembrane transporter activity;GO:0005215//transporter activity;
Ma07_g18510	Putative germin-like protein 2-1	0.353	0.04	-3.08777	0.000361758	0.000250263		Leucine-rich repeat protein kinase family protein (best arabidopsis hit)	K11426//SET and MYND domain-containing protein;K00384//thioredoxin reductase (NADPH) [EC:1.8.1.9]+ko00450//Selenocompound metabolism	GO:0005576//extracellular region;GO:0005488//binding;GO:0043167//ion binding;GO:0043169//cation binding;GO:0045735//nutrient reservoir activity;GO:0030145//manganese ion binding;GO:0046872//metal ion binding;GO:0046914//transition metal ion binding;
Ma07_g19070	Ubiquitin-conjugating enzyme E2 10	32.966	105.766	1.68985	0	0			K06689//ubiquitin-conjugating enzyme E2 D [EC:2.3.2.23]+ko04141//Protein processing in endoplasmic reticulum+ko04120//Ubiquitin mediated proteolysis;K06689//ubiquitin-conjugating enzyme E2 D [EC:2.3.2.23]+ko04141//Protein processing in endoplasmic reticulum+ko04120//Ubiquitin mediated proteolysis	GO:0008152//metabolic process;GO:0051603//proteolysis involved in cellular protein catabolic process;GO:1901575//organic substance catabolic process;GO:0009057//macromolecule catabolic process;GO:0044257//cellular protein catabolic process;GO:0044238//primary metabolic process;GO:0019941//modification-dependent protein catabolic process;GO:0006508//proteolysis;GO:0009056//catabolic process;GO:004…
Ma07_g19400	Putative Amino acid transporter ANT1	0.25	0.946	1.93436	2.42e-10	9.09e-11			K15015//solute carrier family 32 (vesicular inhibitory amino acid transporter);K15015//solute carrier family 32 (vesicular inhibitory amino acid transporter)
Ma07_g19420	Putative Subtilisin inhibitor (Fragment)	1.023	2.183	1.10464	0.000479194	0.000338494
Ma07_g19450	E3 ubiquitin-protein ligase XB3	6.733	2.616	-1.26165	3.12e-42	3.81e-43		Sorghum bicolor clone BAC Sbb12448, complete sequence.	K19044//E3 ubiquitin-protein ligase XBAT32/33 [EC:2.3.2.27];K19044//E3 ubiquitin-protein ligase XBAT32/33 [EC:2.3.2.27]	GO:0016874//ligase activity;GO:0003824//catalytic activity;
Ma07_g19580	Putative Peptide-N4-(N-acetyl-beta-glucosaminyl)asparagine amidase A	2.413	0.526	-2.20378	1.33e-42	1.61e-43			K15502//serine/threonine-protein phosphatase 6 regulatory ankyrin repeat subunit A;K01599//uroporphyrinogen decarboxylase [EC:4.1.1.37]+ko00860//Porphyrin and chlorophyll metabolism+ko01100//Metabolic pathways+ko01110//Biosynthesis of secondary metabolites
Ma07_g19590	Putative Peptide-N4-(N-acetyl-beta-glucosaminyl)asparagine amidase A	0.36	0.066	-2.40542	3.66e-08	1.63e-08			K01599//uroporphyrinogen decarboxylase [EC:4.1.1.37]+ko00860//Porphyrin and chlorophyll metabolism+ko01100//Metabolic pathways+ko01110//Biosynthesis of secondary metabolites;K15502//serine/threonine-protein phosphatase 6 regulatory ankyrin repeat subunit A;K01599//uroporphyrinogen decarboxylase [EC:4.1.1.37]+ko00860//Porphyrin and chlorophyll metabolism+ko01100//Metabolic pathways+ko01110//Biosyn…
Ma07_g19610	Putative Peptide-N4-(N-acetyl-beta-glucosaminyl)asparagine amidase A	0.316	0.033	-3.27246	6.87e-10	2.67e-10			K15502//serine/threonine-protein phosphatase 6 regulatory ankyrin repeat subunit A;K01599//uroporphyrinogen decarboxylase [EC:4.1.1.37]+ko00860//Porphyrin and chlorophyll metabolism+ko01100//Metabolic pathways+ko01110//Biosynthesis of secondary metabolites
Ma07_g19640	Trans-cinnamate 4-monooxygenase	8.113	25.823	1.67335	3.7e-273	7.27e-275			K00487//trans-cinnamate 4-monooxygenase [EC:1.14.13.11]+ko00130//Ubiquinone and other terpenoid-quinone biosynthesis+ko01100//Metabolic pathways+ko01110//Biosynthesis of secondary metabolites+ko00940//Phenylpropanoid biosynthesis+ko00941//Flavonoid biosynthesis+ko00945//Stilbenoid, diarylheptanoid and gingerol biosynthesis+ko00360//Phenylalanine metabolism;K00487//trans-cinnamate 4-monooxygenase …
Ma07_g19910	plant viral response family protein, putative, expressed	0.42	1.896	2.16803	5.45e-26	1.04e-26
Ma07_g19980	Uncharacterized protein	3.123	7.7	1.3295	2.05e-22	4.43e-23
Ma07_g20050	Putative Uncharacterized protein At1g66480	3.633	8.17	1.13772	4.28e-37	5.96e-38			K21373//7-deoxyloganetic acid glucosyltransferase [EC:2.4.1.323]
Ma07_g20220	Aspartic proteinase nepenthesin-2	2.203	0.483	-2.21658	4.59e-31	7.44e-32			K02882//large subunit ribosomal protein L18Ae+ko03010//Ribosome;K19025//AP-5 complex subunit zeta-1;K01381//saccharopepsin [EC:3.4.23.25];K01381//saccharopepsin [EC:3.4.23.25];K01379//cathepsin D [EC:3.4.23.5];K06002//pepsin A [EC:3.4.23.1];K02882//large subunit ribosomal protein L18Ae+ko03010//Ribosome;K01381//saccharopepsin [EC:3.4.23.25];K01379//cathepsin D [EC:3.4.23.5];K06002//pepsin A [EC:3…
Ma07_g20510	14-3-3-like protein 16R	6.58	14.893	1.19731	2.37e-63	1.99e-64			K06630//14-3-3 protein epsilon;K06630//14-3-3 protein epsilon
Ma07_g20570	Putative Uncharacterized protein	4.723	2.19	-1.07665	1.05e-11	3.62e-12
Ma07_g20830	Putative Probable WRKY transcription factor 40	2.8	6.71	1.23001	1.4e-45	1.58e-46	WRKY		K10268//F-box and leucine-rich repeat protein 2/20;K18834//WRKY transcription factor 1+ko04626//Plant-pathogen interaction;K18834//WRKY transcription factor 1+ko04626//Plant-pathogen interaction
Ma07_g20880	Cellulose synthase A catalytic subunit 9 [UDP-forming]	2.24	0.52	-1.96298	1.54e-63	1.29e-64		Hordeum vulgare subsp. vulgare mRNA for predicted protein, complete cds, clone: NIASHv2059P21	K10999//cellulose synthase A [EC:2.4.1.12];K10999//cellulose synthase A [EC:2.4.1.12]	GO:0051273//beta-glucan metabolic process;GO:0044238//primary metabolic process;GO:0044260//cellular macromolecule metabolic process;GO:0009058//biosynthetic process;GO:0071840//cellular component organization or biogenesis;GO:0044042//glucan metabolic process;GO:0009059//macromolecule biosynthetic process;GO:0044237//cellular metabolic process;GO:0071555//cell wall organization;GO:0044262//cellu…
Ma07_g20890	Putative AUGMIN subunit 8	0.066	0.19	1.50903	0.000120171	7.72e-05
Ma07_g21020	Hypothetical protein	0.02	0.036	1.127	0.000350474	0.000241909			K08247//methionine S-methyltransferase [EC:2.1.1.12]+ko00450//Selenocompound metabolism;K09660//mannose-P-dolichol utilization defect 1;K01191//alpha-mannosidase [EC:3.2.1.24]+ko00511//Other glycan degradation;K15923//alpha-L-fucosidase 2 [EC:3.2.1.51]+ko00511//Other glycan degradation
Ma07_g21680	BTB/POZ domain-containing protein At1g55760	5.883	2.273	-1.31146	8.25e-40	1.08e-40			K10523//speckle-type POZ protein;K10523//speckle-type POZ protein
Ma07_g22190	Putative Probable L-type lectin-domain containing receptor kinase S	0.336	1.843	2.45751	4.07e-37	5.68e-38			K04733//interleukin-1 receptor-associated kinase 4 [EC:2.7.11.1];K04733//interleukin-1 receptor-associated kinase 4 [EC:2.7.11.1];K04730//interleukin-1 receptor-associated kinase 1 [EC:2.7.11.1]
Ma07_g22220	Putative DUF617 domain containing protein, expressed	12.32	1.216	-3.33425	4.8e-145	1.81e-146
Ma07_g22430	Uncharacterized protein	2.51	0.89	-1.49749	2.23e-06	1.17e-06
Ma07_g22570	Uncharacterized protein	1.116	2.476	1.1505	2.43e-10	9.14e-11			K16302//metal transporter CNNM
Ma07_g22940	Putative Wall-associated receptor kinase 5	0.18	0.536	1.61428	3.95e-10	1.51e-10			K04733//interleukin-1 receptor-associated kinase 4 [EC:2.7.11.1];K04733//interleukin-1 receptor-associated kinase 4 [EC:2.7.11.1];K04733//interleukin-1 receptor-associated kinase 4 [EC:2.7.11.1]
Ma07_g22960	Putative Wall-associated receptor kinase 5	3.9	9.86	1.33035	3.28e-125	1.45e-126			K04733//interleukin-1 receptor-associated kinase 4 [EC:2.7.11.1];K04733//interleukin-1 receptor-associated kinase 4 [EC:2.7.11.1];K04733//interleukin-1 receptor-associated kinase 4 [EC:2.7.11.1];K04733//interleukin-1 receptor-associated kinase 4 [EC:2.7.11.1]
Ma07_g23320	Putative Protein LURP-one-related 8	0.326	0.983	1.48796	1.11e-05	6.26e-06			K03239//translation initiation factor eIF-2B subunit alpha+ko03013//RNA transport
Ma07_g23680	Peroxidase 4	5.293	11.423	1.13677	9.19e-43	1.1e-43			K00430//peroxidase [EC:1.11.1.7]+ko01100//Metabolic pathways+ko01110//Biosynthesis of secondary metabolites+ko00940//Phenylpropanoid biosynthesis;K00430//peroxidase [EC:1.11.1.7]+ko01100//Metabolic pathways+ko01110//Biosynthesis of secondary metabolites+ko00940//Phenylpropanoid biosynthesis	GO:0009987//cellular process;GO:0006979//response to oxidative stress;GO:0042744//hydrogen peroxide catabolic process;GO:0042743//hydrogen peroxide metabolic process;GO:0044248//cellular catabolic process;GO:0009056//catabolic process;GO:0050896//response to stimulus;GO:0072593//reactive oxygen species metabolic process;GO:0006950//response to stress;GO:0008152//metabolic process;GO:0044237//cell…
Ma07_g23880	ankyrin homolog precursor, putative, expressed	0.3	0.046	-2.48033	2.48e-07	1.19e-07			K15502//serine/threonine-protein phosphatase 6 regulatory ankyrin repeat subunit A;K15502//serine/threonine-protein phosphatase 6 regulatory ankyrin repeat subunit A;K15503//serine/threonine-protein phosphatase 6 regulatory ankyrin repeat subunit B	GO:0016874//ligase activity;GO:0003824//catalytic activity;
Ma07_g23980	Uncharacterized protein	2.086	5.406	1.48163	2.9e-87	1.81e-88
Ma07_g24000	Uncharacterized protein	0.4	0.906	1.20708	8.11e-05	5.07e-05			K16277//E3 ubiquitin-protein ligase DRIP [EC:2.3.2.27]
Ma07_g24100	CDP-diacylglycerol--glycerol-3-phosphate 3-phosphatidyltransferase 2	0.026	0.086	1.6896	0.000639319	0.000460844			K00995//CDP-diacylglycerol--glycerol-3-phosphate 3-phosphatidyltransferase [EC:2.7.8.5]+ko01100//Metabolic pathways+ko00564//Glycerophospholipid metabolism	GO:0009058//biosynthetic process;GO:0008654//phospholipid biosynthetic process;GO:0006796//phosphate-containing compound metabolic process;GO:0008610//lipid biosynthetic process;GO:0009987//cellular process;GO:0044249//cellular biosynthetic process;GO:0044237//cellular metabolic process;GO:0006629//lipid metabolic process;GO:0044238//primary metabolic process;GO:0006793//phosphorus metabolic proc…
Ma07_g24240	Putative plant-specific domain TIGR01615 family protein, expressed	2.94	1.34	-1.12764	9.65e-17	2.6e-17				GO:0070011//peptidase activity, acting on L-amino acid peptides;GO:0008237//metallopeptidase activity;GO:0008233//peptidase activity;GO:0016787//hydrolase activity;GO:0003824//catalytic activity;
Ma07_g24400	expressed protein	1.28	0.663	-1.22688	1.3e-09	5.18e-10
Ma07_g24460	Uncharacterized protein	0.123	0.306	1.49695	3.66e-05	2.19e-05			K10781//fatty acyl-ACP thioesterase B [EC:3.1.2.14 3.1.2.21]+ko01100//Metabolic pathways+ko00061//Fatty acid biosynthesis+ko01212//Fatty acid metabolism;K10781//fatty acyl-ACP thioesterase B [EC:3.1.2.14 3.1.2.21]+ko01100//Metabolic pathways+ko00061//Fatty acid biosynthesis+ko01212//Fatty acid metabolism
Ma07_g24690	Protein DETOXIFICATION 54	0.23	0.486	1.09692	5.33e-05	3.25e-05			K03327//multidrug resistance protein, MATE family;K03327//multidrug resistance protein, MATE family	GO:0006855//drug transmembrane transport;GO:0042221//response to chemical;GO:0051179//localization;GO:0015893//drug transport;GO:0050896//response to stimulus;GO:0055085//transmembrane transport;GO:0006810//transport;GO:0051234//establishment of localization;GO:0042493//response to drug;GO:0016021//integral component of membrane;GO:0016020//membrane;GO:0044425//membrane part;GO:0031224//intrinsic…
Ma07_g24770	Pentatricopeptide repeat-containing protein At1g52640, mitochondrial	7.046	3.093	-1.18391	5.11e-176	1.59e-177			K19765//heat shock factor-binding protein 1;K19765//heat shock factor-binding protein 1	GO:0016740//transferase activity;GO:0019787//ubiquitin-like protein transferase activity;GO:0004842//ubiquitin-protein transferase activity;GO:0003824//catalytic activity;
Ma07_g24780	Putative U-box domain-containing protein 26	73.133	30.18	-1.27427	0	0		PREDICTED: Vitis vinifera hypothetical protein LOC100249092 (LOC100249092), mRNA	K04733//interleukin-1 receptor-associated kinase 4 [EC:2.7.11.1];K08332//;K10260//F-box and WD-40 domain protein 7+ko04120//Ubiquitin mediated proteolysis	GO:0019787//ubiquitin-like protein transferase activity;GO:0003824//catalytic activity;GO:0004842//ubiquitin-protein transferase activity;GO:0016740//transferase activity;
Ma07_g24790	Uncharacterized protein	13.193	5.946	-1.1407	1.2e-27	2.18e-28
Ma07_g24890	Putative Dirigent protein 1	14.03	48.426	1.81435	2.22e-205	5.88e-207			K01870//isoleucyl-tRNA synthetase [EC:6.1.1.5]+ko00970//Aminoacyl-tRNA biosynthesis	GO:0005576//extracellular region;GO:0048046//apoplast;GO:0016853//isomerase activity;GO:0003824//catalytic activity;
Ma07_g25370	Uncharacterized protein	1.26	3.193	1.36908	1.01e-13	3.11e-14
Ma07_g26130	Putative Probable protein ABIL1	0.256	0.076	-1.88156	0.000948881	0.000705958
Ma07_g26370	Putative L-type lectin-domain containing receptor kinase VII	2.726	1.196	-1.18248	5.31e-23	1.13e-23			K04733//interleukin-1 receptor-associated kinase 4 [EC:2.7.11.1]	GO:0044425//membrane part;GO:0016020//membrane;GO:0031224//intrinsic component of membrane;GO:0016021//integral component of membrane;GO:0030554//adenyl nucleotide binding;GO:1901265//nucleoside phosphate binding;GO:0035639//purine ribonucleoside triphosphate binding;GO:0032553//ribonucleotide binding;GO:0016740//transferase activity;GO:1901363//heterocyclic compound binding;GO:0032559//adenyl ri…
Ma07_g26450	Putative leucine-rich repeat receptor-like serine/threonine-protein kinase At2g19230	0.03	0.736	3.89607	1.59e-19	3.83e-20		Leucine-rich repeat transmembrane protein kinase protein (best arabidopsis hit); receptor-like protein kinase, putative, expressed (best rice hit)	K04733//interleukin-1 receptor-associated kinase 4 [EC:2.7.11.1];K04733//interleukin-1 receptor-associated kinase 4 [EC:2.7.11.1];K04733//interleukin-1 receptor-associated kinase 4 [EC:2.7.11.1];K04733//interleukin-1 receptor-associated kinase 4 [EC:2.7.11.1]
Ma07_g26810	Putative E3 ubiquitin-protein ligase ATL41	3.726	9.32	1.34678	1.05e-36	1.48e-37		Flavin-binding monooxygenase family protein (best arabidopsis hit)	K19038//E3 ubiquitin-protein ligase ATL41 [EC:2.3.2.27]	GO:0044425//membrane part;GO:0016020//membrane;GO:0016021//integral component of membrane;GO:0031224//intrinsic component of membrane;
Ma07_g27690	Uncharacterized protein	0.673	1.63	1.30431	0.000491569	0.00034778
Ma07_g27780	Putative LOB domain-containing protein 37	0.163	0.51	1.62296	1.42e-05	8.12e-06	LOB		K13171//serine/arginine repetitive matrix protein 1+ko03015//mRNA surveillance pathway+ko03013//RNA transport
Ma07_g28340	Coatomer subunit gamma-2	0.01	0.033	2.33345	0.000848123	0.000625163			K17267//coatomer subunit gamma	GO:0006810//transport;GO:0070727//cellular macromolecule localization;GO:0006886//intracellular protein transport;GO:0015031//protein transport;GO:0071702//organic substance transport;GO:0051179//localization;GO:0016192//vesicle-mediated transport;GO:0008104//protein localization;GO:0046907//intracellular transport;GO:0034613//cellular protein localization;GO:0051649//establishment of localizatio…
Ma07_g28610	Putative Growth-regulating factor 7	0.663	0.163	-1.85884	3.07e-12	1.03e-12	GRF		K15601//lysine-specific demethylase 3 [EC:1.14.11.-];K15601//lysine-specific demethylase 3 [EC:1.14.11.-];K15601//lysine-specific demethylase 3 [EC:1.14.11.-]	GO:0071704//organic substance metabolic process;GO:0010468//regulation of gene expression;GO:0044237//cellular metabolic process;GO:1903506//regulation of nucleic acid-templated transcription;GO:0044238//primary metabolic process;GO:0034641//cellular nitrogen compound metabolic process;GO:0008152//metabolic process;GO:0032502//developmental process;GO:0006355//regulation of transcription, DNA-tem…
Ma07_g28630	Hypothetical protein	0.753	3.806	2.39004	2.08e-11	7.33e-12
Ma07_g28660	ternary complex factor MIP1, putative, expressed	1.3	2.926	1.07864	1.85e-21	4.15e-22
Ma07_g28670	Uncharacterized protein	6.043	2.83	-1.08505	7.01e-13	2.26e-13
Ma07_g28680	Putative expressed protein	3.3	1.303	-1.3354	1.8e-16	4.91e-17				GO:0016020//membrane;GO:0044425//membrane part;GO:0031224//intrinsic component of membrane;GO:0048046//apoplast;GO:0005576//extracellular region;GO:0016021//integral component of membrane;GO:0016853//isomerase activity;GO:0003824//catalytic activity;
Ma07_g29010	Sugar transport protein 13	0.256	2.69	3.47096	1.38e-65	1.12e-66			K16055//trehalose 6-phosphate synthase/phosphatase [EC:2.4.1.15 3.1.3.12]+ko01100//Metabolic pathways+ko00500//Starch and sucrose metabolism;K08150//MFS transporter, SP family, solute carrier family 2 (myo-inositol transporter), member 13;K08150//MFS transporter, SP family, solute carrier family 2 (myo-inositol transporter), member 13	GO:0010035//response to inorganic substance;GO:0097305//response to alcohol;GO:0009725//response to hormone;GO:0009737//response to abscisic acid;GO:0015749//monosaccharide transport;GO:0050896//response to stimulus;GO:0010033//response to organic substance;GO:0034219//carbohydrate transmembrane transport;GO:0055085//transmembrane transport;GO:0051234//establishment of localization;GO:0009628//re…
Ma07_g29040	SEC14 cytosolic factor family protein, putative, expressed	0.326	0.113	-1.42457	0.000323969	0.000222222			K02184//formin 2
Ma08_g00160	Putative Probable indole-3-pyruvate monooxygenase YUCCA10	0.416	0.09	-2.24481	2.04e-06	1.06e-06			K11816//indole-3-pyruvate monooxygenase [EC:1.14.13.168]+ko00380//Tryptophan metabolism+ko01100//Metabolic pathways;K11816//indole-3-pyruvate monooxygenase [EC:1.14.13.168]+ko00380//Tryptophan metabolism+ko01100//Metabolic pathways
Ma08_g00550	Aspartokinase 1, chloroplastic	0.893	2.153	1.34119	7.83e-25	1.56e-25			K00928//aspartate kinase [EC:2.7.2.4]+ko00300//Lysine biosynthesis+ko01230//Biosynthesis of amino acids+ko01100//Metabolic pathways+ko01110//Biosynthesis of secondary metabolites+ko01210//2-Oxocarboxylic acid metabolism+ko00261//Monobactam biosynthesis+ko00260//Glycine, serine and threonine metabolism+ko00270//Cysteine and methionine metabolism;K00928//aspartate kinase [EC:2.7.2.4]+ko00300//Lysin…	GO:0009089//lysine biosynthetic process via diaminopimelate;GO:1901605//alpha-amino acid metabolic process;GO:0006807//nitrogen compound metabolic process;GO:0009067//aspartate family amino acid biosynthetic process;GO:1901566//organonitrogen compound biosynthetic process;GO:0044281//small molecule metabolic process;GO:0009066//aspartate family amino acid metabolic process;GO:0019752//carboxylic …
Ma08_g00560	Aspartokinase 1, chloroplastic	0.143	0.47	1.68656	0.00012143	7.8e-05			K00928//aspartate kinase [EC:2.7.2.4]+ko00300//Lysine biosynthesis+ko01230//Biosynthesis of amino acids+ko01100//Metabolic pathways+ko01110//Biosynthesis of secondary metabolites+ko01210//2-Oxocarboxylic acid metabolism+ko00261//Monobactam biosynthesis+ko00260//Glycine, serine and threonine metabolism+ko00270//Cysteine and methionine metabolism
Ma08_g00600	Uncharacterized protein	4.786	16.69	1.68948	2.09e-211	5.31e-213			K08819//cyclin-dependent kinase 12/13 [EC:2.7.11.22 2.7.11.23];K08819//cyclin-dependent kinase 12/13 [EC:2.7.11.22 2.7.11.23]	GO:0006464//cellular protein modification process;GO:0044267//cellular protein metabolic process;GO:0006468//protein phosphorylation;GO:0006796//phosphate-containing compound metabolic process;GO:0006793//phosphorus metabolic process;GO:0043412//macromolecule modification;GO:0016310//phosphorylation;GO:0019538//protein metabolic process;GO:0009987//cellular process;GO:0044260//cellular macromolec…
Ma08_g00880	Putative Uncharacterized protein	2.353	4.98	1.09641	2.94e-22	6.4e-23			K05747//Wiskott-Aldrich syndrome protein+ko04144//Endocytosis;K05747//Wiskott-Aldrich syndrome protein+ko04144//Endocytosis
Ma08_g01310	NAC domain-containing protein 90	0.343	1.183	1.75695	2.93e-06	1.55e-06	NAC	NAC domain containing protein 90 (best arabidopsis hit); NBS-LRR disease resistance protein, putative, expressed (best rice hit)	K12581//CCR4-NOT transcription complex subunit 7/8+ko03018//RNA degradation;K03094//S-phase kinase-associated protein 1+ko04141//Protein processing in endoplasmic reticulum+ko04120//Ubiquitin mediated proteolysis;K13126//polyadenylate-binding protein+ko03015//mRNA surveillance pathway+ko03018//RNA degradation+ko03013//RNA transport;K03094//S-phase kinase-associated protein 1+ko04141//Protein proc…	GO:0006807//nitrogen compound metabolic process;GO:0097659//nucleic acid-templated transcription;GO:0034645//cellular macromolecule biosynthetic process;GO:0009058//biosynthetic process;GO:0006355//regulation of transcription, DNA-templated;GO:0046483//heterocycle metabolic process;GO:1901576//organic substance biosynthetic process;GO:0010468//regulation of gene expression;GO:0019222//regulation …
Ma08_g01390	Putative Stellacyanin	0.343	1.416	2.03389	3.4e-08	1.5e-08			K04733//interleukin-1 receptor-associated kinase 4 [EC:2.7.11.1];K03006//DNA-directed RNA polymerase II subunit RPB1 [EC:2.7.7.6]+ko00230//Purine metabolism+ko03020//RNA polymerase+ko01100//Metabolic pathways+ko00240//Pyrimidine metabolism	GO:0016021//integral component of membrane;GO:0044425//membrane part;GO:0031224//intrinsic component of membrane;GO:0016020//membrane;GO:0009055//electron transfer activity;
Ma08_g01420	Putative expressed protein	0.043	0.156	1.92906	0.000119463	7.67e-05
Ma08_g01450	Probable calcium-binding protein CML27	0.57	1.7	1.59649	6.45e-08	2.93e-08		Glycine max TMV resistance protein N-like (LOC100820100), mRNA.	K13448//calcium-binding protein CML+ko04626//Plant-pathogen interaction
Ma08_g01600	Putative WRKY transcription factor 55	0.23	0.68	1.59649	2.74e-09	1.11e-09	WRKY		K13459//disease resistance protein RPS2+ko04626//Plant-pathogen interaction;K16225//probable WRKY transcription factor 52+ko04626//Plant-pathogen interaction;K18835//WRKY transcription factor 2+ko04626//Plant-pathogen interaction;K13425//WRKY transcription factor 22+ko04626//Plant-pathogen interaction+ko04016//MAPK signaling pathway - plant;K16225//probable WRKY transcription factor 52+ko04626//P…
Ma08_g01940	Ankyrin repeat-containing protein At5g02620	0.223	0.48	1.13083	0.00041575	0.000290511			K15502//serine/threonine-protein phosphatase 6 regulatory ankyrin repeat subunit A	GO:0031224//intrinsic component of membrane;GO:0044425//membrane part;GO:0016020//membrane;GO:0016021//integral component of membrane;
Ma08_g02250	Digalactosyldiacylglycerol synthase 2, chloroplastic	0.593	1.536	1.37193	4.58e-07	2.25e-07			K09480//digalactosyldiacylglycerol synthase [EC:2.4.1.241]+ko01100//Metabolic pathways+ko00561//Glycerolipid metabolism;K09480//digalactosyldiacylglycerol synthase [EC:2.4.1.241]+ko01100//Metabolic pathways+ko00561//Glycerolipid metabolism
Ma08_g02280	Putative receptor protein kinase ZmPK1	0.17	0.433	1.33776	6.75e-06	3.71e-06			K04733//interleukin-1 receptor-associated kinase 4 [EC:2.7.11.1]
Ma08_g02610	Putative LOB domain-containing protein 11	0.086	0.353	2.01153	0.000863359	0.000637124	LOB		K13944//
Ma08_g02760	Patatin-like protein 3	1.536	3.383	1.13675	2.19e-20	5.12e-21			K13171//serine/arginine repetitive matrix protein 1+ko03015//mRNA surveillance pathway+ko03013//RNA transport;K22020//mucin-19
Ma08_g02810	CBL-interacting protein kinase 6	4.753	1.873	-1.34135	1.99e-38	2.7e-39			K07198//5'-AMP-activated protein kinase, catalytic alpha subunit [EC:2.7.11.11]
Ma08_g03400	Putative L-type lectin-domain containing receptor kinase IX	1.716	4.046	1.24928	1.09e-40	1.38e-41			K04733//interleukin-1 receptor-associated kinase 4 [EC:2.7.11.1];K04733//interleukin-1 receptor-associated kinase 4 [EC:2.7.11.1];K04733//interleukin-1 receptor-associated kinase 4 [EC:2.7.11.1];K04733//interleukin-1 receptor-associated kinase 4 [EC:2.7.11.1]
Ma08_g03540	22	15.653	34.02	1.12198	2.3e-103	1.23e-104			K13993//HSP20 family protein+ko04141//Protein processing in endoplasmic reticulum;K13993//HSP20 family protein+ko04141//Protein processing in endoplasmic reticulum
Ma08_g04000	Putative Transcription repressor OFP14	0.316	1.08	1.78682	3.06e-09	1.25e-09	OFP
Ma08_g04460	Short-chain type dehydrogenase/reductase	0.333	0.05	-2.68891	4.26e-05	2.57e-05			K00059//3-oxoacyl-[acyl-carrier protein] reductase [EC:1.1.1.100]+ko01100//Metabolic pathways+ko00061//Fatty acid biosynthesis+ko01212//Fatty acid metabolism+ko00780//Biotin metabolism+ko01040//Biosynthesis of unsaturated fatty acids
Ma08_g04870	Squalene epoxidase 2, mitochondrial	0.11	0	-5.01173	5.49e-05	3.36e-05			K00511//squalene monooxygenase [EC:1.14.14.17]+ko00909//Sesquiterpenoid and triterpenoid biosynthesis+ko01100//Metabolic pathways+ko01110//Biosynthesis of secondary metabolites+ko00100//Steroid biosynthesis	GO:0016020//membrane;GO:0031224//intrinsic component of membrane;GO:0016021//integral component of membrane;GO:0044425//membrane part;GO:0004497//monooxygenase activity;GO:0004506//squalene monooxygenase activity;GO:0016705//oxidoreductase activity, acting on paired donors, with incorporation or reduction of molecular oxygen;GO:0050662//coenzyme binding;GO:0043168//anion binding;GO:0036094//small…
Ma08_g05110	Mediator of RNA polymerase II transcription subunit 32	0.67	1.313	1.05782	4.14e-05	2.49e-05			K11778//ditrans,polycis-polyprenyl diphosphate synthase [EC:2.5.1.87]+ko00900//Terpenoid backbone biosynthesis+ko01110//Biosynthesis of secondary metabolites;K11778//ditrans,polycis-polyprenyl diphosphate synthase [EC:2.5.1.87]+ko00900//Terpenoid backbone biosynthesis+ko01110//Biosynthesis of secondary metabolites;K20929//glyoxal/methylglyoxal oxidase [EC:1.2.3.15];K03006//DNA-directed RNA polyme…	GO:0009266//response to temperature stimulus;GO:0007568//aging;GO:0065007//biological regulation;GO:1903506//regulation of nucleic acid-templated transcription;GO:0032501//multicellular organismal process;GO:0010556//regulation of macromolecule biosynthetic process;GO:0031323//regulation of cellular metabolic process;GO:0022622//root system development;GO:0019222//regulation of metabolic process;…
Ma08_g05660	Flavonoid 3',5'-hydroxylase 1	5.506	2.533	-1.10569	4.53e-31	7.33e-32			K13083//flavonoid 3',5'-hydroxylase [EC:1.14.13.88]+ko01110//Biosynthesis of secondary metabolites+ko00941//Flavonoid biosynthesis+ko00944//Flavone and flavonol biosynthesis;K05280//flavonoid 3'-monooxygenase [EC:1.14.13.21]+ko01100//Metabolic pathways+ko01110//Biosynthesis of secondary metabolites+ko00941//Flavonoid biosynthesis+ko00944//Flavone and flavonol biosynthesis;K13083//flavonoid 3',5'-…
Ma08_g06040	Probable polygalacturonase	1.216	2.38	1.01153	1.91e-22	4.13e-23			K01213//galacturan 1,4-alpha-galacturonidase [EC:3.2.1.67]+ko00040//Pentose and glucuronate interconversions+ko01100//Metabolic pathways;K01184//polygalacturonase [EC:3.2.1.15]+ko00040//Pentose and glucuronate interconversions+ko01100//Metabolic pathways;K01184//polygalacturonase [EC:3.2.1.15]+ko00040//Pentose and glucuronate interconversions+ko01100//Metabolic pathways
Ma08_g06070	ATP-citrate synthase alpha chain protein 2	2.343	6.476	1.51963	3.2e-53	3.14e-54			K01648//ATP citrate (pro-S)-lyase [EC:2.3.3.8]+ko00020//Citrate cycle (TCA cycle)+ko01100//Metabolic pathways+ko01110//Biosynthesis of secondary metabolites;K01648//ATP citrate (pro-S)-lyase [EC:2.3.3.8]+ko00020//Citrate cycle (TCA cycle)+ko01100//Metabolic pathways+ko01110//Biosynthesis of secondary metabolites	GO:0097159//organic cyclic compound binding;GO:0043168//anion binding;GO:0043167//ion binding;GO:0003824//catalytic activity;GO:1901265//nucleoside phosphate binding;GO:0000166//nucleotide binding;GO:0005524//ATP binding;GO:1901363//heterocyclic compound binding;GO:0032550//purine ribonucleoside binding;GO:0036094//small molecule binding;GO:0001882//nucleoside binding;GO:0017076//purine nucleotid…
Ma08_g06420	Serine/threonine-protein phosphatase PPisozyme 9	0.13	0.343	1.50338	0.000203601	0.000135124			K06269//serine/threonine-protein phosphatase PP1 catalytic subunit [EC:3.1.3.16]+ko03015//mRNA surveillance pathway;K06269//serine/threonine-protein phosphatase PP1 catalytic subunit [EC:3.1.3.16]+ko03015//mRNA surveillance pathway	GO:0005488//binding;GO:0042578//phosphoric ester hydrolase activity;GO:0016791//phosphatase activity;GO:0004721//phosphoprotein phosphatase activity;GO:0043167//ion binding;GO:0043169//cation binding;GO:0016787//hydrolase activity;GO:0003824//catalytic activity;GO:0016788//hydrolase activity, acting on ester bonds;GO:0046872//metal ion binding;
Ma08_g06920	Uncharacterized protein	0.01	0.136	3.93298	0.000380919	0.000264362			K01230//mannosyl-oligosaccharide alpha-1,2-mannosidase [EC:3.2.1.113]+ko04141//Protein processing in endoplasmic reticulum+ko00510//N-Glycan biosynthesis+ko01100//Metabolic pathways;K05658//ATP-binding cassette, subfamily B (MDR/TAP), member 1 [EC:3.6.3.44]+ko02010//ABC transporters
Ma08_g07520	Pleiotropic drug resistance protein 2	0.123	0.336	1.44939	2.16e-12	7.16e-13			K05681//ATP-binding cassette, subfamily G (WHITE), member 2+ko02010//ABC transporters;K05681//ATP-binding cassette, subfamily G (WHITE), member 2+ko02010//ABC transporters;K05681//ATP-binding cassette, subfamily G (WHITE), member 2+ko02010//ABC transporters;K05681//ATP-binding cassette, subfamily G (WHITE), member 2+ko02010//ABC transporters;K05681//ATP-binding cassette, subfamily G (WHITE), memb…	GO:0051234//establishment of localization;GO:0006810//transport;GO:0051179//localization;GO:0016021//integral component of membrane;GO:0031224//intrinsic component of membrane;GO:0016020//membrane;GO:0044425//membrane part;GO:0005488//binding;GO:0032553//ribonucleotide binding;GO:0016818//hydrolase activity, acting on acid anhydrides, in phosphorus-containing anhydrides;GO:0032549//ribonucleoside…
Ma08_g07830	Uncharacterized protein	0.206	0.826	1.99904	3.05e-13	9.64e-14		Malus x domestica AP2 domain class transcription factor (AP2D43) mRNA, complete cds	K09286//EREBP-like factor
Ma08_g08190	DNA binding protein, putative, expressed	0.05	0.206	1.96572	0.000198618	0.000131635				GO:0044425//membrane part;GO:0031224//intrinsic component of membrane;GO:0016020//membrane;GO:0016021//integral component of membrane;GO:0016740//transferase activity;GO:0016758//transferase activity, transferring hexosyl groups;GO:0008194//UDP-glycosyltransferase activity;GO:0016757//transferase activity, transferring glycosyl groups;GO:0003824//catalytic activity;GO:0008375//acetylglucosaminylt…
Ma08_g08370	Flavonoid 3',5'-hydroxylase 1	0.76	0.323	-1.24223	4.27e-06	2.3e-06			K13083//flavonoid 3',5'-hydroxylase [EC:1.14.13.88]+ko01110//Biosynthesis of secondary metabolites+ko00941//Flavonoid biosynthesis+ko00944//Flavone and flavonol biosynthesis;K13083//flavonoid 3',5'-hydroxylase [EC:1.14.13.88]+ko01110//Biosynthesis of secondary metabolites+ko00941//Flavonoid biosynthesis+ko00944//Flavone and flavonol biosynthesis	GO:0016021//integral component of membrane;GO:0031224//intrinsic component of membrane;GO:0044425//membrane part;GO:0016020//membrane;GO:0043169//cation binding;GO:0097159//organic cyclic compound binding;GO:0043167//ion binding;GO:0004497//monooxygenase activity;GO:1901363//heterocyclic compound binding;GO:0046872//metal ion binding;GO:0005488//binding;GO:0016705//oxidoreductase activity, acting…
Ma08_g09110	L-ascorbate oxidase homolog	0.026	0.226	3.01153	1.34e-06	6.88e-07			K00423//L-ascorbate oxidase [EC:1.10.3.3]+ko01100//Metabolic pathways+ko00053//Ascorbate and aldarate metabolism;K00423//L-ascorbate oxidase [EC:1.10.3.3]+ko01100//Metabolic pathways+ko00053//Ascorbate and aldarate metabolism
Ma08_g09170	Putative Polyphenol oxidase A1, chloroplastic	38.286	7.886	-2.24888	0	0			K00422//polyphenol oxidase [EC:1.10.3.1]+ko00350//Tyrosine metabolism+ko01100//Metabolic pathways+ko00950//Isoquinoline alkaloid biosynthesis+ko01110//Biosynthesis of secondary metabolites;K00422//polyphenol oxidase [EC:1.10.3.1]+ko00350//Tyrosine metabolism+ko01100//Metabolic pathways+ko00950//Isoquinoline alkaloid biosynthesis+ko01110//Biosynthesis of secondary metabolites;K00422//polyphenol ox…
Ma08_g09300	Putative Basic 7S globulin	14.83	5.926	-1.31544	7.67e-91	4.6e-92			K02882//large subunit ribosomal protein L18Ae+ko03010//Ribosome;K00924//	GO:0009056//catabolic process;GO:0019538//protein metabolic process;GO:0043170//macromolecule metabolic process;GO:0071704//organic substance metabolic process;GO:0030163//protein catabolic process;GO:0006508//proteolysis;GO:1901575//organic substance catabolic process;GO:0008152//metabolic process;GO:0009057//macromolecule catabolic process;GO:0044238//primary metabolic process;GO:0004190//aspar…
[truncated: 531 more rows]
