# Supplementary material for: MaMAPK3-MaICE1-MaPOD P7 pathway, a positive regulator of cold tolerance in banana
Source: BMC Plant Biol. 2021 Feb 17;21:97. doi: 10.1186/s12870-021-02868-z (PMC7890976; doi:10.1186/s12870-021-02868-z)
Supplement: Supplementary file 5 — Additional file 5 Table S4. The expression pattern of all identified MAPK cascade genes in the transcriptome. [file 12870_2021_2868_MOESM5_ESM.xlsx]

## Sheet: Sheet2
Table S4. Expression pattern of all identified MAPK cascades genes in transcriptome
Gene ID		1h-0h WT	4h-0h WT	1h-0h Ox-ICE1	4h-0h Ox-ICE1
Ma09_g04420	MaMAPKKK58	#DIV/0!	#DIV/0!	0	0.333333
Ma06_g34790	MaMAPK3a	31.6193	18.1756	39.2103	30.831
Ma06_g18500	MaMAPKKK38	20.3253	45.1205	22.2281	67.5614
Ma07_g15520	MaMAPKKK48	13	2.5	0.969697	0.454545
Ma04_g05920	MaMKK2-MaMKK4b	12.4845	9.42757	14.2661	15.6656
Ma08_g18850	MaMKK5-MaMKK7b	10.9425	13.0782	17.7241	26.8827
Ma06_g12740	MaMKK3-MaMKK7a	9.81726	13.2597	7.27432	10.638
Ma09_g23300	MaMKK4d	5.85175	4.91644	13.2834	15.1538
Ma02_g11350	MaMAPKKK10	5	7	0.5	1.25
Ma03_g30090	MaMAPKKK16	4.7	2.5	4.3	3.3
Ma11_g09990	MaMAPKKK69	4.57754	1.62032	11.2078	5.31169
Ma06_g09240	MaMAPKKK34	4.48649	10.0743	12	26.1463
Ma06_g27910	MaMAPKKK41	3.18777	1.24541	2.42194	1.65834
Ma06_g09230	MaMAPKKK33	2.84211	5.71053	2.17647	7.64706
Ma09_g05640	MaMAPKKK59	1.94042	1.34561	1.91195	1.29187
Ma06_g25750	MaMAPKKK39	1.53165	0.816524	1.1663	0.617021
Ma04_g11200	MaMAPK9a	1.5	0.5	-0.5	1.5
Ma10_g21100	MaMKK2b	1.42093	2.30349	1.88504	1.47837
Ma04_g12170	MaMAPK2c	1.38312	0.929963	1.43331	0.930789
Ma09_g01830	MaMAPKKK57	1.33591	1.08359	1.15889	1.20467
Ma04_g04500	MaMAPK2a	1.23313	1.02249	0.339943	0.116147
Ma03_g00820	MaMAPKKK14	1.16667	0.888889	0.73913	-0.304348
Ma10_g03240	MaMAPKKK62	1.13445	0.47479	0.745098	-0.221289
Ma01_g07670	MaMAPKKK4	1.11497	1.1	1.38839	0.416295
Ma04_g11630	MaMAPK2e	1.08112	0.0951638	0.208198	-0.1726
Ma08_g19980	MaMAPKKK55	1.06887	2.01302	0.466179	1.37869
Ma10_g15420	MaMAPKKK63	1.05882	4.37433	-0.174286	0.605714
Ma01_g18680	MaMAPKKK6	0.975261	0.453421	1.13725	0.744577
Ma04_g35600	MaMAPKKK23	0.919122	1.01191	1.06679	0.235975
Ma01_g16210	MaMAPKKK5	0.894371	0.320014	1.42623	1.45902
Ma04_g27350	MaMAPKKK19	0.858335	0.318069	1.25102	0.819133
Ma06_g28840	MaMAPK10e	0.807606	0.456376	0.458528	0.109813
Ma10_g25190	MaMAPKKK66	0.772671	0.221739	0.615894	-0.0110375
Ma08_g13980	MaMAPKKK54	0.715734	0.115572	0.815841	0.0870074
Ma02_g17390	MaMAPKKK12	0.710059	-0.314793	2.29427	1.11719
Ma02_g21170	MaMAPK1a	0.708055	0.468641	0.653048	0.799062
Ma02_g10730	MaMAPKKK9	0.705467	0.385957	0.932619	0.345828
Ma07_g01420	MaMAPKKK44	0.629246	0.046396	0.575923	0.26594
Ma11_g02790	MaMAPK2d	0.621697	0.0649467	0.829928	0.7302
Ma04_g23770	MaMAPKKK1	0.601523	0.155245	0.471848	0.107851
Ma07_g09500	MaMKK2a	0.586581	0.353387	0.397019	0.771682
Ma05_g21850	MaMAPKKK26	0.58231	0.010647	0.333333	-0.340206
Ma10_g23210	MaMAPKKK65	0.573501	0.424081	0.334772	0.0396389
Ma11_g15330	MaMAPKKK72	0.538473	-0.149993	0.394715	-0.193562
Ma02_g13730	MaMAPKKK11	0.504365	0.178468	0.330225	-0.135975
Ma09_g00110	MaMKK1	0.502706	0.0202977	0.361363	0.0212566
Ma06_g07890	MaMAPKKK31	0.477162	-0.011963	0.259594	-0.372112
Ma02_g08500	MaMAPKKK8	0.473997	0.0170877	0.841459	0.175585
Ma06_g13620	MaMAPKKK36	0.463196	0.181329	0.461054	-0.118017
Ma04_g05600	MaMAPK2b	0.420467	0.0599891	0.360161	0.335154
Ma05_g08880	MaMAPKKK25	0.411671	-0.20203	0.266257	-0.161317
Ma06_g05480	MaMAPKKK30	0.40981	0.160759	0.170262	-0.191577
Ma11_g01250	MaMAPKKK68	0.409228	-0.24674	0.169569	-0.327223
Ma11_g23960	MaMAPKKK76	0.390102	-0.157933	0.306122	-0.0323716
Ma01_g05530	MaMAPK10b	0.381898	0.216336	0.949631	0.563882
Ma04_g31840	MaMAPKKK22	0.378531	-0.079096	0.166595	-0.20985
Ma06_g05280	MaMAPKKK29	0.37365	0.109471	0.362767	0.112203
Ma11_g17490	MaMAPKKK73	0.364536	-0.0768645	0.307299	-0.127737
Ma03_g02940	MaMAPK6	0.360489	0.134827	0.37485	0.141317
Ma07_g05250	MaMAPKKK46	0.329957	0.0181237	0.324179	-0.262874
Ma07_g26310	MaMAPKKK51	0.320505	-0.198107	0.353257	0.249832
Ma09_g18280	MaMKK3	0.28831	0.0647709	0.0844415	0.0332447
Ma02_g18500	MaMAPKKK13	0.283306	-0.347451	0.083995	-0.155871
Ma11_g13160	MaMAPKKK71	0.282024	-0.0699677	0.146341	-0.33785
Ma06_g32080	MaMAPKKK43	0.281308	-0.0532579	0.117084	-0.316532
Ma07_g08870	MaMAPKKK47	0.264586	-0.265903	-0.00458034	-0.180366
Ma09_g06560	MaMAPK10f	0.260443	0.194857	0.158934	-0.156162
Ma10_g06650	MaMAPK1c	0.257767	0.171639	-0.173118	0.258763
Ma03_g25560	MaMAPKKK15	0.249533	-0.292056	0.489423	-0.139857
Ma04_g30940	MaMAPKKK21	0.227172	-0.146387	0.0712302	-0.296726
Ma05_g06410	MaMAPK1b	0.223796	-0.161473	0.221173	0.136885
Ma11_g23640	MaMAPKKK75	0.216783	0.00699301	-0.140625	-0.210938
Ma06_g08280	MaMAPKKK32	0.2145	0.0035	0.148362	-0.0770713
Ma06_g27790	MaMAPKKK40	0.211749	-0.233986	0.485	0.304615
Ma10_g16810	MaMAPKKK64	0.208719	0.104167	0.330291	0.137332
Ma06_g12270	MaMAPKKK35	0.175204	-0.0522148	0.256684	0.28329
Ma00_g00010	MaMAPK10a	0.167934	0.283345	0.00925926	-0.350763
Ma01_g18240	MaMAPKKK7	0.159734	-0.529118	0.273535	-0.264654
Ma04_g08100	MaMAPKKK17	0.140926	-0.206063	-0.0362622	-0.369247
Ma04_g11230	MaMAPK4a	0.129916	0.0177305	0.01372	-0.128157
Ma08_g06200	MaMAPKKK52	0.114286	0.257143	0.695652	0.826087
Ma05_g29530	MaMAPKKK27	0.111856	-0.0408412	0.0638119	-0.207669
Ma11_g10010	MaMAPK5	0.105605	-0.0955752	0.0973349	-0.0556199
Ma01_g00370	MaMAPKKK2	0.0895742	-0.553598	-0.145089	-0.44308
Ma11_g13050	MaMAPKKK70	0.0605023	-0.215753	-0.0138004	-0.390658
Ma01_g06270	MaMAPKKK3	0.0580645	0.480645	0.920354	0.438053
Ma08_g07460	MaMAPKKK53	0.0548817	-0.326258	0.0480231	-0.278053
Ma01_g14080	MaMAPK12a	0.0496355	-0.316672	-0.0750525	-0.265945
Ma09_g00730	MaMAPK3	0.0432501	-0.394544	-0.0173728	-0.250931
Ma06_g31360	MaMAPKKK42	0.030303	-0.0909091	-0.291339	-0.818898
Ma09_g04230	MaMAPK3b	0.0243902	-0.00813008	0.463054	0.103448
Ma09_g25810	MaMAPKKK61	0.00497512	0.0895522	0.159055	-0.144882
Ma10_g27400	MaMKK2	-0.00451807	-0.651606	1.24045	0.398885
Ma07_g15680	MaMAPKKK49	-0.0289389	0.233119	0.0750383	-0.0245023
Ma08_g21960	MaMAPKKK56	-0.0666058	0.863139	-0.301345	0.466368
Ma00_g03250	MaMAPKKK77	-0.0955056	-0.525281	-0.0379747	-0.359494
Ma03_g04840	MaMKK1-MaMKK4a	-0.11833	-0.282702	-0.214861	-0.306625
Ma07_g05010	MaMAPKKK45	-0.121059	-0.182219	-0.0489418	-0.318783
Ma04_g03880	MaMAPK4b	-0.138104	-0.246235	-0.281289	-0.470748
Ma07_g23610	MaMAPKKK50	-0.163292	-0.591947	0.0164074	-0.370721
Ma11_g18220	MaMAPKKK74	-0.167996	-0.411798	-0.171313	-0.404558
Ma09_g10720	MaMAPKKK60	-0.307131	-0.2891	-0.445027	-0.522835
Ma10_g27650	MaMAPKKK67	-0.364177	-0.653668	-0.42167	-0.619048
Ma04_g37520	MaMAPKKK24	-0.477745	-0.624629	-0.539744	-0.541968
Ma06_g15100	MaMAPKKK37	-0.5	3	-0.5	-0.25
Ma05_g32000	MaMAPKKK28	-0.666667	-1	#DIV/0!	#DIV/0!
Ma04_g13340	MaMAPKKK18	-0.8	-1	-1	-0.846154
Ma09_g13150	MaMKK4c	-0.804584	-0.854041	-0.7753	-0.874786
Ma11_g09070	MaMKK10-MaMKK7c	-0.822733	-0.839782	-0.675761	-0.879357
Ma04_g27830	MaMAPKKK20	-1	-1	#DIV/0!	#DIV/0!
Ma10_g12250	bHLH	-0.503916	-0.605744	12.3509	1.15351
