# Supplementary material for: MaMAPK3-MaICE1-MaPOD P7 pathway, a positive regulator of cold tolerance in banana
Source: BMC Plant Biol. 2021 Feb 17;21:97. doi: 10.1186/s12870-021-02868-z (PMC7890976; doi:10.1186/s12870-021-02868-z)
Supplement: Supplementary file 6 — Additional file 6 Table S5. [file 12870_2021_2868_MOESM6_ESM.xlsx]

## Sheet: Sheet1
Gene	Rename	Forward primer (5′–3′)	Reverse primer(5′–3′)	Product size (bp)	Annealing Tm (℃)	Melting Tm(℃)
MaICE-1	GSP1	CGCACTAGTCCGTCTTCTGTCTTCTTCTG	GTGGGATCCAATTTCTGATTCTCCTCG	1529	63	-
MaACT1	GSP2	ATTGTGCTTGATTCTGGTGATG	TTCAGCAGTGGTAGTGAAGGAA	165	53	60
MaICE1-3	GSP3	TATAGTCGACATGCTCTCGGGGATCAATGG	CGCTATCGATTCATGACACTGTATTATCG	1529	60	-
hpt	GSP4	CTGAACTCACCGCGACGTCTGTC	TAGCGCGTCTGCTGCTCCATACA	733	65	-
Pubi-MaICE1	GSP5	GTTTCGTTGCATAGGGTTTGGT	TGTCTGGAACGCCTGAAAGGAAT
Ma10_g12250	GSP6	GAGGAGGATGAGATGGACGA	ACCGTGCTGTTGGCATAAGA	149	60	60
Ma07_g29010	GSP7	CCTGCTCTTCACATTCGTCA	ACACCTTCTCCGTCATCTCC	170	58	60
Ma01_g0338	GSP8	TGGGGTTACTGGTTGTCTCC	TCAAAATGGTCTTCCCGACT	133	58	60
Ma07_g03540	GSP9	ACACCTTCTCGCTCCCTTTC	TGGGTCGGTTCCATTGTAGT	158	59	60
MpMAPK3-1	GSP10	CGGACTAGTATGGACGGGGCTCCGGTGAA	CGCGGATCCGTATGCTGGATTGAATGCTA	1104	65	-
MpMAPK3-2	GSP11	CCAACCAAGAATTATCGGAGGA	ATGTGGGACGTGCCAGACC	174	60	60
MaICE1	GSP12	TGGGTTTGCCATGGATGTTT	AGAACACCAGGGCCTTCCTT	57	60	60
MaMYBS3	GSP13	GGTGGAGGACGCTAACAA	GCCATACGCAGAACGAAA	131	56	60
MaSPC4	GSP14	GGACGCCCAATACCTT	GCTTGCCAGTCAACACG	201	56	60
MaDREB1D	GSP15	CGGGAGCCCAACAAGAAGA	GTCGGCGAAGTTGAGACAGG	126	61	60
MaDREB1G	GSP16	GATGGAGACGACAACGTGGCAC	ATGTTAGAGGAGACCAAATTACCG	184	55	60
MaWRKY45	GSP17	CACCTTAGCCGTCGTT	TCTGCCCATATTTCCTC	203	53	60
MaMYB44	GSP18	TCACCACAGTCACTCGCTAA	GGACCGTCGTCGTTCTTT	174	58	60
MaPOD P7	GSP19	GCTGTCGCCTTCGTTT	CCTGCGTTCTTCTCACC	201	54	60
MaCOR1	GSP20	AATTGCTGTTGTTCTGCGCC	AATGAGTTTCTAAAGCCACCCG	210	60	60
MaMAPK1a	Ma02_g21170	AACCAGTCTGCATGACACCT	TGAATGCAATAGCCTCCCTGTA
MaMAPK1b	Ma05_g06410	TTTGACTTTGAGCAGCACGC	ACTCTGGGTTGAATGCGAGG
MaMAPK1c	Ma10_g06650	TCGTCTGCTCGGCTTTGAAT	CGTTGAATGCCTGCCGTATG
MaMAPK2a	Ma04_g04500	TTGACGAAGCTCTGCACCAT	TGGTTCCAATGGATCTGGATTGA
MaMAPK2b	Ma04_g05600	ACCGAGCTAATAGGCTCACC	AATGTCGTGGAGAGACGCT
MaMAPK2c	Ma04_g12170	AACGTGTACGGCAACCTCTT	TTCACTGCAGCACAGACGAT
MaMAPK2d	Ma11_g02790	TGACTCGAGCCTTGGGTTTC	GATGTCGTGAAGAGGTGCCA
MaMAPK2e	Ma04_g11630	CGGGCGATACGTGAGGTACA	TGCAACCACTTCATGGGTCT
MaMAPK3a	Ma06_g34790	TTCGGAAACTGGGGACATGG	ATGTTTGTGGAATTGGCGGG
MaMAPK3b	Ma09_g04230	ATCCTCCTCGGTCGTTCGTA	CTCTTCCGTGAGGGCATGTT
MaMAPK4a	Ma04_g11230	TTGACAACCCAAAGGCTCGT	AGGATTGGCCATTGGGTATAGA
MaMAPK4b	Ma04_g03880	CAAGTAGTGGGAAGGGCCAG	AGCATCACTCATGGTGCCAA
MaMAPK9a	Ma04_g11200	TCACAGCAAGGTGTGAGGTC	GGGACAATCCATCAACCACCT
MaMAPK10a	Ma00_g00010	CCAACTGCTAGGCCAGGAAA	GCCTACGGTCATAGGCATCC
MaMAPK10b	Ma01_g05530	TCCCATGGCATGCTGTTTCT	TTGGCTCCTCCCGGAAGATA
MaMAPK10c	Ma03_g02940.1	GATCGACCGTGGTGTGTTCT	CTGTGGTGGAAGGCCATGAT
MaMAPK10d	Ma03_g02940.4	ACAGCACGGGAAGCAAATGT	TGCAGTTTGCATTTGCCAGT
MaMAPK10e	Ma06_g28840	AAACTTGGAGGCTGATCGGG	CCGTGGCTGCTGAGAGATAG
MaMAPK10f	Ma09_g06560	AAAGTTGTTGGTCCGGTGGT	GGTGCCATCTTGCTGGGTAT
MaMAPK12a	Ma01_g14080	CAGCAAGAACCAGACCAGGC	AGCTACGGGTGCTGCTATTT

## Sheet: Sheet2
Gene	Rename	Forward primer (5′–3′)	Reverse primer(5′–3′)	Product size (bp)	Annealing Tm (℃)	Melting Tm(℃)
MaMAPK3-1	GSP1	CGGACTAGTATGGACGGGGCTCCGGTGAA	CGCGGATCCGTATGCTGGATTGAATGCTA	1104	65	-
MaICE-1	GSP2	CGCACTAGTCCGTCTTCTGTCTTCTTCTG	GTGGGATCCAATTTCTGATTCTCCTCG	1529	63	-
MaMAPK3-2	GSP3	CGAGCTCAAGCTTCGAATTCTATGGACGGGGCTCCGGTGAAC	CGTCGACTGCAGAATTCGATCATGCTGGATTGAATGCTATAGCTTCTTT	1104	63
MaICE1-2	GSP4	TATAGTCGACATGCTCTCGGGGATCAATGG	CGCTATCGATTCATGACACTGTATTATCG	1529	60	-
hpt	GSP5	CTGAACTCACCGCGACGTCTGTC	TAGCGCGTCTGCTGCTCCATACA	733	65	-
MaMAPK3-3	GSP6	CCAACCAAGAATTATCGGAGGA	ATGTGGGACGTGCCAGACC	174	60	60
MaACT1	GSP7	ATTGTGCTTGATTCTGGTGATG	TTCAGCAGTGGTAGTGAAGGAA	165	53	60
Pubi-MaICE1	GSP8	GTTTCGTTGCATAGGGTTTGGT	TGTCTGGAACGCCTGAAAGGAAT	384	56
MaICE1-3	GSP9	TGGGTTTGCCATGGATGTTT	AGAACACCAGGGCCTTCCTT	57	60	60
MaMAPK3-RNAi	GSP10	CGCGGATCCCGGAAGAGCAGATGAAGGAG	CCCAAGCTTTTTCATGAAGACAACCAAGA	200	61
MaMAPK3-RNAi-2	GSP11	CACCCTGACGCGTGGTGTTACTTCTGAAGAGG	ACTAGAACTGCAGCCTCAGATCTACCATGGTCG	200	62
MaMYBS3	GSP12	GGTGGAGGACGCTAACAA	GCCATACGCAGAACGAAA	131	56	60
MaSPC4	GSP13	GGACGCCCAATACCTT	GCTTGCCAGTCAACACG	201	56	60
MaDREB1D	GSP14	CGGGAGCCCAACAAGAAGA	GTCGGCGAAGTTGAGACAGG	126	61	60
MaDREB1G	GSP15	GATGGAGACGACAACGTGGCAC	ATGTTAGAGGAGACCAAATTACCG	184	55	60
MaWRKY45	GSP16	CACCTTAGCCGTCGTT	TCTGCCCATATTTCCTC	203	53	60
MaMYB44	GSP17	TCACCACAGTCACTCGCTAA	GGACCGTCGTCGTTCTTT	174	58	60
MaPOD P7	GSP18	GCTGTCGCCTTCGTTT	CCTGCGTTCTTCTCACC	201	54	60
MaCOR1	GSP19	AATTGCTGTTGTTCTGCGCC	AATGAGTTTCTAAAGCCACCCG	210	60	60
Ma10_g12250	GSP20	GAGGAGGATGAGATGGACGA	ACCGTGCTGTTGGCATAAGA	149	60	60
Ma07_g29010	GSP21	CCTGCTCTTCACATTCGTCA	ACACCTTCTCCGTCATCTCC	170	58	60
Ma01_g0338	GSP22	TGGGGTTACTGGTTGTCTCC	TCAAAATGGTCTTCCCGACT	133	58	60
Ma07_g03540	GSP23	ACACCTTCTCGCTCCCTTTC	TGGGTCGGTTCCATTGTAGT	158	59	60
MaMAPK1a	Ma02_g21170	AACCAGTCTGCATGACACCT	TGAATGCAATAGCCTCCCTGTA	99	60	60
MaMAPK1b	Ma05_g06410	TTTGACTTTGAGCAGCACGC	ACTCTGGGTTGAATGCGAGG	82	60	60
MaMAPK1c	Ma10_g06650	TCGTCTGCTCGGCTTTGAAT	CGTTGAATGCCTGCCGTATG	189	60	60
MaMAPK2a	Ma04_g04500	TTGACGAAGCTCTGCACCAT	TGGTTCCAATGGATCTGGATTGA	187	60	60
MaMAPK2b	Ma04_g05600	ACCGAGCTAATAGGCTCACC	AATGTCGTGGAGAGACGCT	281	60	60
MaMAPK2c	Ma04_g12170	AACGTGTACGGCAACCTCTT	TTCACTGCAGCACAGACGAT	237	60	60
MaMAPK2d	Ma11_g02790	TGACTCGAGCCTTGGGTTTC	GATGTCGTGAAGAGGTGCCA	214	60	60
MaMAPK2e	Ma04_g11630	CGGGCGATACGTGAGGTACA	TGCAACCACTTCATGGGTCT	142	60	60
MaMAPK3a	Ma06_g34790	TTCGGAAACTGGGGACATGG	ATGTTTGTGGAATTGGCGGG	164	60	60
MaMAPK3b	Ma09_g04230	ATCCTCCTCGGTCGTTCGTA	CTCTTCCGTGAGGGCATGTT	215	60	60
MaMAPK4a	Ma04_g11230	TTGACAACCCAAAGGCTCGT	AGGATTGGCCATTGGGTATAGA	89	60	60
MaMAPK4b	Ma04_g03880	CAAGTAGTGGGAAGGGCCAG	AGCATCACTCATGGTGCCAA	224	60	60
MaMAPK9a	Ma04_g11200	TCACAGCAAGGTGTGAGGTC	GGGACAATCCATCAACCACCT	190	60	60
MaMAPK10a	Ma00_g00010	CCAACTGCTAGGCCAGGAAA	GCCTACGGTCATAGGCATCC	82	60	60
MaMAPK10b	Ma01_g05530	TCCCATGGCATGCTGTTTCT	TTGGCTCCTCCCGGAAGATA	183	60	60
MaMAPK10c	Ma03_g02940.1	GATCGACCGTGGTGTGTTCT	CTGTGGTGGAAGGCCATGAT	233	60	60
MaMAPK10d	Ma03_g02940.4	ACAGCACGGGAAGCAAATGT	TGCAGTTTGCATTTGCCAGT	70	60	60
MaMAPK10e	Ma06_g28840	AAACTTGGAGGCTGATCGGG	CCGTGGCTGCTGAGAGATAG	125	60	60
MaMAPK10f	Ma09_g06560	AAAGTTGTTGGTCCGGTGGT	GGTGCCATCTTGCTGGGTAT	233	60	60
MaMAPK12a	Ma01_g14080	CAGCAAGAACCAGACCAGGC	AGCTACGGGTGCTGCTATTT	70	60	60
